# Supplementary material for: Synthesis and optoelectronic properties of benzoquinone-based donor–acceptor compounds
Source: Beilstein J Org Chem. 2019 Dec 4;15:2914–21. doi: 10.3762/bjoc.15.285 (PMC6902851; doi:10.3762/bjoc.15.285)
Supplement: File 2 — Crystallographic data for 3 (CCDC 1836680). [file Beilstein_J_Org_Chem-15-2914-s002.cif]

data_x85552
_audit_creation_date              2016-09-29
_audit_creation_method
;
Olex2 1.2
(compiled 2016.02.19 svn.r3266 for OlexSys, GUI svn.r5155)
;
_publ_contact_author_address      ?
_publ_contact_author_email        ?
_publ_contact_author_id_orcid     ?
_publ_contact_author_name         ''
_publ_contact_author_phone        ?
_publ_section_references
;
Dolomanov, O.V., Bourhis, L.J., Gildea, R.J, Howard, J.A.K. & Puschmann, H.
 (2009), J. Appl. Cryst. 42, 339-341.

Sheldrick, G.M. (2008). Acta Cryst. A64, 112-122.
;
_chemical_name_common             ?
_chemical_name_systematic         ?
_chemical_formula_moiety          'C24 H15 N O2'
_chemical_formula_sum             'C24 H15 N O2'
_chemical_formula_weight          349.37
_chemical_melting_point           ?
loop_
  _atom_type_symbol
  _atom_type_description
  _atom_type_scat_dispersion_real
  _atom_type_scat_dispersion_imag
  _atom_type_scat_source
 'C' 'C' 0.0033 0.0016 'International Tables Vol C Tables 4.2.6.8 and 6.1.1.4'
 'H' 'H' 0.0000 0.0000 'International Tables Vol C Tables 4.2.6.8 and 6.1.1.4'
 'N' 'N' 0.0061 0.0033 'International Tables Vol C Tables 4.2.6.8 and 6.1.1.4'
 'O' 'O' 0.0106 0.0060 'International Tables Vol C Tables 4.2.6.8 and 6.1.1.4'

_shelx_space_group_comment
;
The symmetry employed for this shelxl refinement is uniquely defined
by the following loop, which should always be used as a source of
symmetry information in preference to the above space-group names.
They are only intended as comments.
;
_space_group_crystal_system       'monoclinic'
_space_group_IT_number            15
_space_group_name_H-M_alt         'C 1 2/c 1'
_space_group_name_Hall            '-C 2yc'
loop_
  _space_group_symop_operation_xyz
 'x, y, z'
 '-x, y, -z+1/2'
 'x+1/2, y+1/2, z'
 '-x+1/2, y+1/2, -z+1/2'
 '-x, -y, -z'
 'x, -y, z-1/2'
 '-x+1/2, -y+1/2, -z'
 'x+1/2, -y+1/2, z-1/2'

_cell_length_a                    9.4955(3)
_cell_length_b                    25.1250(9)
_cell_length_c                    22.1462(8)
_cell_angle_alpha                 90
_cell_angle_beta                  101.7566(17)
_cell_angle_gamma                 90
_cell_volume                      5172.7(3)
_cell_formula_units_Z             12
_cell_measurement_reflns_used     9906
_cell_measurement_temperature     100
_cell_measurement_theta_max       27.656
_cell_measurement_theta_min       2.336
_shelx_estimated_absorpt_T_max    0.993
_shelx_estimated_absorpt_T_min    0.971
_exptl_absorpt_coefficient_mu     0.086
_exptl_absorpt_correction_T_max   0.7456
_exptl_absorpt_correction_T_min   0.6950
_exptl_absorpt_correction_type    multi-scan
_exptl_absorpt_process_details
;
SADABS-2014/5 (Bruker,2014/5) was used for absorption correction.
wR2(int) was 0.0557 before and 0.0488 after correction.
The Ratio of minimum to maximum transmission is 0.9321.
The \l/2 correction factor is 0.00150.
;
_exptl_absorpt_special_details    ?
_exptl_crystal_colour             red
_exptl_crystal_colour_primary     red
_exptl_crystal_density_diffrn     1.346
_exptl_crystal_density_meas       ?
_exptl_crystal_density_method     ?
_exptl_crystal_description        'PLATE'
_exptl_crystal_F_000              2184
_exptl_crystal_size_max           0.34
_exptl_crystal_size_mid           0.32
_exptl_crystal_size_min           0.08
_exptl_transmission_factor_max    ?
_exptl_transmission_factor_min    ?
_diffrn_reflns_av_R_equivalents   0.0418
_diffrn_reflns_av_unetI/netI      0.0313
_diffrn_reflns_Laue_measured_fraction_full 0.999
_diffrn_reflns_Laue_measured_fraction_max 0.997
_diffrn_reflns_limit_h_max        12
_diffrn_reflns_limit_h_min        -12
_diffrn_reflns_limit_k_max        33
_diffrn_reflns_limit_k_min        -33
_diffrn_reflns_limit_l_max        28
_diffrn_reflns_limit_l_min        -29
_diffrn_reflns_number             45962
_diffrn_reflns_point_group_measured_fraction_full 0.999
_diffrn_reflns_point_group_measured_fraction_max 0.997
_diffrn_reflns_theta_full         26.000
_diffrn_reflns_theta_max          28.003
_diffrn_reflns_theta_min          2.336
_diffrn_ambient_temperature       100
_diffrn_detector_area_resol_mean  8
_diffrn_measured_fraction_theta_full 0.999
_diffrn_measured_fraction_theta_max 0.997
_diffrn_measurement_device_type   'Bruker APEX-II CCD'
_diffrn_measurement_method        '\f and \w scans'
_diffrn_radiation_monochromator   graphite
_diffrn_radiation_type            MoK\a
_diffrn_radiation_wavelength      0.71073
_diffrn_source                    'sealed tube'
_diffrn_special_details           ?
_diffrn_standards_number          0
_reflns_Friedel_coverage          0.000
_reflns_Friedel_fraction_full     .
_reflns_Friedel_fraction_max      .
_reflns_number_gt                 4584
_reflns_number_total              6250
_reflns_special_details
;
 Reflections were merged by SHELXL according to the crystal
 class for the calculation of statistics and refinement.
 
 _reflns_Friedel_fraction is defined as the number of unique
 Friedel pairs measured divided by the number that would be
 possible theoretically, ignoring centric projections and
 systematic absences.
;
_reflns_threshold_expression      'I > 2\s(I)'
_computing_cell_refinement        'SAINT v8.34A (Bruker, 2013)'
_computing_data_collection        ?
_computing_data_reduction         'SAINT v8.34A (Bruker, 2013)'
_computing_molecular_graphics     'Olex2 (Dolomanov et al., 2009)'
_computing_publication_material   'Olex2 (Dolomanov et al., 2009)'
_computing_structure_refinement   'XL (Sheldrick, 2008)'
_computing_structure_solution     'XS (Sheldrick, 2008)'
_refine_diff_density_max          0.317
_refine_diff_density_min          -0.279
_refine_diff_density_rms          0.043
_refine_ls_extinction_coef        .
_refine_ls_extinction_method      none
_refine_ls_goodness_of_fit_ref    1.025
_refine_ls_hydrogen_treatment     constr
_refine_ls_matrix_type            full
_refine_ls_number_parameters      397
_refine_ls_number_reflns          6250
_refine_ls_number_restraints      0
_refine_ls_R_factor_all           0.0691
_refine_ls_R_factor_gt            0.0448
_refine_ls_restrained_S_all       1.025
_refine_ls_shift/su_max           0.000
_refine_ls_shift/su_mean          0.000
_refine_ls_structure_factor_coef  Fsqd
_refine_ls_weighting_details
'w=1/[\s^2^(Fo^2^)+(0.0536P)^2^+3.4891P] where P=(Fo^2^+2Fc^2^)/3'
_refine_ls_weighting_scheme       calc
_refine_ls_wR_factor_gt           0.1073
_refine_ls_wR_factor_ref          0.1196
_refine_special_details           ?
_olex2_refinement_description
;
1. Fixed Uiso
 At 1.2 times of:
  All C(H) groups
2. Uiso/Uaniso restraints and constraints
Uanis(O14B) = Uanis(O13A)
3. Others
 Fixed Sof: C12A(0.5) C13A(0.5) O13A(0.5) C14A(0.5) H14A(0.5) C15A(0.5)
 H15A(0.5) C13B(0.5) H13B(0.5) O14B(0.5) C14B(0.5)
4.a Aromatic/amide H refined with riding coordinates:
 C3(H3), C4(H4), C5(H5), C6(H6), C9(H9), C10(H10), C11(H11), C12(H12),
 C15(H15), C16(H16), C18(H18), C19(H19), C22(H22), C23(H23), C25(H25), C3A(H3A),
  C4A(H4A), C5A(H5A), C6A(H6A), C9A(H9A), C10A(H10A), C14A(H14A), C15A(H15A),
 C13B(H13B)
;
_atom_sites_solution_hydrogens    geom
_atom_sites_solution_primary      direct
_atom_sites_solution_secondary    ?
loop_
  _atom_site_label
  _atom_site_type_symbol
  _atom_site_fract_x
  _atom_site_fract_y
  _atom_site_fract_z
  _atom_site_U_iso_or_equiv
  _atom_site_adp_type
  _atom_site_occupancy
  _atom_site_site_symmetry_order
  _atom_site_calc_flag
  _atom_site_refinement_flags_posn
  _atom_site_refinement_flags_adp
  _atom_site_refinement_flags_occupancy
  _atom_site_disorder_assembly
  _atom_site_disorder_group
 N1 N 1.09274(12) 0.11873(5) 0.59016(6) 0.0231(3) Uani 1 1 d . . . . .
 C2 C 1.17512(15) 0.07178(6) 0.59712(7) 0.0264(3) Uani 1 1 d . . . . .
 C3 C 1.13552(17) 0.02000(6) 0.57849(8) 0.0325(4) Uani 1 1 d . . . . .
 H3 H 1.0400 0.0118 0.5581 0.039 Uiso 1 1 calc R . . . .
 C4 C 1.2405(2) -0.01912(7) 0.59085(9) 0.0445(5) Uani 1 1 d . . . . .
 H4 H 1.2167 -0.0546 0.5777 0.053 Uiso 1 1 calc R . . . .
 C5 C 1.3803(2) -0.00767(8) 0.62212(9) 0.0484(5) Uani 1 1 d . . . . .
 H5 H 1.4488 -0.0356 0.6313 0.058 Uiso 1 1 calc R . . . .
 C6 C 1.41980(17) 0.04352(8) 0.63973(8) 0.0425(5) Uani 1 1 d . . . . .
 H6 H 1.5152 0.0511 0.6608 0.051 Uiso 1 1 calc R . . . .
 C7 C 1.31743(16) 0.08450(7) 0.62621(7) 0.0318(4) Uani 1 1 d . . . . .
 C8 C 1.32203(15) 0.14094(7) 0.63712(7) 0.0311(4) Uani 1 1 d . . . . .
 C9 C 1.42991(17) 0.17584(8) 0.66556(8) 0.0407(4) Uani 1 1 d . . . . .
 H9 H 1.5253 0.1634 0.6801 0.049 Uiso 1 1 calc R . . . .
 C10 C 1.39652(19) 0.22825(9) 0.67231(8) 0.0452(5) Uani 1 1 d . . . . .
 H10 H 1.4699 0.2521 0.6912 0.054 Uiso 1 1 calc R . . . .
 C11 C 1.25624(19) 0.24732(7) 0.65189(8) 0.0390(4) Uani 1 1 d . . . . .
 H11 H 1.2357 0.2837 0.6582 0.047 Uiso 1 1 calc R . . . .
 C12 C 1.14682(17) 0.21405(6) 0.62258(7) 0.0296(3) Uani 1 1 d . . . . .
 H12 H 1.0518 0.2270 0.6083 0.036 Uiso 1 1 calc R . . . .
 C13 C 1.18169(15) 0.16097(6) 0.61486(7) 0.0257(3) Uani 1 1 d . . . . .
 C14 C 0.94164(14) 0.12201(5) 0.56797(6) 0.0209(3) Uani 1 1 d . . . . .
 C15 C 0.88248(14) 0.16325(5) 0.52862(7) 0.0221(3) Uani 1 1 d . . . . .
 H15 H 0.9435 0.1891 0.5160 0.027 Uiso 1 1 calc R . . . .
 C16 C 0.73483(14) 0.16642(5) 0.50797(7) 0.0217(3) Uani 1 1 d . . . . .
 H16 H 0.6948 0.1955 0.4828 0.026 Uiso 1 1 calc R . . . .
 C17 C 0.64388(14) 0.12723(5) 0.52386(6) 0.0208(3) Uani 1 1 d . . . . .
 C18 C 0.70549(14) 0.08600(5) 0.56279(7) 0.0222(3) Uani 1 1 d . . . . .
 H18 H 0.6454 0.0590 0.5737 0.027 Uiso 1 1 calc R . . . .
 C19 C 0.85213(14) 0.08375(5) 0.58573(7) 0.0220(3) Uani 1 1 d . . . . .
 H19 H 0.8916 0.0562 0.6135 0.026 Uiso 1 1 calc R . . . .
 C20 C 0.48726(14) 0.12663(5) 0.49845(6) 0.0205(3) Uani 1 1 d . . . . .
 O21 O 0.46024(10) 0.21947(4) 0.51383(5) 0.0280(2) Uani 1 1 d . . . . .
 C21 C 0.40239(14) 0.17700(5) 0.49652(6) 0.0210(3) Uani 1 1 d . . . . .
 C22 C 0.24491(14) 0.17444(6) 0.47321(7) 0.0245(3) Uani 1 1 d . . . . .
 H22 H 0.1893 0.2060 0.4724 0.029 Uiso 1 1 calc R . . . .
 C23 C 0.17917(15) 0.12890(6) 0.45332(7) 0.0256(3) Uani 1 1 d . . . . .
 H23 H 0.0778 0.1285 0.4390 0.031 Uiso 1 1 calc R . . . .
 C24 C 0.26140(15) 0.07941(6) 0.45330(7) 0.0253(3) Uani 1 1 d . . . . .
 O24 O 0.20252(12) 0.03806(4) 0.43276(6) 0.0382(3) Uani 1 1 d . . . . .
 C25 C 0.41744(15) 0.08147(6) 0.47791(7) 0.0244(3) Uani 1 1 d . . . . .
 H25 H 0.4713 0.0495 0.4794 0.029 Uiso 1 1 calc R . . . .
 N1A N 0.0000 0.21706(7) 0.7500 0.0250(4) Uani 1 2 d S T P . .
 C2A C -0.09861(15) 0.24977(6) 0.71119(7) 0.0258(3) Uani 1 1 d . . . . .
 C3A C -0.21187(15) 0.23556(7) 0.66339(7) 0.0287(3) Uani 1 1 d . . . . .
 H3A H -0.2334 0.1993 0.6532 0.034 Uiso 1 1 calc R . . . .
 C4A C -0.29167(16) 0.27640(7) 0.63135(7) 0.0328(4) Uani 1 1 d . . . . .
 H4A H -0.3701 0.2679 0.5988 0.039 Uiso 1 1 calc R . . . .
 C5A C -0.26006(17) 0.32977(7) 0.64559(8) 0.0365(4) Uani 1 1 d . . . . .
 H5A H -0.3185 0.3568 0.6233 0.044 Uiso 1 1 calc R . . . .
 C6A C -0.14487(17) 0.34373(7) 0.69175(8) 0.0328(4) Uani 1 1 d . . . . .
 H6A H -0.1219 0.3801 0.7006 0.039 Uiso 1 1 calc R . . . .
 C7A C -0.06287(15) 0.30332(6) 0.72518(7) 0.0270(3) Uani 1 1 d . . . . .
 C8A C 0.0000 0.16055(8) 0.7500 0.0255(4) Uani 1 2 d S T P . .
 C9A C 0.12618(16) 0.13279(6) 0.74832(7) 0.0287(3) Uani 1 1 d . . . . .
 H9A H 0.2124 0.1517 0.7473 0.034 Uiso 1 1 calc R . . . .
 C10A C 0.12581(18) 0.07787(6) 0.74817(7) 0.0329(4) Uani 1 1 d . . . . .
 H10A H 0.2120 0.0592 0.7468 0.039 Uiso 1 1 calc R . . . .
 C11A C 0.0000 0.04933(9) 0.7500 0.0343(5) Uani 1 2 d S T P A .
 C12A C -0.0229(11) -0.00976(13) 0.7446(7) 0.033(2) Uani 0.5 1 d . . . . .
 C13A C -0.1125(8) -0.0402(4) 0.7226(5) 0.0458(18) Uani 0.5 1 d . . . A -1
 O13A O -0.2169(7) -0.0229(2) 0.6956(2) 0.0796(9) Uani 0.5 1 d . . . A -1
 C14A C -0.0807(7) -0.1018(2) 0.7264(3) 0.0515(14) Uani 0.5 1 d . . . A -1
 H14A H -0.1532 -0.1248 0.7047 0.062 Uiso 0.5 1 calc R . . A -1
 C15A C -0.0393(7) -0.12454(19) 0.7424(4) 0.056(2) Uani 0.5 1 d . . . . .
 H15A H -0.0740 -0.1597 0.7453 0.067 Uiso 0.5 1 calc R . . B -2
 C13B C -0.149(2) -0.0373(6) 0.7156(6) 0.137(7) Uani 0.5 1 d . . . A -2
 H13B H -0.2310 -0.0167 0.6984 0.165 Uiso 0.5 1 calc R . . A -2
 O14B O -0.2657(5) -0.11204(12) 0.68217(15) 0.0796(9) Uani 0.5 1 d . . . A -2
 C14B C -0.1601(6) -0.0926(2) 0.7104(2) 0.0461(12) Uani 0.5 1 d . . . A -2

loop_
  _atom_site_aniso_label
  _atom_site_aniso_U_11
  _atom_site_aniso_U_22
  _atom_site_aniso_U_33
  _atom_site_aniso_U_23
  _atom_site_aniso_U_13
  _atom_site_aniso_U_12
 N1 0.0169(6) 0.0276(6) 0.0238(6) 0.0014(5) 0.0020(5) -0.0017(5)
 C2 0.0212(7) 0.0357(8) 0.0242(8) 0.0066(6) 0.0094(6) 0.0055(6)
 C3 0.0320(8) 0.0329(8) 0.0356(9) 0.0044(7) 0.0139(7) 0.0049(7)
 C4 0.0495(11) 0.0372(9) 0.0542(12) 0.0123(9) 0.0283(9) 0.0145(8)
 C5 0.0407(10) 0.0550(12) 0.0555(13) 0.0226(10) 0.0242(9) 0.0244(9)
 C6 0.0217(8) 0.0715(13) 0.0370(10) 0.0174(9) 0.0119(7) 0.0141(8)
 C7 0.0214(7) 0.0510(10) 0.0250(8) 0.0084(7) 0.0093(6) 0.0035(7)
 C8 0.0181(7) 0.0544(10) 0.0212(8) 0.0037(7) 0.0051(6) -0.0048(7)
 C9 0.0219(8) 0.0703(13) 0.0294(9) 0.0000(8) 0.0039(7) -0.0126(8)
 C10 0.0334(9) 0.0716(14) 0.0302(9) -0.0087(9) 0.0052(7) -0.0290(9)
 C11 0.0460(10) 0.0439(10) 0.0283(9) -0.0057(7) 0.0105(7) -0.0210(8)
 C12 0.0291(8) 0.0369(9) 0.0232(8) -0.0009(6) 0.0059(6) -0.0104(6)
 C13 0.0203(7) 0.0379(8) 0.0191(7) 0.0008(6) 0.0041(6) -0.0075(6)
 C14 0.0167(6) 0.0247(7) 0.0210(7) -0.0019(6) 0.0028(5) -0.0003(5)
 C15 0.0203(7) 0.0224(7) 0.0246(7) -0.0002(6) 0.0063(6) -0.0032(5)
 C16 0.0215(7) 0.0204(7) 0.0231(7) 0.0022(5) 0.0042(6) 0.0010(5)
 C17 0.0178(6) 0.0215(7) 0.0231(7) -0.0020(5) 0.0046(5) 0.0003(5)
 C18 0.0203(7) 0.0208(7) 0.0256(8) 0.0006(6) 0.0050(6) -0.0028(5)
 C19 0.0211(7) 0.0224(7) 0.0219(7) 0.0019(6) 0.0032(5) 0.0005(5)
 C20 0.0185(6) 0.0219(7) 0.0212(7) 0.0008(5) 0.0042(5) -0.0004(5)
 O21 0.0230(5) 0.0216(5) 0.0376(6) -0.0027(4) 0.0018(4) -0.0006(4)
 C21 0.0204(7) 0.0212(7) 0.0213(7) 0.0005(5) 0.0040(5) 0.0000(5)
 C22 0.0190(7) 0.0261(7) 0.0279(8) -0.0002(6) 0.0037(6) 0.0032(6)
 C23 0.0170(7) 0.0314(8) 0.0280(8) -0.0006(6) 0.0036(6) 0.0000(6)
 C24 0.0240(7) 0.0239(7) 0.0269(8) -0.0011(6) 0.0029(6) -0.0045(6)
 O24 0.0320(6) 0.0276(6) 0.0515(8) -0.0070(5) 0.0000(5) -0.0084(5)
 C25 0.0218(7) 0.0218(7) 0.0287(8) -0.0004(6) 0.0033(6) 0.0017(5)
 N1A 0.0213(8) 0.0295(9) 0.0229(9) 0.000 0.0016(7) 0.000
 C2A 0.0201(7) 0.0344(8) 0.0227(8) 0.0013(6) 0.0042(6) 0.0013(6)
 C3A 0.0216(7) 0.0382(9) 0.0257(8) -0.0001(6) 0.0036(6) -0.0026(6)
 C4A 0.0223(7) 0.0481(10) 0.0259(8) 0.0036(7) -0.0002(6) -0.0030(7)
 C5A 0.0316(8) 0.0430(10) 0.0324(9) 0.0082(7) 0.0006(7) 0.0065(7)
 C6A 0.0319(8) 0.0333(9) 0.0312(9) 0.0030(7) 0.0017(7) 0.0017(7)
 C7A 0.0234(7) 0.0333(8) 0.0237(8) -0.0003(6) 0.0036(6) -0.0005(6)
 C8A 0.0269(10) 0.0303(11) 0.0191(10) 0.000 0.0043(8) 0.000
 C9A 0.0277(8) 0.0368(9) 0.0220(8) 0.0032(6) 0.0060(6) 0.0022(6)
 C10A 0.0416(9) 0.0367(9) 0.0216(8) 0.0034(6) 0.0095(7) 0.0093(7)
 C11A 0.0541(15) 0.0296(12) 0.0204(11) 0.000 0.0104(10) 0.000
 C12A 0.046(7) 0.0315(14) 0.022(5) 0.000(2) 0.009(5) 0.007(2)
 C13A 0.063(3) 0.047(4) 0.035(4) -0.021(3) 0.028(2) -0.026(3)
 O13A 0.144(3) 0.0521(16) 0.0491(17) -0.0112(12) 0.0356(17) -0.0458(17)
 C14A 0.070(4) 0.034(3) 0.048(4) -0.004(3) 0.006(3) -0.014(3)
 C15A 0.085(6) 0.031(2) 0.049(5) 0.005(3) 0.010(5) 0.004(2)
 C13B 0.34(2) 0.045(6) 0.034(6) -0.002(4) 0.061(10) -0.039(9)
 O14B 0.144(3) 0.0521(16) 0.0491(17) -0.0112(12) 0.0356(17) -0.0458(17)
 C14B 0.068(3) 0.042(3) 0.029(2) -0.0016(19) 0.013(2) -0.009(3)

_geom_special_details
;
 All esds (except the esd in the dihedral angle between two l.s. planes)
 are estimated using the full covariance matrix.  The cell esds are taken
 into account individually in the estimation of esds in distances, angles
 and torsion angles; correlations between esds in cell parameters are only
 used when they are defined by crystal symmetry.  An approximate (isotropic)
 treatment of cell esds is used for estimating esds involving l.s. planes.
;
loop_
  _geom_bond_atom_site_label_1
  _geom_bond_atom_site_label_2
  _geom_bond_distance
  _geom_bond_site_symmetry_2
  _geom_bond_publ_flag
 N1 C2 1.4065(18) . ?
 N1 C13 1.3967(18) . ?
 N1 C14 1.4211(17) . ?
 C2 C3 1.393(2) . ?
 C2 C7 1.410(2) . ?
 C3 H3 0.9500 . ?
 C3 C4 1.387(2) . ?
 C4 H4 0.9500 . ?
 C4 C5 1.397(3) . ?
 C5 H5 0.9500 . ?
 C5 C6 1.374(3) . ?
 C6 H6 0.9500 . ?
 C6 C7 1.406(2) . ?
 C7 C8 1.438(2) . ?
 C8 C9 1.397(2) . ?
 C8 C13 1.416(2) . ?
 C9 H9 0.9500 . ?
 C9 C10 1.370(3) . ?
 C10 H10 0.9500 . ?
 C10 C11 1.401(3) . ?
 C11 H11 0.9500 . ?
 C11 C12 1.387(2) . ?
 C12 H12 0.9500 . ?
 C12 C13 1.393(2) . ?
 C14 C15 1.396(2) . ?
 C14 C19 1.3919(19) . ?
 C15 H15 0.9500 . ?
 C15 C16 1.3855(19) . ?
 C16 H16 0.9500 . ?
 C16 C17 1.4011(19) . ?
 C17 C18 1.3974(19) . ?
 C17 C20 1.4791(18) . ?
 C18 H18 0.9500 . ?
 C18 C19 1.3827(19) . ?
 C19 H19 0.9500 . ?
 C20 C21 1.4962(19) . ?
 C20 C25 1.3458(19) . ?
 O21 C21 1.2254(17) . ?
 C21 C22 1.4806(19) . ?
 C22 H22 0.9500 . ?
 C22 C23 1.334(2) . ?
 C23 H23 0.9500 . ?
 C23 C24 1.468(2) . ?
 C24 O24 1.2228(17) . ?
 C24 C25 1.472(2) . ?
 C25 H25 0.9500 . ?
 N1A C2A 1.4011(17) . ?
 N1A C2A 1.4011(17) 2_556 ?
 N1A C8A 1.420(3) . ?
 C2A C3A 1.393(2) . ?
 C2A C7A 1.407(2) . ?
 C3A H3A 0.9500 . ?
 C3A C4A 1.383(2) . ?
 C4A H4A 0.9500 . ?
 C4A C5A 1.396(2) . ?
 C5A H5A 0.9500 . ?
 C5A C6A 1.382(2) . ?
 C6A H6A 0.9500 . ?
 C6A C7A 1.397(2) . ?
 C7A C7A 1.449(3) 2_556 ?
 C8A C9A 1.3934(18) 2_556 ?
 C8A C9A 1.3934(18) . ?
 C9A H9A 0.9500 . ?
 C9A C10A 1.380(2) . ?
 C10A H10A 0.9500 . ?
 C10A C11A 1.401(2) . ?
 C11A C10A 1.401(2) 2_556 ?
 C11A C12A 1.502(4) . ?
 C11A C12A 1.502(4) 2_556 ?
 C12A C12A 0.452(17) 2_556 ?
 C12A C13A 1.174(12) . ?
 C12A C13B 1.415(18) . ?
 C13A C12A 1.545(10) 2_556 ?
 C13A O13A 1.135(12) . ?
 C13A C14A 1.576(12) . ?
 C14A H14A 0.9500 . ?
 C14A C15A 1.334(8) 2_556 ?
 C15A C15A 0.754(11) 2_556 ?
 C15A H15A 0.9500 . ?
 C15A C14B 1.459(6) . ?
 C13B H13B 0.9500 . ?
 C13B C14B 1.398(16) . ?
 O14B C14B 1.175(6) . ?

loop_
  _geom_angle_atom_site_label_1
  _geom_angle_atom_site_label_2
  _geom_angle_atom_site_label_3
  _geom_angle
  _geom_angle_site_symmetry_1
  _geom_angle_site_symmetry_3
  _geom_angle_publ_flag
 C2 N1 C14 125.90(12) . . ?
 C13 N1 C2 108.42(12) . . ?
 C13 N1 C14 125.36(12) . . ?
 N1 C2 C7 108.65(13) . . ?
 C3 C2 N1 129.81(14) . . ?
 C3 C2 C7 121.52(14) . . ?
 C2 C3 H3 121.2 . . ?
 C4 C3 C2 117.62(16) . . ?
 C4 C3 H3 121.2 . . ?
 C3 C4 H4 119.2 . . ?
 C3 C4 C5 121.62(18) . . ?
 C5 C4 H4 119.2 . . ?
 C4 C5 H5 119.7 . . ?
 C6 C5 C4 120.69(16) . . ?
 C6 C5 H5 119.7 . . ?
 C5 C6 H6 120.4 . . ?
 C5 C6 C7 119.23(17) . . ?
 C7 C6 H6 120.4 . . ?
 C2 C7 C8 107.09(13) . . ?
 C6 C7 C2 119.21(17) . . ?
 C6 C7 C8 133.68(16) . . ?
 C9 C8 C7 133.57(16) . . ?
 C9 C8 C13 119.04(16) . . ?
 C13 C8 C7 107.33(13) . . ?
 C8 C9 H9 120.4 . . ?
 C10 C9 C8 119.20(16) . . ?
 C10 C9 H9 120.4 . . ?
 C9 C10 H10 119.3 . . ?
 C9 C10 C11 121.30(16) . . ?
 C11 C10 H10 119.3 . . ?
 C10 C11 H11 119.4 . . ?
 C12 C11 C10 121.14(17) . . ?
 C12 C11 H11 119.4 . . ?
 C11 C12 H12 121.3 . . ?
 C11 C12 C13 117.40(15) . . ?
 C13 C12 H12 121.3 . . ?
 N1 C13 C8 108.50(13) . . ?
 C12 C13 N1 129.47(13) . . ?
 C12 C13 C8 121.87(14) . . ?
 C15 C14 N1 120.56(12) . . ?
 C19 C14 N1 119.59(12) . . ?
 C19 C14 C15 119.85(12) . . ?
 C14 C15 H15 120.0 . . ?
 C16 C15 C14 120.01(13) . . ?
 C16 C15 H15 120.0 . . ?
 C15 C16 H16 119.6 . . ?
 C15 C16 C17 120.71(13) . . ?
 C17 C16 H16 119.6 . . ?
 C16 C17 C20 122.34(12) . . ?
 C18 C17 C16 118.29(12) . . ?
 C18 C17 C20 119.30(12) . . ?
 C17 C18 H18 119.3 . . ?
 C19 C18 C17 121.38(13) . . ?
 C19 C18 H18 119.3 . . ?
 C14 C19 H19 120.2 . . ?
 C18 C19 C14 119.67(13) . . ?
 C18 C19 H19 120.2 . . ?
 C17 C20 C21 119.75(12) . . ?
 C25 C20 C17 121.67(12) . . ?
 C25 C20 C21 118.57(12) . . ?
 O21 C21 C20 121.54(12) . . ?
 O21 C21 C22 120.23(12) . . ?
 C22 C21 C20 118.23(12) . . ?
 C21 C22 H22 119.2 . . ?
 C23 C22 C21 121.57(13) . . ?
 C23 C22 H22 119.2 . . ?
 C22 C23 H23 119.6 . . ?
 C22 C23 C24 120.88(13) . . ?
 C24 C23 H23 119.6 . . ?
 C23 C24 C25 117.74(12) . . ?
 O24 C24 C23 121.11(13) . . ?
 O24 C24 C25 121.14(13) . . ?
 C20 C25 C24 122.97(13) . . ?
 C20 C25 H25 118.5 . . ?
 C24 C25 H25 118.5 . . ?
 C2A N1A C2A 108.17(17) . 2_556 ?
 C2A N1A C8A 125.92(8) . . ?
 C2A N1A C8A 125.92(8) 2_556 . ?
 N1A C2A C7A 108.96(13) . . ?
 C3A C2A N1A 129.18(14) . . ?
 C3A C2A C7A 121.79(14) . . ?
 C2A C3A H3A 121.4 . . ?
 C4A C3A C2A 117.21(15) . . ?
 C4A C3A H3A 121.4 . . ?
 C3A C4A H4A 119.1 . . ?
 C3A C4A C5A 121.78(15) . . ?
 C5A C4A H4A 119.1 . . ?
 C4A C5A H5A 119.6 . . ?
 C6A C5A C4A 120.83(15) . . ?
 C6A C5A H5A 119.6 . . ?
 C5A C6A H6A 120.7 . . ?
 C5A C6A C7A 118.65(15) . . ?
 C7A C6A H6A 120.7 . . ?
 C2A C7A C7A 106.96(8) . 2_556 ?
 C6A C7A C2A 119.68(14) . . ?
 C6A C7A C7A 133.35(9) . 2_556 ?
 C9A C8A N1A 120.03(10) 2_556 . ?
 C9A C8A N1A 120.03(10) . . ?
 C9A C8A C9A 119.9(2) . 2_556 ?
 C8A C9A H9A 120.0 . . ?
 C10A C9A C8A 119.92(15) . . ?
 C10A C9A H9A 120.0 . . ?
 C9A C10A H10A 119.5 . . ?
 C9A C10A C11A 120.90(16) . . ?
 C11A C10A H10A 119.5 . . ?
 C10A C11A C10A 118.4(2) . 2_556 ?
 C10A C11A C12A 127.9(5) . . ?
 C10A C11A C12A 113.4(5) . 2_556 ?
 C10A C11A C12A 127.9(5) 2_556 2_556 ?
 C10A C11A C12A 113.5(5) 2_556 . ?
 C12A C11A C12A 17.3(7) . 2_556 ?
 C12A C12A C11A 81.3(3) 2_556 . ?
 C12A C12A C13A 139.3(7) 2_556 . ?
 C12A C12A C13B 150.8(7) 2_556 . ?
 C13A C12A C11A 139.4(9) . . ?
 C13B C12A C11A 127.9(9) . . ?
 C12A C13A C12A 11.0(5) . 2_556 ?
 C12A C13A C14A 120.2(9) . . ?
 C12A C13A C14A 109.2(7) 2_556 . ?
 O13A C13A C12A 116.7(10) . . ?
 O13A C13A C12A 127.7(9) . 2_556 ?
 O13A C13A C14A 122.8(7) . . ?
 C13A C14A H14A 117.2 . . ?
 C15A C14A C13A 125.6(6) 2_556 . ?
 C15A C14A H14A 117.2 2_556 . ?
 C15A C15A H15A 107.2 2_556 . ?
 C15A C15A C14B 145.6(5) 2_556 . ?
 C14B C15A H15A 107.2 . . ?
 C12A C13B H13B 117.7 . . ?
 C14B C13B C12A 124.6(14) . . ?
 C14B C13B H13B 117.7 . . ?
 C13B C14B C15A 117.8(9) . . ?
 O14B C14B C15A 122.1(5) . . ?
 O14B C14B C13B 120.0(9) . . ?

loop_
  _geom_hbond_atom_site_label_D
  _geom_hbond_atom_site_label_H
  _geom_hbond_atom_site_label_A
  _geom_hbond_distance_DH
  _geom_hbond_distance_HA
  _geom_hbond_distance_DA
  _geom_hbond_angle_DHA
  _geom_hbond_site_symmetry_A
 C3 H3 O24 0.95 2.67 3.488(2) 145.2 5_656
 C22 H22 O21 0.95 2.41 3.3480(17) 170.5 7_556
 C4A H4A O21 0.95 2.53 3.4453(19) 163.0 1_455

loop_
  _geom_torsion_atom_site_label_1
  _geom_torsion_atom_site_label_2
  _geom_torsion_atom_site_label_3
  _geom_torsion_atom_site_label_4
  _geom_torsion
  _geom_torsion_site_symmetry_1
  _geom_torsion_site_symmetry_2
  _geom_torsion_site_symmetry_3
  _geom_torsion_site_symmetry_4
  _geom_torsion_publ_flag
 N1 C2 C3 C4 179.24(15) . . . . ?
 N1 C2 C7 C6 178.30(14) . . . . ?
 N1 C2 C7 C8 -0.19(16) . . . . ?
 N1 C14 C15 C16 -179.12(13) . . . . ?
 N1 C14 C19 C18 -178.16(13) . . . . ?
 C2 N1 C13 C8 0.61(16) . . . . ?
 C2 N1 C13 C12 -174.86(15) . . . . ?
 C2 N1 C14 C15 -140.32(14) . . . . ?
 C2 N1 C14 C19 39.7(2) . . . . ?
 C2 C3 C4 C5 1.5(3) . . . . ?
 C2 C7 C8 C9 177.71(17) . . . . ?
 C2 C7 C8 C13 0.56(17) . . . . ?
 C3 C2 C7 C6 -3.5(2) . . . . ?
 C3 C2 C7 C8 178.00(14) . . . . ?
 C3 C4 C5 C6 -2.4(3) . . . . ?
 C4 C5 C6 C7 0.3(3) . . . . ?
 C5 C6 C7 C2 2.5(2) . . . . ?
 C5 C6 C7 C8 -179.45(17) . . . . ?
 C6 C7 C8 C9 -0.5(3) . . . . ?
 C6 C7 C8 C13 -177.62(17) . . . . ?
 C7 C2 C3 C4 1.5(2) . . . . ?
 C7 C8 C9 C10 -175.56(17) . . . . ?
 C7 C8 C13 N1 -0.73(16) . . . . ?
 C7 C8 C13 C12 175.16(14) . . . . ?
 C8 C9 C10 C11 0.7(3) . . . . ?
 C9 C8 C13 N1 -178.37(14) . . . . ?
 C9 C8 C13 C12 -2.5(2) . . . . ?
 C9 C10 C11 C12 -1.7(3) . . . . ?
 C10 C11 C12 C13 0.6(2) . . . . ?
 C11 C12 C13 N1 176.43(15) . . . . ?
 C11 C12 C13 C8 1.5(2) . . . . ?
 C13 N1 C2 C3 -178.25(15) . . . . ?
 C13 N1 C2 C7 -0.25(16) . . . . ?
 C13 N1 C14 C15 46.9(2) . . . . ?
 C13 N1 C14 C19 -133.01(15) . . . . ?
 C13 C8 C9 C10 1.3(2) . . . . ?
 C14 N1 C2 C3 8.0(2) . . . . ?
 C14 N1 C2 C7 -174.01(13) . . . . ?
 C14 N1 C13 C8 174.41(13) . . . . ?
 C14 N1 C13 C12 -1.1(2) . . . . ?
 C14 C15 C16 C17 -2.9(2) . . . . ?
 C15 C14 C19 C18 1.9(2) . . . . ?
 C15 C16 C17 C18 2.2(2) . . . . ?
 C15 C16 C17 C20 -174.58(13) . . . . ?
 C16 C17 C18 C19 0.5(2) . . . . ?
 C16 C17 C20 C21 -45.8(2) . . . . ?
 C16 C17 C20 C25 135.54(15) . . . . ?
 C17 C18 C19 C14 -2.6(2) . . . . ?
 C17 C20 C21 O21 2.3(2) . . . . ?
 C17 C20 C21 C22 -177.46(12) . . . . ?
 C17 C20 C25 C24 178.99(13) . . . . ?
 C18 C17 C20 C21 137.36(14) . . . . ?
 C18 C17 C20 C25 -41.3(2) . . . . ?
 C19 C14 C15 C16 0.8(2) . . . . ?
 C20 C17 C18 C19 177.45(13) . . . . ?
 C20 C21 C22 C23 -1.1(2) . . . . ?
 O21 C21 C22 C23 179.14(14) . . . . ?
 C21 C20 C25 C24 0.4(2) . . . . ?
 C21 C22 C23 C24 -0.6(2) . . . . ?
 C22 C23 C24 O24 -176.94(15) . . . . ?
 C22 C23 C24 C25 2.1(2) . . . . ?
 C23 C24 C25 C20 -2.0(2) . . . . ?
 O24 C24 C25 C20 177.03(15) . . . . ?
 C25 C20 C21 O21 -179.05(14) . . . . ?
 C25 C20 C21 C22 1.2(2) . . . . ?
 N1A C2A C3A C4A -178.76(13) . . . . ?
 N1A C2A C7A C6A 179.04(12) . . . . ?
 N1A C2A C7A C7A -0.14(19) . . . 2_556 ?
 N1A C8A C9A C10A -179.84(10) . . . . ?
 C2A N1A C2A C3A 176.95(18) 2_556 . . . ?
 C2A N1A C2A C7A 0.06(8) 2_556 . . . ?
 C2A N1A C8A C9A 130.40(10) 2_556 . . 2_556 ?
 C2A N1A C8A C9A 130.39(10) . . . . ?
 C2A N1A C8A C9A -49.60(10) . . . 2_556 ?
 C2A N1A C8A C9A -49.61(10) 2_556 . . . ?
 C2A C3A C4A C5A 0.6(2) . . . . ?
 C3A C2A C7A C6A 1.9(2) . . . . ?
 C3A C2A C7A C7A -177.31(15) . . . 2_556 ?
 C3A C4A C5A C6A 1.4(3) . . . . ?
 C4A C5A C6A C7A -1.8(2) . . . . ?
 C5A C6A C7A C2A 0.2(2) . . . . ?
 C5A C6A C7A C7A 179.1(2) . . . 2_556 ?
 C7A C2A C3A C4A -2.2(2) . . . . ?
 C8A N1A C2A C3A -3.05(18) . . . . ?
 C8A N1A C2A C7A -179.94(8) . . . . ?
 C8A C9A C10A C11A -0.3(2) . . . . ?
 C9A C8A C9A C10A 0.15(10) 2_556 . . . ?
 C9A C10A C11A C10A 0.16(11) . . . 2_556 ?
 C9A C10A C11A C12A 174.2(7) . . . . ?
 C9A C10A C11A C12A -174.7(7) . . . 2_556 ?
 C10A C11A C12A C12A 37(5) . . . 2_556 ?
 C10A C11A C12A C12A -149(4) 2_556 . . 2_556 ?
 C10A C11A C12A C13A -142.2(19) . . . . ?
 C10A C11A C12A C13A 32(3) 2_556 . . . ?
 C10A C11A C12A C13B 30.0(18) 2_556 . . . ?
 C10A C11A C12A C13B -144.2(12) . . . . ?
 C11A C12A C13A C12A 178(100) . . . 2_556 ?
 C11A C12A C13A O13A 1(3) . . . . ?
 C11A C12A C13A C14A 176.3(16) . . . . ?
 C11A C12A C13B C14B 177.5(12) . . . . ?
 C12A C11A C12A C13A -179(100) 2_556 . . . ?
 C12A C11A C12A C13B 179(100) 2_556 . . . ?
 C12A C12A C13A O13A -177(8) 2_556 . . . ?
 C12A C12A C13A C14A -2(9) 2_556 . . . ?
 C12A C12A C13B C14B -4(11) 2_556 . . . ?
 C12A C13A C14A C15A 5.7(15) . . . 2_556 ?
 C12A C13A C14A C15A 5.4(12) 2_556 . . 2_556 ?
 C12A C13B C14B C15A 6.5(17) . . . . ?
 C12A C13B C14B O14B -175.1(11) . . . . ?
 O13A C13A C14A C15A -179.7(8) . . . 2_556 ?
 C15A C15A C14B C13B -18(3) 2_556 . . . ?
 C15A C15A C14B O14B 164(3) 2_556 . . . ?

_shelx_res_file
;
    x85552.res created by SHELXL-2014/7

TITL x85552 in C2/c #15
REM reset to C2/c #15
CELL 0.71073 9.4955 25.125 22.1462 90 101.7566 90
ZERR 12 0.0003 0.0009 0.0008 0 0.0017 0
LATT 7
SYMM -X,+Y,0.5-Z
SFAC C H N O
UNIT 288 180 12 24
EQIV $1 -X,+Y,1.5-Z
EQIV $2 -1+X,+Y,+Z
EQIV $3 1-X,-Y,1-Z
EQIV $4 0.5-X,0.5-Y,1-Z
EADP O14B O13A

L.S. 5
PLAN  20
SIZE 0.08 0.32 0.34
TEMP -173.15
HTAB C4A O21_$2
HTAB C3 O24_$3
HTAB C22 O21_$4
BIND C14A C15A_$1
FREE C14A C15A
BIND C13A C12A_$1
BOND
MORE -1
BOND $H
CONF
fmap 2
acta 52
OMIT 0 2 1
OMIT 0 0 2
OMIT 0 2 0
REM <olex2.extras>
REM <HklSrc "%.\\x85552.hkl">
REM </olex2.extras>

WGHT    0.053600    3.489100
FVAR       0.04486
N1    3    1.092744    0.118728    0.590162    11.00000    0.01686    0.02763 =
         0.02377    0.00137    0.00199   -0.00169
C2    1    1.175124    0.071776    0.597121    11.00000    0.02121    0.03570 =
         0.02416    0.00662    0.00936    0.00549
C3    1    1.135520    0.020004    0.578492    11.00000    0.03199    0.03290 =
         0.03556    0.00444    0.01391    0.00491
AFIX  43
H3    2    1.040022    0.011787    0.558056    11.00000   -1.20000
AFIX   0
C4    1    1.240497   -0.019117    0.590848    11.00000    0.04954    0.03716 =
         0.05419    0.01227    0.02828    0.01451
AFIX  43
H4    2    1.216706   -0.054574    0.577714    11.00000   -1.20000
AFIX   0
C5    1    1.380313   -0.007671    0.622122    11.00000    0.04070    0.05496 =
         0.05552    0.02261    0.02422    0.02441
AFIX  43
H5    2    1.448839   -0.035578    0.631317    11.00000   -1.20000
AFIX   0
C6    1    1.419801    0.043519    0.639729    11.00000    0.02172    0.07147 =
         0.03698    0.01735    0.01188    0.01412
AFIX  43
H6    2    1.515188    0.051137    0.660797    11.00000   -1.20000
AFIX   0
C7    1    1.317427    0.084498    0.626209    11.00000    0.02145    0.05102 =
         0.02497    0.00839    0.00933    0.00354
C8    1    1.322035    0.140937    0.637123    11.00000    0.01813    0.05445 =
         0.02124    0.00370    0.00506   -0.00482
C9    1    1.429907    0.175837    0.665565    11.00000    0.02191    0.07026 =
         0.02939   -0.00003    0.00389   -0.01263
AFIX  43
H9    2    1.525260    0.163368    0.680052    11.00000   -1.20000
AFIX   0
C10   1    1.396518    0.228249    0.672308    11.00000    0.03341    0.07160 =
         0.03016   -0.00867    0.00522   -0.02896
AFIX  43
H10   2    1.469928    0.252141    0.691204    11.00000   -1.20000
AFIX   0
C11   1    1.256245    0.247317    0.651887    11.00000    0.04603    0.04394 =
         0.02830   -0.00568    0.01050   -0.02099
AFIX  43
H11   2    1.235700    0.283657    0.658217    11.00000   -1.20000
AFIX   0
C12   1    1.146824    0.214050    0.622582    11.00000    0.02906    0.03686 =
         0.02316   -0.00087    0.00592   -0.01044
AFIX  43
H12   2    1.051827    0.226963    0.608338    11.00000   -1.20000
AFIX   0
C13   1    1.181691    0.160973    0.614858    11.00000    0.02035    0.03786 =
         0.01908    0.00077    0.00411   -0.00748
C14   1    0.941642    0.122009    0.567971    11.00000    0.01670    0.02472 =
         0.02097   -0.00185    0.00281   -0.00033
C15   1    0.882477    0.163246    0.528619    11.00000    0.02025    0.02236 =
         0.02457   -0.00018    0.00632   -0.00325
AFIX  43
H15   2    0.943459    0.189135    0.515997    11.00000   -1.20000
AFIX   0
C16   1    0.734831    0.166418    0.507970    11.00000    0.02151    0.02039 =
         0.02312    0.00218    0.00423    0.00095
AFIX  43
H16   2    0.694835    0.195477    0.482764    11.00000   -1.20000
AFIX   0
C17   1    0.643879    0.127228    0.523865    11.00000    0.01783    0.02155 =
         0.02306   -0.00199    0.00457    0.00033
C18   1    0.705489    0.086003    0.562793    11.00000    0.02028    0.02076 =
         0.02564    0.00061    0.00501   -0.00285
AFIX  43
H18   2    0.645364    0.058963    0.573727    11.00000   -1.20000
AFIX   0
C19   1    0.852133    0.083746    0.585730    11.00000    0.02110    0.02244 =
         0.02192    0.00190    0.00325    0.00055
AFIX  43
H19   2    0.891600    0.056217    0.613473    11.00000   -1.20000
AFIX   0
C20   1    0.487256    0.126635    0.498447    11.00000    0.01849    0.02190 =
         0.02124    0.00078    0.00420   -0.00041
O21   4    0.460239    0.219473    0.513832    11.00000    0.02303    0.02162 =
         0.03762   -0.00269    0.00177   -0.00059
C21   1    0.402387    0.177003    0.496519    11.00000    0.02039    0.02122 =
         0.02130    0.00052    0.00403   -0.00003
C22   1    0.244905    0.174441    0.473211    11.00000    0.01904    0.02612 =
         0.02787   -0.00017    0.00367    0.00324
AFIX  43
H22   2    0.189327    0.205971    0.472398    11.00000   -1.20000
AFIX   0
C23   1    0.179172    0.128902    0.453317    11.00000    0.01699    0.03135 =
         0.02804   -0.00061    0.00364   -0.00003
AFIX  43
H23   2    0.077826    0.128497    0.438975    11.00000   -1.20000
AFIX   0
C24   1    0.261404    0.079411    0.453302    11.00000    0.02401    0.02391 =
         0.02690   -0.00107    0.00292   -0.00450
O24   4    0.202518    0.038061    0.432758    11.00000    0.03196    0.02756 =
         0.05154   -0.00702   -0.00003   -0.00844
C25   1    0.417439    0.081468    0.477913    11.00000    0.02180    0.02179 =
         0.02872   -0.00044    0.00333    0.00170
AFIX  43
H25   2    0.471315    0.049466    0.479372    11.00000   -1.20000
AFIX   0

N1A   3    0.000000    0.217059    0.750000    10.50000    0.02125    0.02950 =
         0.02288    0.00000    0.00163    0.00000
C2A   1   -0.098605    0.249770    0.711186    11.00000    0.02015    0.03440 =
         0.02265    0.00127    0.00422    0.00135
C3A   1   -0.211874    0.235561    0.663390    11.00000    0.02164    0.03816 =
         0.02567   -0.00011    0.00359   -0.00260
AFIX  43
H3A   2   -0.233385    0.199323    0.653238    11.00000   -1.20000
AFIX   0
C4A   1   -0.291672    0.276401    0.631345    11.00000    0.02226    0.04812 =
         0.02588    0.00361   -0.00016   -0.00300
AFIX  43
H4A   2   -0.370143    0.267917    0.598751    11.00000   -1.20000
AFIX   0
C5A   1   -0.260059    0.329767    0.645588    11.00000    0.03162    0.04299 =
         0.03238    0.00824    0.00056    0.00649
AFIX  43
H5A   2   -0.318479    0.356820    0.623258    11.00000   -1.20000
AFIX   0
C6A   1   -0.144874    0.343732    0.691751    11.00000    0.03194    0.03329 =
         0.03119    0.00304    0.00171    0.00165
AFIX  43
H6A   2   -0.121923    0.380084    0.700573    11.00000   -1.20000
AFIX   0
C7A   1   -0.062867    0.303321    0.725181    11.00000    0.02341    0.03334 =
         0.02372   -0.00032    0.00364   -0.00047
C8A   1    0.000000    0.160551    0.750000    10.50000    0.02689    0.03031 =
         0.01908    0.00000    0.00428    0.00000
C9A   1    0.126182    0.132794    0.748316    11.00000    0.02774    0.03677 =
         0.02204    0.00318    0.00602    0.00218
AFIX  43
H9A   2    0.212362    0.151657    0.747270    11.00000   -1.20000
AFIX   0
C10A  1    0.125806    0.077871    0.748170    11.00000    0.04158    0.03667 =
         0.02162    0.00337    0.00955    0.00925
AFIX  43
H10A  2    0.212038    0.059156    0.746810    11.00000   -1.20000
AFIX   0
C11A  1    0.000000    0.049333    0.750000    10.50000    0.05406    0.02959 =
         0.02037    0.00000    0.01040    0.00000
C12A  1   -0.022896   -0.009762    0.744575    10.50000    0.04555    0.03149 =
         0.02179   -0.00008    0.00922    0.00655
PART -1
C13A  1   -0.112510   -0.040238    0.722594    10.50000    0.06327    0.04697 =
         0.03480   -0.02056    0.02809   -0.02587
O13A  4   -0.216872   -0.022932    0.695550    10.50000    0.14438    0.05211 =
         0.04907   -0.01123    0.03559   -0.04581
C14A  1   -0.080714   -0.101833    0.726439    10.50000    0.06958    0.03444 =
         0.04777   -0.00397    0.00570   -0.01385
AFIX  43
H14A  2   -0.153231   -0.124765    0.704719    10.50000   -1.20000
AFIX   0
PART 0
C15A  1   -0.039324   -0.124542    0.742416    10.50000    0.08536    0.03108 =
         0.04877    0.00456    0.00966    0.00382
PART -2
AFIX  43
H15A  2   -0.074005   -0.159723    0.745312    10.50000   -1.20000
AFIX   0
C13B  1   -0.148595   -0.037266    0.715588    10.50000    0.34291    0.04543 =
         0.03374   -0.00240    0.06110   -0.03910
AFIX  43
H13B  2   -0.230952   -0.016674    0.698432    10.50000   -1.20000
AFIX   0
O14B  4   -0.265684   -0.112039    0.682174    10.50000    0.14438    0.05211 =
         0.04907   -0.01123    0.03559   -0.04581
C14B  1   -0.160061   -0.092612    0.710433    10.50000    0.06809    0.04236 =
         0.02901   -0.00164    0.01265   -0.00873
HKLF 4

REM  x85552 in C2/c #15
REM R1 =  0.0448 for    4584 Fo > 4sig(Fo)  and  0.0691 for all    6250 data
REM    397 parameters refined using      0 restraints

END

WGHT      0.0536      3.4885

REM Highest difference peak  0.317,  deepest hole -0.279,  1-sigma level  0.043
Q1    1  -0.1700 -0.1270  0.6897  11.00000  0.05    0.32
Q2    1   0.3408  0.0828  0.4698  11.00000  0.05    0.29
Q3    1   0.5699  0.1303  0.5169  11.00000  0.05    0.26
Q4    1   1.2628  0.1552  0.6214  11.00000  0.05    0.26
Q5    1   0.4496  0.1496  0.4966  11.00000  0.05    0.26
Q6    1   0.4458  0.1040  0.5076  11.00000  0.05    0.24
Q7    1   0.3221  0.1713  0.4889  11.00000  0.05    0.24
Q8    1   0.2274  0.1058  0.4586  11.00000  0.05    0.23
Q9    1   0.8073  0.1707  0.5353  11.00000  0.05    0.22
Q10   1   0.6811  0.1513  0.5229  11.00000  0.05    0.22
Q11   1   1.3253  0.1090  0.6482  11.00000  0.05    0.22
Q12   1   0.0000  0.1865  0.7500  10.50000  0.05    0.22
Q13   1   0.0000  0.3093  0.7500  10.50000  0.05    0.21
Q14   1  -0.2825  0.2566  0.6621  11.00000  0.05    0.20
Q15   1   0.4409  0.1157  0.4288  11.00000  0.05    0.20
Q16   1   0.9010  0.0966  0.5667  11.00000  0.05    0.20
Q17   1   1.3888  0.0166  0.6494  11.00000  0.05    0.19
Q18   1   1.2523  0.0744  0.6216  11.00000  0.05    0.19
Q19   1  -0.1124  0.2769  0.7299  11.00000  0.05    0.19
Q20   1   0.7839  0.0801  0.5588  11.00000  0.05    0.18
;
_shelx_res_checksum               20021
_shelx_hkl_file
;
  -2   0   0  102.16    1.96
  -2   0   0  102.00    1.97
  -2   0   0  103.45    1.99
   2   0   0  100.82    1.97
   2   0   0  101.25    1.97
   2   0   0  103.12    1.97
   2   0   0  103.22    1.97
   2   0   0  100.40    1.99
  -2   0   0  101.41    1.96
  -2   0   0  103.00    1.97
  -2   0   0  100.43    1.97
   4   0   0    3.00    0.14
  -4   0   0    3.09    0.15
  -4   0   0    2.95    0.13
  -4   0   0    3.02    0.14
  -4   0   0    2.76    0.17
   4   0   0    3.04    0.15
   4   0   0    2.68    0.14
   4   0   0    3.02    0.14
   6   0   0    4.82    0.23
  -6   0   0    5.02    0.26
   6   0   0    4.70    0.22
   6   0   0    4.69    0.23
  -6   0   0    4.85    0.21
  -6   0   0    5.17    0.20
  -6   0   0    4.81    0.22
   8   0   0    0.49    0.12
   8   0   0    0.58    0.14
  -8   0   0    0.60    0.16
  -8   0   0    0.53    0.12
  10   0   0    0.15    0.14
 -10   0   0    0.23    0.15
 -10   0   0    0.02    0.10
  10   0   0    0.29    0.13
  12   0   0    1.77    0.26
  12   0   0    1.13    0.25
 -12   0   0    1.44    0.30
   1  -1   0   12.31    0.24
  -1  -1   0   10.30    0.21
   1   1   0    9.62    0.22
  -3  -1   0   28.84    0.64
  -3  -1   0   28.90    0.61
  -3  -1   0   28.75    0.66
   3  -1   0   28.37    0.64
   3  -1   0   30.59    0.64
  -3  -1   0   29.72    0.61
   3  -1   0   28.09    0.64
   3  -1   0   29.12    0.64
   3   1   0   28.58    0.62
   3   1   0   29.53    0.62
  -3   1   0   28.96    0.63
   3   1   0   30.09    0.62
   3   1   0   29.54    0.63
  -3   1   0   29.17    0.64
  -3   1   0   29.46    0.66
   3   1   0   28.64    0.65
  -3   1   0   29.12    0.62
   5  -1   0    2.05    0.15
   5  -1   0    1.71    0.14
  -5  -1   0    2.17    0.14
  -5  -1   0    2.23    0.17
  -5  -1   0    1.98    0.11
   5  -1   0    2.03    0.14
  -5  -1   0    1.95    0.12
   5   1   0    2.04    0.14
   5   1   0    1.77    0.13
   5   1   0    2.07    0.13
  -5   1   0    2.03    0.17
  -5   1   0    2.01    0.13
  -5   1   0    1.99    0.13
  -5   1   0    1.96    0.14
   5   1   0    2.19    0.14
   7  -1   0    2.37    0.21
   7  -1   0    1.99    0.18
  -7  -1   0    1.83    0.21
  -7  -1   0    1.89    0.13
  -7  -1   0    1.80    0.17
   7  -1   0    2.07    0.17
  -7   1   0    1.93    0.16
  -7   1   0    1.52    0.18
   7   1   0    2.31    0.18
  -7   1   0    1.75    0.14
   7   1   0    1.73    0.16
  -7   1   0    2.02    0.17
   7   1   0    1.75    0.16
  -9  -1   0    0.01    0.12
  -9  -1   0   -0.03    0.10
   9  -1   0   -0.04    0.09
   9  -1   0    0.03    0.11
  -9   1   0    0.17    0.10
   9   1   0    0.28    0.12
  -9   1   0    0.12    0.14
   9   1   0   -0.05    0.09
 -11  -1   0    0.09    0.16
  11  -1   0    0.67    0.20
  11  -1   0    0.15    0.14
  11   1   0    0.18    0.15
  11   1   0   -0.17    0.11
 -11   1   0    0.26    0.18
   0  -2   0   -0.05    0.00
   0  -2   0   -0.06    0.01
   0  -2   0   -0.05    0.01
   0  -2   0   -0.05    0.01
   0  -2   0   -0.05    0.01
   0   2   0   -0.06    0.01
   0   2   0   -0.05    0.01
   0   2   0   -0.05    0.00
   0   2   0   -0.07    0.01
   0   2   0   -0.05    0.01
   0   2   0   -0.05    0.01
  -2  -2   0    4.07    0.10
   2  -2   0    3.91    0.15
   2  -2   0    3.99    0.14
   2  -2   0    3.96    0.14
  -2  -2   0    4.10    0.15
  -2  -2   0    4.10    0.10
   2  -2   0    3.95    0.15
  -2  -2   0    4.15    0.10
  -2  -2   0    4.03    0.14
  -2  -2   0    4.22    0.11
  -2   2   0    4.33    0.15
   2   2   0    4.17    0.12
   2   2   0    4.03    0.11
   2   2   0    4.07    0.11
  -2   2   0    3.92    0.15
   2   2   0    3.97    0.11
  -2   2   0    4.10    0.15
   2   2   0    4.03    0.15
   2   2   0    4.08    0.15
   4  -2   0    6.92    0.24
   4  -2   0    6.90    0.24
  -4  -2   0    6.99    0.26
  -4  -2   0    6.61    0.19
  -4  -2   0    6.63    0.24
   4  -2   0    6.52    0.24
   4   2   0    6.87    0.21
   4   2   0    6.51    0.21
   4   2   0    6.58    0.21
   4   2   0    6.45    0.21
  -4   2   0    6.58    0.23
  -4   2   0    6.84    0.25
  -4   2   0    6.49    0.23
  -4   2   0    6.41    0.21
  -6  -2   0    3.80    0.23
   6  -2   0    3.52    0.21
  -6  -2   0    3.63    0.20
   6  -2   0    3.96    0.21
   6  -2   0    3.81    0.20
   6   2   0    3.62    0.19
   6   2   0    3.58    0.19
  -6   2   0    3.71    0.18
   6   2   0    3.67    0.19
  -6   2   0    3.73    0.22
  -6   2   0    3.91    0.20
  -6   2   0    3.44    0.18
   6   2   0    3.82    0.19
  -8  -2   0   -0.04    0.12
   8  -2   0    0.00    0.08
   8  -2   0    0.04    0.10
  -8  -2   0    0.05    0.08
   8   2   0   -0.10    0.07
   8   2   0    0.03    0.09
  -8   2   0    0.10    0.08
   8   2   0   -0.07    0.08
  -8   2   0    0.06    0.12
  -8   2   0    0.13    0.12
  10  -2   0    0.08    0.14
 -10  -2   0   -0.19    0.10
  10  -2   0   -0.09    0.10
 -10  -2   0   -0.02    0.15
 -10   2   0    0.08    0.14
  10   2   0    0.09    0.12
  10   2   0    0.04    0.10
  12  -2   0    0.12    0.14
  12  -2   0    0.02    0.16
 -12  -2   0    0.03    0.19
 -12   2   0    0.06    0.17
  12   2   0    0.08    0.15
  12   2   0    0.13    0.13
   1  -3   0    5.54    0.16
  -1  -3   0    5.67    0.16
  -1  -3   0    5.32    0.16
   1  -3   0    5.71    0.16
   1  -3   0    5.48    0.16
   1  -3   0    5.70    0.16
  -1  -3   0    5.50    0.16
   1  -3   0    5.35    0.16
   1   3   0    5.70    0.16
  -1   3   0    5.61    0.16
   1   3   0    6.14    0.16
  -1   3   0    5.55    0.16
  -1   3   0    5.71    0.16
  -1   3   0    5.71    0.16
   1   3   0    5.40    0.16
  -3  -3   0    0.21    0.02
   3  -3   0    0.27    0.07
  -3  -3   0    0.21    0.03
   3  -3   0    0.22    0.06
  -3  -3   0    0.21    0.03
  -3  -3   0    0.21    0.03
   3  -3   0    0.12    0.05
  -3  -3   0    0.27    0.08
  -3  -3   0    0.09    0.06
   3   3   0    0.21    0.07
   3   3   0    0.21    0.04
   3   3   0    0.14    0.04
   3   3   0    0.24    0.04
   3   3   0    0.19    0.07
  -3   3   0    0.00    0.04
  -3   3   0    0.11    0.06
   3   3   0    0.23    0.04
  -3   3   0    0.25    0.06
  -3   3   0    0.20    0.06
  -5  -3   0    1.86    0.11
   5  -3   0    2.19    0.16
  -5  -3   0    2.17    0.16
  -5  -3   0    2.07    0.10
   5  -3   0    2.09    0.16
   5  -3   0    1.93    0.15
  -5  -3   0    2.14    0.17
   5   3   0    2.05    0.13
   5   3   0    2.03    0.13
  -5   3   0    2.07    0.14
  -5   3   0    1.96    0.15
  -5   3   0    2.17    0.13
   5   3   0    2.12    0.13
   5   3   0    2.08    0.13
  -5   3   0    2.04    0.16
   7  -3   0    0.05    0.08
  -7  -3   0    0.19    0.09
   7  -3   0    0.03    0.08
   7  -3   0   -0.04    0.08
  -7  -3   0    0.21    0.11
  -7  -3   0    0.14    0.06
   7   3   0    0.02    0.07
  -7   3   0    0.14    0.09
   7   3   0    0.09    0.08
  -7   3   0    0.01    0.06
  -7   3   0    0.15    0.08
   7   3   0    0.10    0.08
  -7   3   0    0.09    0.10
   7   3   0    0.14    0.07
   9  -3   0    0.44    0.15
  -9  -3   0    0.36    0.15
  -9  -3   0    0.43    0.14
   9  -3   0    0.54    0.15
  -9   3   0    0.45    0.11
   9   3   0    0.39    0.13
   9   3   0    0.52    0.13
  -9   3   0    0.73    0.18
  11  -3   0    0.63    0.20
 -11  -3   0    0.57    0.20
  11  -3   0    0.21    0.14
  11   3   0    0.48    0.15
  11   3   0    0.86    0.20
 -11   3   0    0.31    0.18
   0  -4   0   35.25    0.71
   0  -4   0   35.46    0.70
   0  -4   0   35.75    0.70
   0  -4   0   34.39    0.69
   0  -4   0   35.50    0.69
   0   4   0   34.78    0.70
   0   4   0   34.78    0.70
   0   4   0   34.72    0.70
   0   4   0   34.74    0.70
   0   4   0   35.89    0.71
   0   4   0   34.75    0.70
  -2  -4   0   -0.02    0.05
   2  -4   0    0.06    0.05
   2  -4   0    0.05    0.05
  -2  -4   0    0.02    0.05
   2  -4   0   -0.01    0.05
   2  -4   0    0.01    0.05
   2   4   0    0.04    0.05
   2   4   0    0.10    0.05
   2   4   0    0.01    0.02
  -2   4   0    0.08    0.05
   2   4   0    0.05    0.05
   2   4   0   -0.02    0.02
  -2   4   0   -0.01    0.05
  -2   4   0    0.02    0.04
   4  -4   0   13.06    0.38
   4  -4   0   13.20    0.38
  -4  -4   0   12.75    0.38
  -4  -4   0   12.95    0.39
   4  -4   0   12.95    0.37
   4   4   0   12.48    0.31
  -4   4   0   13.41    0.38
   4   4   0   13.00    0.31
   4   4   0   13.26    0.38
   4   4   0   12.60    0.32
   4   4   0   12.54    0.32
  -4   4   0   10.58    0.35
  -4   4   0   13.35    0.38
   6  -4   0    4.40    0.24
   6  -4   0    4.42    0.24
   6  -4   0    4.58    0.23
  -6  -4   0    4.56    0.24
  -6  -4   0    4.62    0.26
  -6  -4   0    4.79    0.14
   6   4   0    4.89    0.20
   6   4   0    5.03    0.21
   6   4   0    4.51    0.20
   6   4   0    4.85    0.20
  -6   4   0    5.06    0.20
  -6   4   0    4.76    0.25
  -6   4   0    4.82    0.24
  -6   4   0    4.37    0.22
   8  -4   0    0.70    0.17
  -8  -4   0    1.00    0.16
  -8  -4   0    1.11    0.19
   8  -4   0    1.06    0.17
  -8   4   0    1.49    0.15
  -8   4   0    1.41    0.20
   8   4   0    1.22    0.15
  -8   4   0    1.27    0.17
   8   4   0    1.16    0.15
   8   4   0    1.45    0.17
 -10  -4   0    0.91    0.23
  10  -4   0    0.38    0.16
 -10  -4   0    0.57    0.15
  10  -4   0    0.50    0.16
  10   4   0    0.52    0.15
 -10   4   0    0.42    0.17
  10   4   0    0.46    0.14
  12  -4   0    1.49    0.25
 -12  -4   0    1.68    0.30
  12  -4   0    2.10    0.32
  12   4   0    1.93    0.27
 -12   4   0    2.11    0.31
  12   4   0    1.33    0.23
   1  -5   0   23.70    0.52
  -1  -5   0   23.51    0.52
  -1  -5   0   24.77    0.53
   1  -5   0   24.34    0.52
   1  -5   0   20.94    0.51
   1  -5   0   23.68    0.52
   1   5   0   23.56    0.48
   1   5   0   23.90    0.47
  -1   5   0   23.84    0.52
  -1   5   0   22.73    0.52
  -1   5   0   23.98    0.52
  -1   5   0   24.26    0.53
   1   5   0   24.15    0.52
   1   5   0   23.77    0.52
  -1   5   0   24.15    0.52
   1   5   0   23.69    0.46
   1   5   0   24.73    0.46
   1   5   0   24.63    0.53
   1   5   0   23.73    0.47
  -3  -5   0    6.62    0.24
  -3  -5   0    6.68    0.24
   3  -5   0    6.77    0.24
   3  -5   0    6.84    0.23
   3  -5   0    6.67    0.24
   3   5   0    6.74    0.17
  -3   5   0    6.90    0.24
   3   5   0    6.89    0.24
   3   5   0    6.71    0.16
  -3   5   0    6.59    0.24
   3   5   0    6.67    0.16
  -3   5   0    6.72    0.23
   3   5   0    6.47    0.16
  -5  -5   0   51.50    1.15
   5  -5   0   50.20    1.14
  -5  -5   0   49.89    1.13
   5  -5   0   51.65    1.13
   5  -5   0   50.33    1.13
  -5   5   0   50.70    1.13
  -5   5   0   50.95    1.05
  -5   5   0   47.85    1.12
   5   5   0   49.07    1.04
   5   5   0   49.92    1.04
   5   5   0   50.88    1.05
   5   5   0   48.77    1.04
  -7  -5   0    0.57    0.15
   7  -5   0    0.71    0.13
   7  -5   0    0.68    0.14
  -7  -5   0    0.57    0.13
   7  -5   0    0.52    0.12
   7   5   0    0.64    0.12
  -7   5   0    0.59    0.14
  -7   5   0    0.52    0.09
   7   5   0    0.75    0.11
   7   5   0    0.53    0.09
   7   5   0    0.66    0.10
  -7   5   0    0.58    0.11
  -7   5   0    0.63    0.13
   9  -5   0    2.65    0.26
  -9  -5   0    3.00    0.31
   9  -5   0    2.85    0.29
  -9  -5   0    2.79    0.27
  -9   5   0    2.53    0.26
   9   5   0    2.64    0.21
   9   5   0    2.57    0.23
  -9   5   0    2.68    0.19
 -11  -5   0   -0.04    0.15
  11  -5   0   -0.35    0.14
  11  -5   0   -0.12    0.13
 -11  -5   0    0.04    0.12
  11   5   0   -0.03    0.10
  11   5   0    0.16    0.14
 -11   5   0   -0.05    0.15
   0  -6   0    0.28    0.04
   0  -6   0    0.21    0.04
   0  -6   0    0.25    0.04
   0  -6   0    0.26    0.06
   0  -6   0    0.23    0.05
   0  -6   0    0.23    0.04
   0   6   0    0.28    0.05
   0   6   0    0.36    0.05
   0   6   0    0.27    0.05
   0   6   0    0.16    0.04
   0   6   0    0.28    0.06
   0   6   0    0.19    0.05
  -2  -6   0    0.05    0.06
  -2  -6   0    0.07    0.06
   2  -6   0    0.18    0.06
   2  -6   0    0.08    0.05
   2  -6   0    0.12    0.06
  -2   6   0    0.07    0.06
   2   6   0    0.16    0.06
   2   6   0    0.21    0.06
  -2   6   0    0.20    0.06
   2   6   0    0.18    0.06
  -2   6   0    0.11    0.06
   4  -6   0    1.75    0.15
  -4  -6   0    1.35    0.14
  -4  -6   0    1.53    0.15
   4  -6   0    1.26    0.14
   4  -6   0    1.42    0.14
  -4   6   0    1.36    0.14
  -4   6   0    1.35    0.13
   4   6   0    1.48    0.14
   4   6   0    1.26    0.08
   4   6   0    1.28    0.08
   4   6   0    1.30    0.08
   4   6   0    1.31    0.08
  -6  -6   0    0.26    0.11
  -6  -6   0    0.59    0.11
   6  -6   0    0.44    0.11
   6  -6   0    0.40    0.10
   6  -6   0    0.58    0.11
   6   6   0    0.42    0.08
  -6   6   0    0.12    0.06
  -6   6   0    0.50    0.11
   6   6   0    0.48    0.08
  -6   6   0    0.63    0.09
   6   6   0    0.48    0.08
  -6   6   0    0.44    0.11
   6   6   0    0.52    0.09
   8  -6   0    3.00    0.27
   8  -6   0    2.92    0.24
  -8  -6   0    3.18    0.30
  -8  -6   0    3.02    0.24
   8   6   0    3.01    0.20
   8   6   0    3.19    0.21
  -8   6   0    2.99    0.23
   8   6   0    3.00    0.19
  -8   6   0    2.69    0.25
  -8   6   0    2.78    0.17
  10  -6   0    1.18    0.20
  10  -6   0    0.97    0.21
 -10  -6   0    0.88    0.21
 -10  -6   0    1.17    0.21
 -10   6   0    0.72    0.18
  10   6   0    1.45    0.20
  10   6   0    1.06    0.17
 -12  -6   0    0.35    0.23
  12  -6   0    0.13    0.16
  12  -6   0   -0.04    0.18
  12   6   0    0.22    0.16
 -12   6   0    0.18    0.19
  12   6   0    0.04    0.14
   1  -7   0    9.09    0.25
   1  -7   0    8.89    0.25
  -1  -7   0    8.94    0.25
  -1  -7   0    9.02    0.26
  -1   7   0    8.87    0.26
   1   7   0    8.71    0.26
   1   7   0    8.91    0.21
  -1   7   0    9.26    0.26
   1   7   0    8.78    0.21
  -1   7   0    9.20    0.25
   1   7   0    8.81    0.25
  -1   7   0    8.67    0.25
   1   7   0    8.71    0.21
   1   7   0    8.89    0.21
  -1   7   0    8.82    0.26
   1   7   0    8.98    0.21
   3  -7   0   16.56    0.44
  -3  -7   0   17.19    0.46
   3  -7   0   15.95    0.45
  -3  -7   0   15.53    0.44
   3  -7   0   16.43    0.44
  -3   7   0   16.01    0.44
   3   7   0   15.98    0.33
   3   7   0   16.42    0.45
   3   7   0   16.13    0.44
   3   7   0   16.49    0.33
   3   7   0   16.25    0.33
  -3   7   0   16.66    0.45
   3   7   0   16.43    0.33
  -3   7   0   17.16    0.46
   5  -7   0    2.43    0.18
   5  -7   0    2.53    0.18
   5  -7   0    2.56    0.19
  -5  -7   0    2.21    0.18
  -5  -7   0    2.82    0.20
  -5   7   0    2.71    0.19
   5   7   0    2.57    0.12
  -5   7   0    2.67    0.18
   5   7   0    2.51    0.17
   5   7   0    2.52    0.12
   5   7   0    2.42    0.12
  -5   7   0    2.46    0.17
   5   7   0    2.60    0.12
   7  -7   0   15.17    0.51
   7  -7   0   13.63    0.49
   7  -7   0   13.68    0.51
  -7  -7   0   13.49    0.49
  -7  -7   0   14.49    0.52
  -7   7   0   14.14    0.40
  -7   7   0   13.86    0.48
  -7   7   0   14.61    0.50
   7   7   0   14.70    0.41
   7   7   0   14.14    0.42
   7   7   0   14.53    0.41
   9  -7   0    0.03    0.12
  -9  -7   0    0.19    0.13
   9  -7   0    0.28    0.14
  -9  -7   0    0.11    0.13
   9   7   0    0.20    0.11
  -9   7   0   -0.02    0.12
   9   7   0    0.19    0.10
 -11  -7   0    0.26    0.21
  11  -7   0    0.14    0.15
  11  -7   0    0.61    0.22
 -11  -7   0    0.15    0.15
  11   7   0    0.20    0.13
 -11   7   0    0.16    0.16
  11   7   0    0.11    0.12
   0  -8   0   11.92    0.29
   0  -8   0   12.17    0.29
   0  -8   0   11.96    0.32
   0  -8   0   11.74    0.29
   0   8   0   12.45    0.32
   0   8   0   11.88    0.30
   0   8   0   11.77    0.30
   0   8   0   11.70    0.30
   0   8   0   12.21    0.30
   0   8   0   12.34    0.31
   2  -8   0    2.94    0.16
   2  -8   0    3.35    0.16
  -2  -8   0    2.79    0.15
  -2  -8   0    3.34    0.18
   2  -8   0    3.31    0.16
   2   8   0    3.29    0.09
   2   8   0    3.30    0.09
  -2   8   0    3.41    0.17
   2   8   0    3.18    0.09
  -2   8   0    3.31    0.17
   2   8   0    3.46    0.16
   2   8   0    3.00    0.08
   2   8   0    3.33    0.16
   2   8   0    3.26    0.10
  -2   8   0    3.11    0.16
   4  -8   0    1.96    0.16
  -4  -8   0    1.92    0.16
   4  -8   0    2.10    0.18
  -4  -8   0    1.83    0.15
   4  -8   0    2.04    0.17
   4   8   0    1.76    0.08
   4   8   0    2.00    0.08
   4   8   0    1.94    0.08
  -4   8   0    1.85    0.15
  -4   8   0    1.95    0.16
   4   8   0    1.97    0.08
   4   8   0    1.86    0.15
   6  -8   0    1.26    0.16
   6  -8   0    1.10    0.16
  -6  -8   0    0.80    0.14
  -6  -8   0    1.12    0.17
   6  -8   0    0.93    0.15
   6   8   0    1.11    0.10
   6   8   0    1.20    0.10
   6   8   0    1.15    0.11
  -6   8   0    1.15    0.15
  -6   8   0    1.21    0.17
  -6   8   0    1.14    0.10
  -6   8   0    1.30    0.16
   6   8   0    0.89    0.09
   8  -8   0    0.91    0.17
   8  -8   0    1.08    0.18
  -8  -8   0    1.15    0.19
  -8  -8   0    1.36    0.20
   8   8   0    1.17    0.14
  -8   8   0    0.99    0.17
  -8   8   0    1.22    0.12
   8   8   0    1.27    0.15
  -8   8   0    1.35    0.19
   8   8   0    1.22    0.14
 -10  -8   0    0.66    0.20
 -10  -8   0    0.20    0.14
  10  -8   0    0.22    0.16
  10  -8   0    0.35    0.15
 -10   8   0    0.59    0.18
  10   8   0    0.37    0.13
  10   8   0    0.36    0.12
   1  -9   0    2.80    0.14
  -1  -9   0    2.87    0.08
  -1  -9   0    3.09    0.15
  -1  -9   0    2.84    0.09
   1  -9   0    2.99    0.14
  -1  -9   0    3.15    0.16
  -1  -9   0    3.01    0.08
   1   9   0    2.86    0.11
  -1   9   0    3.14    0.15
  -1   9   0    2.82    0.12
   1   9   0    2.86    0.11
  -1   9   0    2.92    0.15
   1   9   0    3.06    0.11
   1   9   0    3.05    0.11
   1   9   0    3.07    0.12
  -1   9   0    3.02    0.15
   1   9   0    3.20    0.16
   1   9   0    2.93    0.15
  -1   9   0    2.75    0.15
   3  -9   0    0.08    0.07
   3  -9   0   -0.05    0.06
  -3  -9   0   -0.03    0.07
  -3  -9   0    0.05    0.07
   3  -9   0   -0.02    0.06
   3   9   0   -0.01    0.02
   3   9   0    0.03    0.06
   3   9   0    0.03    0.02
   3   9   0   -0.02    0.02
  -3   9   0   -0.04    0.06
   3   9   0    0.04    0.02
   3   9   0    0.13    0.07
  -3   9   0   -0.01    0.06
  -3   9   0    0.02    0.07
   5  -9   0    2.56    0.19
   5  -9   0    2.79    0.19
  -5  -9   0    2.20    0.20
  -5  -9   0    2.53    0.20
   5  -9   0    2.57    0.20
  -5   9   0    2.50    0.22
  -5   9   0    2.65    0.19
   5   9   0    2.52    0.11
   5   9   0    2.51    0.11
   5   9   0    2.48    0.11
   5   9   0    2.57    0.11
  -7  -9   0    3.26    0.26
   7  -9   0    3.04    0.25
   7  -9   0    3.10    0.28
  -7  -9   0    3.01    0.25
  -7   9   0    2.99    0.23
   7   9   0    3.15    0.16
  -7   9   0    3.00    0.26
   7   9   0    2.81    0.16
  -7   9   0    2.98    0.24
   7   9   0    2.99    0.17
  -7   9   0    3.14    0.16
  -9  -9   0   -0.12    0.10
  -9  -9   0    0.44    0.17
   9  -9   0    0.10    0.14
   9  -9   0    0.03    0.11
   9   9   0    0.26    0.10
   9   9   0    0.27    0.09
  -9   9   0    0.20    0.15
  11  -9   0    0.02    0.15
 -11  -9   0    0.15    0.15
 -11  -9   0   -0.16    0.18
  11  -9   0   -0.02    0.14
  11   9   0   -0.12    0.09
 -11   9   0    0.08    0.15
  11   9   0    0.01    0.12
   0 -10   0   10.79    0.28
   0 -10   0   11.35    0.29
   0 -10   0   11.23    0.32
   0  10   0   11.16    0.31
   0  10   0   11.13    0.30
   0  10   0   11.06    0.30
   0  10   0   10.74    0.30
   0  10   0   10.91    0.31
   0  10   0   10.62    0.30
   2 -10   0    8.13    0.28
   2 -10   0    7.48    0.26
  -2 -10   0    7.10    0.27
  -2 -10   0    7.59    0.27
  -2  10   0    6.98    0.27
   2  10   0    7.28    0.18
   2  10   0    7.43    0.19
   2  10   0    7.24    0.19
   2  10   0    7.34    0.18
   2  10   0    7.10    0.26
  -2  10   0    7.19    0.26
   2  10   0    7.42    0.27
   2  10   0    7.23    0.19
  -2  10   0    7.34    0.27
   4 -10   0    0.04    0.07
  -4 -10   0    0.04    0.08
   4 -10   0    0.14    0.08
  -4 -10   0    0.10    0.08
   4  10   0    0.02    0.03
   4  10   0   -0.04    0.05
  -4  10   0    0.00    0.07
   4  10   0    0.05    0.02
  -4  10   0    0.06    0.07
   4  10   0    0.01    0.03
   4  10   0    0.00    0.03
   6 -10   0    0.33    0.11
   6 -10   0    0.28    0.12
  -6 -10   0    0.48    0.13
  -6 -10   0    0.54    0.13
   6  10   0    0.23    0.06
  -6  10   0    0.23    0.11
  -6  10   0    0.29    0.10
   6  10   0    0.23    0.06
   6  10   0    0.37    0.07
   6  10   0    0.34    0.06
  -6  10   0    0.35    0.11
   6  10   0    0.35    0.07
   8 -10   0    0.40    0.14
   8 -10   0    0.39    0.16
  -8 -10   0    0.55    0.16
  -8 -10   0    0.32    0.15
   8  10   0    0.30    0.09
   8  10   0    0.39    0.10
   8  10   0    0.29    0.09
  -8  10   0    0.35    0.15
  -8  10   0    0.40    0.14
 -10 -10   0    0.58    0.20
 -10 -10   0    0.54    0.17
  10 -10   0    0.64    0.18
  10 -10   0    0.66    0.22
  10  10   0    0.51    0.13
  10  10   0    0.64    0.14
 -10  10   0    0.72    0.20
  -1 -11   0    4.30    0.12
   1 -11   0    4.16    0.18
   1 -11   0    4.29    0.18
  -1 -11   0    4.38    0.13
  -1 -11   0    4.07    0.19
   1  11   0    4.22    0.16
   1  11   0    4.26    0.20
   1  11   0    4.31    0.15
  -1  11   0    4.42    0.17
   1  11   0    4.02    0.18
  -1  11   0    4.20    0.20
   1  11   0    4.15    0.15
   1  11   0    4.35    0.16
   1  11   0    4.30    0.16
  -1  11   0    4.34    0.19
  -1  11   0    4.14    0.19
  -3 -11   0   11.32    0.38
   3 -11   0   10.77    0.36
   3 -11   0   11.05    0.37
  -3  11   0   10.69    0.38
  -3  11   0   11.33    0.37
   3  11   0   11.03    0.36
   3  11   0   11.13    0.25
   3  11   0   10.78    0.37
  -3  11   0   11.27    0.37
   3  11   0   11.16    0.25
   3  11   0   11.05    0.25
   3  11   0   10.59    0.24
   3  11   0   11.23    0.25
  -5 -11   0    2.14    0.20
  -5 -11   0    1.39    0.17
   5 -11   0    1.16    0.16
   5 -11   0    1.47    0.16
   5  11   0    1.50    0.08
  -5  11   0    1.42    0.18
   5  11   0    1.56    0.09
   5  11   0    1.30    0.08
  -5  11   0    1.53    0.17
   5  11   0    1.49    0.08
  -7 -11   0   11.70    0.48
   7 -11   0   10.55    0.47
  -7 -11   0   10.11    0.45
   7 -11   0   10.88    0.46
  -7  11   0   10.65    0.49
   7  11   0   11.70    0.33
  -7  11   0   11.30    0.31
  -7  11   0   12.06    0.45
   7  11   0   11.45    0.33
   7  11   0   11.12    0.32
  -7  11   0   11.97    0.48
   9 -11   0    1.31    0.23
  -9 -11   0    0.96    0.20
   9 -11   0    0.83    0.18
  -9 -11   0    0.86    0.21
   9  11   0    0.96    0.14
  -9  11   0    0.76    0.18
  -9  11   0    0.94    0.19
   9  11   0    1.17    0.15
  11 -11   0    0.38    0.17
  11 -11   0    0.34    0.21
 -11 -11   0    0.71    0.24
  11  11   0    0.39    0.15
 -11  11   0    0.93    0.22
  11  11   0    0.64    0.14
   0 -12   0    5.21    0.19
   0 -12   0    5.05    0.18
   0 -12   0    5.21    0.22
   0  12   0    5.47    0.22
   0  12   0    5.14    0.20
   0  12   0    5.35    0.21
   0  12   0    5.49    0.21
   0  12   0    5.35    0.20
   0  12   0    5.13    0.20
   2 -12   0   46.17    1.04
   2 -12   0   47.48    1.05
  -2 -12   0   46.53    1.06
  -2 -12   0   46.44    1.05
   2  12   0   47.54    0.96
  -2  12   0   49.06    1.06
   2  12   0   46.30    1.06
   2  12   0   46.36    0.95
  -2  12   0   45.65    1.07
  -2  12   0   46.78    1.06
   2  12   0   47.02    0.96
   2  12   0   46.80    0.96
   2  12   0   46.80    0.96
   2  12   0   48.54    0.95
   2  12   0   48.02    1.05
   4 -12   0    0.18    0.09
  -4 -12   0    0.05    0.08
   4 -12   0    0.01    0.08
   4  12   0    0.02    0.03
   4  12   0    0.08    0.03
   4  12   0    0.05    0.03
   4  12   0    0.10    0.03
  -4  12   0   -0.06    0.06
  -4  12   0   -0.02    0.08
   6 -12   0    6.00    0.33
  -6 -12   0    5.71    0.32
   6 -12   0    5.64    0.31
  -6 -12   0    5.78    0.32
   6  12   0    5.86    0.19
   6  12   0    6.08    0.19
  -6  12   0    5.71    0.32
  -6  12   0    6.68    0.32
   6  12   0    5.96    0.20
   6  12   0    6.26    0.19
  -8 -12   0    4.32    0.32
   8 -12   0    4.14    0.33
  -8 -12   0    5.24    0.35
   8 -12   0    4.76    0.31
   8  12   0    4.22    0.20
   8  12   0    4.05    0.20
   8  12   0    4.16    0.21
  -8  12   0    4.28    0.31
  -8  12   0    4.18    0.30
 -10 -12   0    0.16    0.17
 -10 -12   0   -0.02    0.14
  10 -12   0    0.04    0.14
  10 -12   0   -0.09    0.16
  10  12   0   -0.07    0.09
  10  12   0   -0.09    0.08
 -10  12   0    0.28    0.15
  -1 -13   0    0.88    0.07
  -1 -13   0    1.04    0.13
   1 -13   0    1.01    0.11
   1 -13   0    0.91    0.11
   1  13   0    0.75    0.08
   1  13   0    0.97    0.10
   1  13   0    0.83    0.12
  -1  13   0    1.10    0.11
   1  13   0    0.94    0.09
   1  13   0    0.90    0.09
  -1  13   0    1.12    0.13
   1  13   0    1.06    0.10
  -1  13   0    1.01    0.11
  -1  13   0    0.99    0.11
  -3 -13   0    0.67    0.12
  -3 -13   0    0.74    0.13
   3 -13   0    0.70    0.11
   3 -13   0    0.74    0.12
   3  13   0    0.60    0.06
  -3  13   0    0.71    0.12
   3  13   0    0.70    0.06
   3  13   0    0.56    0.06
  -3  13   0    0.79    0.13
   3  13   0    0.62    0.06
  -3  13   0    0.27    0.09
   3  13   0    0.70    0.06
  -5 -13   0    0.23    0.11
   5 -13   0    0.11    0.11
   5 -13   0    0.10    0.09
   5  13   0    0.15    0.04
   5  13   0    0.19    0.05
   5  13   0    0.09    0.04
   5  13   0    0.18    0.04
  -5  13   0    0.11    0.09
  -5  13   0    0.26    0.10
  -7 -13   0    3.84    0.28
   7 -13   0    4.39    0.31
   7 -13   0    4.34    0.30
  -7 -13   0    4.54    0.31
   7  13   0    4.03    0.17
  -7  13   0    4.52    0.28
  -7  13   0    3.34    0.27
   7  13   0    4.14    0.18
   7  13   0    4.12    0.18
  -9 -13   0    0.16    0.14
   9 -13   0   -0.03    0.12
   9 -13   0    0.12    0.16
  -9 -13   0    0.08    0.16
   9  13   0   -0.12    0.07
   9  13   0    0.10    0.08
  -9  13   0    0.09    0.14
  -9  13   0   -0.24    0.11
  11 -13   0   -0.30    0.13
 -11 -13   0    0.11    0.22
 -11  13   0   -0.13    0.14
  11  13   0    0.17    0.12
  11  13   0    0.02    0.10
   0 -14   0   -0.01    0.06
   0 -14   0   -0.06    0.04
   0 -14   0   -0.02    0.04
   0  14   0   -0.04    0.06
   0  14   0    0.06    0.06
   0  14   0    0.00    0.05
   0  14   0    0.04    0.06
   0  14   0   -0.03    0.05
  -2 -14   0    2.24    0.17
   2 -14   0    2.05    0.16
   2  14   0    2.24    0.17
   2  14   0    1.78    0.11
   2  14   0    1.91    0.11
   2  14   0    2.00    0.11
   2  14   0    2.11    0.11
   2  14   0    2.01    0.11
  -2  14   0    2.03    0.16
  -2  14   0    1.95    0.18
  -2  14   0    2.02    0.16
  -2  14   0    2.02    0.13
   4 -14   0    1.58    0.18
  -4 -14   0    1.75    0.18
   4 -14   0    1.89    0.18
   4  14   0    1.77    0.09
  -4  14   0    1.49    0.17
  -4  14   0    1.88    0.20
   4  14   0    1.56    0.09
   4  14   0    1.64    0.08
   4  14   0    1.62    0.09
  -6 -14   0   17.24    0.59
   6 -14   0   16.24    0.59
   6 -14   0   17.17    0.58
  -6  14   0   18.02    0.61
   6  14   0   16.83    0.40
   6  14   0   16.71    0.40
  -6  14   0   17.15    0.58
   6  14   0   17.36    0.41
   6  14   0   17.05    0.40
  -8 -14   0    0.26    0.16
   8 -14   0    0.10    0.14
   8 -14   0    0.19    0.13
  -8 -14   0   -0.12    0.10
   8  14   0    0.16    0.08
  -8  14   0    0.37    0.15
   8  14   0    0.25    0.08
   8  14   0    0.22    0.07
  -8  14   0    0.31    0.15
  10 -14   0    0.28    0.18
 -10 -14   0    0.31    0.21
 -10  14   0    0.57    0.19
  10  14   0    0.25    0.10
  10  14   0    0.29    0.10
  -1 -15   0    0.31    0.05
  -1 -15   0    0.19    0.08
   1 -15   0    0.34    0.08
   1 -15   0    0.34    0.10
   1 -15   0    0.37    0.08
   1  15   0    0.33    0.09
   1  15   0    0.29    0.07
   1  15   0    0.34    0.07
  -1  15   0    0.23    0.09
   1  15   0    0.31    0.07
  -1  15   0    0.28    0.08
   1  15   0    0.45    0.08
  -1  15   0    0.30    0.08
  -1  15   0    0.06    0.07
   3 -15   0    1.36    0.16
   3 -15   0    1.18    0.15
  -3 -15   0    1.32    0.17
  -3 -15   0    1.09    0.15
   3  15   0    1.18    0.09
  -3  15   0    1.19    0.15
  -3  15   0    1.10    0.16
  -3  15   0    1.19    0.11
  -3  15   0    1.60    0.18
   3  15   0    1.11    0.09
   3  15   0    1.07    0.09
   3  15   0    1.14    0.08
   3  15   0    1.09    0.09
  -5 -15   0    2.52    0.25
   5 -15   0    2.42    0.23
   5 -15   0    3.35    0.26
   5  15   0    2.51    0.11
   5  15   0    2.61    0.11
  -5  15   0    2.69    0.24
   5  15   0    2.75    0.11
   5  15   0    2.55    0.11
  -5  15   0    2.49    0.25
  -7 -15   0   -0.12    0.11
   7 -15   0    0.02    0.11
   7 -15   0   -0.09    0.11
   7  15   0    0.04    0.06
   7  15   0    0.00    0.05
   7  15   0   -0.03    0.05
  -7  15   0    0.01    0.12
  -9 -15   0    0.84    0.20
   9 -15   0    1.20    0.24
   9 -15   0    1.33    0.36
  -9  15   0    1.15    0.21
   9  15   0    1.21    0.13
   9  15   0    1.03    0.13
  -9  15   0    0.93    0.22
   0 -16   0    2.70    0.14
   0 -16   0    2.86    0.19
   0 -16   0    3.02    0.15
   0  16   0    2.85    0.18
   0  16   0    2.72    0.17
   0  16   0    3.14    0.19
   0  16   0    2.99    0.18
   2 -16   0    6.75    0.29
  -2 -16   0    7.02    0.30
   2 -16   0    7.15    0.28
   2  16   0    6.56    0.23
  -2  16   0    6.68    0.29
   2  16   0    7.17    0.24
  -2  16   0    6.50    0.30
   2  16   0    7.16    0.23
  -2  16   0    6.84    0.30
  -2  16   0    6.87    0.25
   2  16   0    6.65    0.23
   4 -16   0    0.66    0.13
   4 -16   0    0.95    0.16
  -4 -16   0    0.59    0.15
  -4  16   0    0.60    0.13
  -4  16   0    0.81    0.16
   4  16   0    0.71    0.07
   4  16   0    0.70    0.07
   4  16   0    0.81    0.08
   4  16   0    0.69    0.07
  -4  16   0    0.72    0.09
   6 -16   0    2.98    0.27
   6 -16   0    2.57    0.27
  -6 -16   0    2.64    0.27
  -6  16   0    2.95    0.28
   6  16   0    2.54    0.12
   6  16   0    2.66    0.12
   6  16   0    2.64    0.13
  -6  16   0    3.09    0.31
   8 -16   0    0.04    0.15
  -8 -16   0    0.05    0.13
   8  16   0    0.11    0.06
  -8  16   0   -0.01    0.12
  -8  16   0   -0.21    0.11
   8  16   0    0.06    0.06
   8  16   0    0.13    0.06
  10 -16   0    0.05    0.18
  10  16   0   -0.04    0.08
  10  16   0    0.00    0.09
 -10  16   0   -0.15    0.14
   1 -17   0    0.00    0.08
   1 -17   0   -0.04    0.05
  -1 -17   0   -0.04    0.08
  -1 -17   0    0.03    0.04
   1 -17   0    0.02    0.07
   1  17   0   -0.07    0.06
   1  17   0    0.03    0.06
  -1  17   0    0.06    0.07
   1  17   0   -0.01    0.05
  -1  17   0    0.01    0.07
  -1  17   0    0.02    0.07
   1  17   0   -0.03    0.05
  -1  17   0    0.08    0.08
  -3 -17   0    1.19    0.17
   3 -17   0    1.13    0.15
   3 -17   0    1.23    0.15
  -3  17   0    1.42    0.13
   3  17   0    1.30    0.10
   3  17   0    0.97    0.09
   3  17   0    1.14    0.10
  -3  17   0    1.15    0.17
   3  17   0    0.95    0.10
  -3  17   0    1.19    0.16
  -3  17   0    1.02    0.17
   5 -17   0    0.81    0.18
  -5 -17   0    0.77    0.15
   5 -17   0    0.83    0.15
   5  17   0    0.76    0.08
  -5  17   0    0.78    0.16
  -5  17   0    0.97    0.18
   5  17   0    0.80    0.09
   5  17   0    0.90    0.08
   5  17   0    0.85    0.08
  -7 -17   0    4.30    0.33
   7 -17   0    4.12    0.33
   7  17   0    4.53    0.17
  -7  17   0    4.60    0.36
   7  17   0    4.40    0.17
   7  17   0    4.62    0.18
   9 -17   0    0.57    0.21
   9  17   0    0.47    0.09
  -9  17   0    0.75    0.19
   9  17   0    0.58    0.11
  -9  17   0    0.45    0.20
   0 -18   0    0.07    0.06
   0 -18   0    0.00    0.08
   0 -18   0    0.00    0.06
   0  18   0   -0.02    0.07
   0  18   0   -0.07    0.06
   0  18   0    0.05    0.07
   0  18   0    0.04    0.06
   2 -18   0    6.04    0.28
  -2 -18   0    6.51    0.30
   2 -18   0    6.67    0.28
  -2  18   0    6.30    0.29
   2  18   0    6.58    0.24
   2  18   0    6.48    0.24
   2  18   0    6.31    0.25
  -2  18   0    6.68    0.31
   2  18   0    6.15    0.24
  -2  18   0    7.28    0.27
  -2  18   0    6.99    0.33
   4 -18   0    2.92    0.22
   4 -18   0    2.93    0.27
   4  18   0    2.59    0.14
   4  18   0    2.79    0.14
  -4  18   0    2.78    0.16
   4  18   0    3.00    0.14
  -4  18   0    3.03    0.28
   4  18   0    2.67    0.13
  -4  18   0    3.06    0.25
   6 -18   0    0.55    0.17
   6  18   0    0.76    0.08
   6  18   0    0.87    0.08
  -6  18   0    0.61    0.19
  -6  18   0    0.83    0.18
   6  18   0    0.80    0.08
   8 -18   0    0.63    0.21
  -8  18   0    0.39    0.18
   8  18   0    0.54    0.09
   8  18   0    0.54    0.09
   8  18   0    0.52    0.09
  -8  18   0    0.89    0.18
  10 -18   0   -0.10    0.17
 -10  18   0   -0.06    0.14
  10  18   0    0.14    0.09
   1 -19   0    0.33    0.10
  -1 -19   0    0.36    0.12
   1 -19   0    0.25    0.11
   1 -19   0    0.25    0.08
  -1 -19   0    0.43    0.06
   1  19   0    0.38    0.09
  -1  19   0    0.26    0.09
   1  19   0    0.40    0.09
   1  19   0    0.16    0.08
  -1  19   0    0.40    0.11
   1  19   0    0.26    0.09
  -1  19   0    0.39    0.11
  -1  19   0    0.30    0.11
  -3 -19   0    2.03    0.22
   3 -19   0    1.82    0.21
  -3  19   0    1.84    0.22
   3  19   0    1.81    0.14
  -3  19   0    1.65    0.21
   3  19   0    1.73    0.13
  -3  19   0    1.78    0.14
   3  19   0    1.72    0.13
   5 -19   0    0.08    0.13
   5  19   0    0.06    0.06
  -5  19   0   -0.11    0.11
  -5  19   0    0.06    0.11
   5  19   0    0.01    0.04
   5  19   0    0.07    0.05
   7 -19   0   -0.04    0.14
   7  19   0    0.07    0.05
   7  19   0   -0.05    0.04
   7  19   0   -0.01    0.05
  -7  19   0    0.00    0.15
   9 -19   0    0.28    0.21
   9  19   0    0.50    0.09
  -9  19   0    0.40    0.17
  -9  19   0    0.23    0.19
   0 -20   0   40.09    0.98
   0  20   0   39.59    0.95
   0  20   0   37.85    0.94
   0  20   0   39.69    0.97
   2 -20   0    1.15    0.16
   2 -20   0    1.14    0.16
  -2 -20   0    1.22    0.19
  -2  20   0    1.24    0.14
  -2  20   0    1.19    0.18
   2  20   0    1.30    0.13
  -2  20   0    1.02    0.16
   2  20   0    1.20    0.13
   2  20   0    1.37    0.14
   4 -20   0    0.14    0.12
  -4  20   0    0.17    0.12
  -4  20   0    0.19    0.11
   4  20   0    0.12    0.06
   4  20   0    0.14    0.06
   4  20   0    0.13    0.07
   6 -20   0    0.34    0.16
  -6  20   0    0.30    0.14
  -6  20   0    0.08    0.14
   6  20   0    0.29    0.07
   6  20   0    0.35    0.07
   6  20   0    0.25    0.06
   8 -20   0    0.66    0.21
  -8  20   0    0.51    0.20
  -8  20   0    0.62    0.17
   8  20   0    0.62    0.09
   8  20   0    0.67    0.09
  -1 -21   0    1.98    0.21
   1 -21   0    2.73    0.22
   1 -21   0    2.13    0.17
  -1  21   0    2.29    0.21
   1  21   0    2.38    0.18
   1  21   0    2.28    0.18
  -1  21   0    2.07    0.22
   1  21   0    1.99    0.19
   3 -21   0    2.82    0.23
  -3 -21   0    3.00    0.28
   3  21   0    3.01    0.18
  -3  21   0    2.67    0.27
   3  21   0    2.95    0.18
  -3  21   0    2.61    0.25
   3  21   0    2.48    0.16
   5 -21   0    0.31    0.15
  -5  21   0    0.10    0.14
   5  21   0    0.34    0.07
  -5  21   0    0.01    0.14
   5  21   0    0.36    0.08
   5  21   0    0.34    0.08
   7 -21   0    0.25    0.17
   7  21   0    0.00    0.05
   7  21   0    0.05    0.06
  -7  21   0   -0.03    0.14
   7  21   0    0.03    0.05
   9 -21   0   -0.04    0.18
   9  21   0    0.09    0.07
  -9  21   0    0.29    0.17
  -9  21   0   -0.12    0.18
   0 -22   0    0.02    0.11
   0  22   0    0.00    0.09
   0  22   0    0.01    0.10
   2 -22   0    0.52    0.13
   2 -22   0    0.51    0.15
  -2 -22   0    0.39    0.14
   2  22   0    0.36    0.09
  -2  22   0    0.32    0.14
   2  22   0    0.53    0.11
   2  22   0    0.36    0.11
  -2  22   0    0.38    0.14
   4 -22   0    0.06    0.13
  -4  22   0   -0.08    0.11
  -4  22   0    0.02    0.12
   4  22   0    0.03    0.07
   4  22   0    0.15    0.07
   4  22   0    0.15    0.07
   6 -22   0    0.10    0.14
  -6  22   0    0.11    0.17
   6  22   0    0.34    0.07
   6  22   0    0.26    0.07
  -6  22   0    0.27    0.15
   6  22   0    0.27    0.07
   8 -22   0    0.66    0.22
   8  22   0    0.81    0.09
   8  22   0    0.74    0.09
  -8  22   0    1.01    0.26
  -1 -23   0    0.68    0.15
   1 -23   0    0.38    0.14
   1  23   0    0.50    0.13
   1  23   0    0.65    0.13
  -1  23   0    0.78    0.16
  -1  23   0    0.61    0.16
  -3 -23   0    0.39    0.15
   3 -23   0    0.79    0.18
  -3  23   0    0.60    0.16
   3  23   0    0.57    0.11
  -3  23   0    0.65    0.17
   3  23   0    0.56    0.10
   3  23   0    0.63    0.11
   5 -23   0   -0.05    0.11
   5  23   0    0.06    0.07
   5  23   0    0.11    0.06
  -5  23   0   -0.13    0.13
  -5  23   0    0.11    0.14
   5  23   0    0.09    0.07
   7 -23   0    0.95    0.23
   7  23   0    1.27    0.11
  -7  23   0    1.32    0.26
   7  23   0    1.14    0.11
   0 -24   0   30.08    0.84
   0  24   0   29.13    0.81
   0  24   0   28.86    0.83
   2 -24   0    0.03    0.12
  -2 -24   0    0.11    0.13
   2  24   0    0.19    0.10
  -2  24   0    0.25    0.13
  -2  24   0    0.05    0.12
   2  24   0   -0.03    0.08
  -4  24   0    0.10    0.15
   4  24   0   -0.04    0.07
   4  24   0   -0.01    0.07
   4  24   0   -0.01    0.07
  -4  24   0    0.06    0.14
   6 -24   0    0.06    0.15
   6  24   0    0.01    0.06
   6  24   0   -0.02    0.06
   6  24   0    0.12    0.07
  -6  24   0   -0.03    0.15
   8 -24   0    0.26    0.19
  -8  24   0    0.55    0.24
   8  24   0    0.22    0.07
   1 -25   0    0.63    0.16
  -1 -25   0    1.01    0.19
   1  25   0    0.69    0.14
  -1  25   0    1.03    0.19
  -1  25   0    0.81    0.17
   1  25   0    0.67    0.15
  -3 -25   0   -0.06    0.10
   3 -25   0   -0.04    0.12
  -3  25   0   -0.03    0.13
  -3  25   0   -0.10    0.11
   3  25   0    0.02    0.08
   3  25   0    0.11    0.10
  -5  25   0    0.07    0.17
   5  25   0    0.15    0.08
   5  25   0    0.02    0.07
  -5  25   0    0.14    0.14
   7 -25   0    0.15    0.19
   7  25   0    0.16    0.07
  -7  25   0   -0.19    0.17
   0 -26   0    0.17    0.14
   0  26   0    0.38    0.13
   0  26   0    0.13    0.11
   2 -26   0    0.05    0.12
  -2 -26   0    0.11    0.13
   2  26   0    0.07    0.11
  -2  26   0    0.07    0.13
   2  26   0    0.08    0.09
  -2  26   0    0.03    0.12
   4  26   0    0.09    0.09
  -4  26   0    0.20    0.15
   4  26   0    0.12    0.09
  -4  26   0    0.41    0.18
   6  26   0   -0.07    0.06
  -6  26   0    0.01    0.16
   6  26   0   -0.01    0.07
   1 -27   0    0.40    0.15
  -1 -27   0    0.47    0.17
   1  27   0    0.44    0.14
   1  27   0    0.30    0.12
  -1  27   0    0.13    0.13
  -1  27   0    0.31    0.14
  -3 -27   0    0.17    0.15
   3 -27   0    0.14    0.15
   3  27   0    0.11    0.09
  -3  27   0   -0.08    0.14
   3  27   0    0.11    0.10
  -3  27   0    0.08    0.13
   5  27   0    0.69    0.13
  -5  27   0    0.74    0.23
   5  27   0    0.68    0.12
  -5  27   0    0.90    0.22
   7  27   0   -0.05    0.06
  -7  27   0    0.15    0.20
   0 -28   0    2.75    0.28
   0  28   0    1.92    0.24
   0  28   0    2.38    0.27
   2 -28   0   -0.11    0.12
  -2 -28   0    0.17    0.14
   2  28   0    0.09    0.11
   2  28   0    0.06    0.09
  -2  28   0    0.06    0.15
  -2  28   0    0.01    0.12
   4 -28   0    0.02    0.15
  -4  28   0   -0.07    0.12
  -4  28   0   -0.10    0.13
   4  28   0   -0.12    0.09
   4  28   0    0.01    0.09
  -6  28   0    0.77    0.26
   6  28   0    0.55    0.11
   1 -29   0    0.19    0.15
  -1 -29   0    0.11    0.16
  -1  29   0    0.11    0.14
  -1  29   0    0.05    0.14
   1  29   0    0.05    0.13
   1  29   0    0.13    0.12
   3 -29   0    0.27    0.16
  -3 -29   0    0.52    0.18
   3  29   0    0.40    0.13
  -3  29   0    0.26    0.18
   3  29   0    0.30    0.11
  -3  29   0    0.18    0.15
   5  29   0    0.39    0.11
  -5  29   0    0.22    0.19
  -5  29   0    0.70    0.24
   5  29   0    0.36    0.12
   0 -30   0    1.26    0.23
   0  30   0    1.92    0.24
   0  30   0    1.70    0.25
  -2 -30   0    0.60    0.19
   2 -30   0    0.74    0.20
   2  30   0    0.47    0.14
  -2  30   0    0.81    0.21
   2  30   0    0.53    0.16
  -2  30   0    0.65    0.19
  -4  30   0   -0.18    0.13
  -4  30   0   -0.19    0.15
   4  30   0    0.08    0.11
   4  30   0   -0.12    0.08
  -1 -31   0   -0.14    0.15
   1 -31   0    0.04    0.15
  -1  31   0   -0.09    0.12
  -1  31   0    0.03    0.16
   1  31   0   -0.07    0.12
   1  31   0   -0.09    0.12
   3  31   0    0.89    0.17
  -3  31   0    0.80    0.22
  -3  31   0    0.49    0.21
   3  31   0    0.80    0.17
   0 -32   0   -0.23    0.20
   0  32   0   -0.04    0.14
   0  32   0    0.11    0.14
  -2 -32   0    1.39    0.26
  -2  32   0    1.61    0.27
   2  32   0    1.81    0.24
  -2  32   0    1.52    0.27
   2  32   0    1.68    0.23
  -1  33   0   -0.02    0.15
   1  33   0   -0.05    0.15
  12   0  -1    0.06    0.13
 -12   0   1   -0.02    0.16
  12   0  -1    0.09    0.16
  10   0  -1   -0.12    0.09
  10   0  -1    0.03    0.13
 -10   0   1    0.12    0.10
 -10   0   1    0.08    0.15
  -8   0   1   -0.05    0.11
   8   0  -1    0.01    0.08
  -8   0   1    0.05    0.08
   8   0  -1    0.05    0.09
   8   0  -1   -0.07    0.08
  -6   0   1    0.01    0.05
  -6   0   1   -0.02    0.05
   6   0  -1    0.02    0.06
   6   0  -1   -0.04    0.05
   6   0  -1    0.01    0.06
  -6   0   1    0.04    0.06
  -6   0   1    0.00    0.07
   4   0  -1    0.00    0.05
  -4   0   1    0.05    0.05
   4   0  -1   -0.06    0.04
   4   0  -1   -0.02    0.04
   4   0  -1    0.00    0.05
  -4   0   1   -0.03    0.04
  -4   0   1   -0.02    0.05
  -4   0   1    0.09    0.08
  -2   0   1   -0.02    0.03
   2   0  -1   -0.01    0.03
  -2   0   1    0.02    0.04
   2   0  -1    0.02    0.03
   2   0  -1    0.01    0.04
   2   0  -1   -0.02    0.04
   2   0  -1   -0.03    0.03
  -2   0   1    0.03    0.05
   2   0  -1    0.03    0.04
  -2   0   1   -0.04    0.03
  -2   0   1    0.04    0.03
  -2   0   1   -0.02    0.03
   0   0  -1    0.00    0.00
   0   0  -1    0.00    0.00
   0   0   1    0.00    0.00
   0   0  -1    0.00    0.00
   0   0   1    0.00    0.00
   0   0   1    0.00    0.00
   0   0  -1    0.00    0.00
   0   0   1    0.00    0.00
  -2   0  -1   -0.01    0.04
  -2   0  -1   -0.07    0.04
  -2   0  -1    0.00    0.04
  -2   0  -1    0.04    0.04
   2   0   1   -0.02    0.04
   2   0   1    0.03    0.04
   2   0   1   -0.06    0.04
   2   0   1   -0.01    0.04
   2   0   1    0.03    0.04
  -2   0  -1   -0.07    0.05
   2   0   1    0.01    0.04
  -4   0  -1    0.03    0.06
  -4   0  -1    0.05    0.05
   4   0   1    0.14    0.06
  -4   0  -1    0.04    0.07
   4   0   1    0.09    0.06
   4   0   1    0.03    0.05
  -4   0  -1   -0.03    0.06
   4   0   1    0.06    0.05
  -6   0  -1   -0.04    0.08
  -6   0  -1    0.09    0.07
  -6   0  -1   -0.01    0.06
   6   0   1    0.02    0.06
   6   0   1    0.00    0.07
  -6   0  -1   -0.08    0.05
   6   0   1   -0.08    0.05
   8   0   1    0.10    0.10
  -8   0  -1   -0.07    0.09
  -8   0  -1    0.11    0.09
   8   0   1    0.22    0.10
 -10   0  -1   -0.01    0.11
  10   0   1   -0.06    0.10
  10   0   1   -0.03    0.13
 -10   0  -1    0.15    0.13
  12   0   1   -0.06    0.16
  12   0   1    0.02    0.14
 -12   0  -1   -0.15    0.18
  11  -1  -1    0.07    0.14
  11  -1  -1    0.12    0.13
 -11  -1   1   -0.09    0.16
  11   1  -1   -0.05    0.13
  11   1  -1    0.02    0.12
 -11   1   1    0.02    0.15
   9  -1  -1    1.37    0.19
  -9  -1   1    1.92    0.21
   9  -1  -1    1.81    0.22
  -9  -1   1    1.30    0.22
   9   1  -1    1.93    0.22
  -9   1   1    1.84    0.25
  -9   1   1    1.83    0.19
   9   1  -1    1.40    0.18
   7  -1  -1    0.10    0.09
  -7  -1   1    0.29    0.10
   7  -1  -1    0.19    0.08
   7  -1  -1    0.31    0.10
  -7  -1   1    0.35    0.13
  -7   1   1    0.28    0.11
   7   1  -1    0.22    0.09
  -7   1   1    0.21    0.08
  -7   1   1    0.30    0.08
   7   1  -1    0.34    0.10
  -7   1   1    0.24    0.08
   7   1  -1    0.12    0.08
   5  -1  -1    6.92    0.26
  -5  -1   1    7.08    0.29
   5  -1  -1    7.38    0.26
  -5  -1   1    7.28    0.26
   5  -1  -1    7.41    0.26
  -5  -1   1    7.29    0.22
  -5  -1   1    5.80    0.21
   5   1  -1    7.70    0.25
  -5   1   1    7.52    0.29
  -5   1   1    7.13    0.25
  -5   1   1    7.34    0.24
   5   1  -1    7.45    0.25
   5   1  -1    7.48    0.26
   5   1  -1    7.56    0.25
  -5   1   1    7.43    0.24
  -3  -1   1   15.36    0.38
  -3  -1   1   15.16    0.40
   3  -1  -1   15.74    0.38
  -3  -1   1   15.52    0.35
   3  -1  -1   15.95    0.38
  -3  -1   1   15.98    0.35
   3  -1  -1   15.74    0.39
   3  -1  -1   16.03    0.38
  -3   1   1   15.62    0.38
   3   1  -1   15.74    0.36
  -3   1   1   15.91    0.36
   3   1  -1   15.17    0.40
   3   1  -1   15.84    0.37
   3   1  -1   15.67    0.38
  -3   1   1   15.86    0.37
  -3   1   1   15.18    0.40
  -3   1   1   16.22    0.37
   3   1  -1   15.64    0.36
   3   1  -1   16.18    0.36
   1  -1  -1    0.21    0.03
   1  -1  -1    0.23    0.02
   1  -1   1   74.54    1.42
  -1  -1  -1   75.02    1.44
  -1  -1  -1   74.16    1.44
  -1  -1  -1   74.74    1.41
  -1  -1  -1   74.30    1.42
   1  -1   1   70.96    1.43
   1  -1   1   74.47    1.43
  -1   1  -1   74.01    1.43
  -1   1  -1   75.55    1.43
   1   1   1   71.43    1.42
   1   1   1   74.05    1.43
   3  -1   1    5.53    0.19
   3  -1   1    5.57    0.20
  -3  -1  -1    5.86    0.17
  -3  -1  -1    5.46    0.17
   3  -1   1    5.69    0.20
   3  -1   1    5.64    0.20
  -3  -1  -1    5.43    0.20
   3  -1   1    5.87    0.19
  -3  -1  -1    5.51    0.17
   3   1   1    5.60    0.18
   3   1   1    5.37    0.18
  -3   1  -1    5.48    0.19
   3   1   1    5.35    0.18
  -3   1  -1    5.41    0.19
  -3   1  -1    5.63    0.20
   3   1   1    5.43    0.20
  -3   1  -1    5.69    0.19
   3   1   1    5.38    0.18
   5  -1   1    0.15    0.07
   5  -1   1    0.21    0.07
  -5  -1  -1    0.23    0.09
  -5  -1  -1    0.31    0.07
  -5  -1  -1    0.16    0.05
  -5  -1  -1    0.08    0.07
   5  -1   1    0.28    0.08
  -5   1  -1    0.24    0.07
   5   1   1    0.20    0.07
   5   1   1    0.22    0.07
   5   1   1    0.17    0.06
   5   1   1    0.19    0.07
  -5   1  -1    0.31    0.08
  -5   1  -1    0.38    0.10
  -5   1  -1    0.23    0.07
   7  -1   1    9.00    0.35
   7  -1   1    8.17    0.34
  -7  -1  -1    9.36    0.34
  -7  -1  -1    8.01    0.29
   7  -1   1    8.53    0.33
  -7  -1  -1    8.45    0.38
   7   1   1    8.26    0.32
  -7   1  -1    8.49    0.30
  -7   1  -1    8.46    0.31
   7   1   1    8.60    0.34
  -7   1  -1    8.38    0.32
  -7   1  -1    8.05    0.36
   7   1   1    8.20    0.33
   9  -1   1    0.24    0.12
   9  -1   1    0.03    0.11
  -9  -1  -1   -0.03    0.10
  -9  -1  -1    0.03    0.12
   9   1   1    0.00    0.10
   9   1   1   -0.06    0.09
  -9   1  -1   -0.21    0.09
  -9   1  -1    0.15    0.11
  11  -1   1    0.22    0.14
  11  -1   1    0.59    0.20
 -11  -1  -1    0.41    0.20
  11   1   1    0.37    0.15
 -11   1  -1    0.62    0.19
  11   1   1    0.79    0.21
  12  -2  -1   -0.06    0.16
 -12  -2   1    0.41    0.23
  12  -2  -1    0.07    0.14
 -12   2   1    0.03    0.18
  12   2  -1    0.05    0.14
  12   2  -1    0.29    0.17
 -10  -2   1    1.16    0.22
 -10  -2   1    1.09    0.18
  10  -2  -1    1.14    0.19
  10  -2  -1    0.94    0.19
  10   2  -1    1.22    0.19
 -10   2   1    0.79    0.20
  10   2  -1    1.15    0.19
  -8  -2   1    0.29    0.11
   8  -2  -1    0.39    0.12
   8  -2  -1    0.50    0.13
  -8  -2   1    0.21    0.13
  -8   2   1    0.27    0.12
  -8   2   1    0.49    0.15
   8   2  -1    0.27    0.10
   8   2  -1    0.39    0.11
  -8   2   1    0.23    0.10
   8   2  -1    0.39    0.11
  -6  -2   1    5.46    0.24
  -6  -2   1    5.45    0.28
   6  -2  -1    5.65    0.25
   6  -2  -1    5.57    0.25
  -6  -2   1    4.80    0.18
   6  -2  -1    5.39    0.24
  -6   2   1    5.14    0.23
   6   2  -1    5.58    0.22
   6   2  -1    5.26    0.22
  -6   2   1    5.05    0.21
   6   2  -1    5.44    0.22
  -6   2   1    5.29    0.26
   6   2  -1    5.55    0.23
  -6   2   1    5.28    0.21
   4  -2  -1    8.61    0.27
   4  -2  -1    8.60    0.28
  -4  -2   1    8.11    0.26
   4  -2  -1    8.80    0.27
  -4  -2   1    8.13    0.21
  -4  -2   1    8.01    0.29
  -4  -2   1    8.35    0.22
   4   2  -1    8.38    0.27
   4   2  -1    8.02    0.24
   4   2  -1    8.59    0.24
   4   2  -1    8.14    0.24
   4   2  -1    8.39    0.24
  -4   2   1    8.13    0.26
  -4   2   1    8.85    0.24
  -4   2   1    8.76    0.27
  -4   2   1    8.59    0.29
   2  -2  -1    9.02    0.24
   2  -2  -1    9.05    0.24
   2  -2  -1    8.80    0.24
  -2  -2   1    9.10    0.19
   2  -2  -1    9.60    0.25
  -2  -2   1    9.19    0.25
  -2  -2   1    8.78    0.24
  -2  -2   1    9.29    0.19
   2   2  -1    9.24    0.24
  -2   2   1    8.87    0.24
   2   2  -1    9.27    0.20
   2   2  -1    9.20    0.20
  -2   2   1    9.28    0.20
  -2   2   1    9.50    0.24
  -2   2   1    9.17    0.24
   2   2  -1    9.13    0.20
   2   2  -1    9.19    0.20
   2   2  -1    9.27    0.25
   0  -2  -1   -0.11    0.01
   0  -2  -1   -0.09    0.01
   0  -2   1   -0.10    0.01
   0  -2  -1   -0.09    0.01
   0  -2   1   -0.10    0.01
   0  -2  -1   -0.10    0.01
   0   2   1   -0.10    0.01
   0   2  -1   -0.09    0.01
   0   2  -1   -0.10    0.01
   0   2  -1   -0.10    0.01
   0   2   1   -0.10    0.01
   0   2   1   -0.11    0.00
   0   2   1   -0.09    0.01
  -2  -2  -1    6.90    0.17
  -2  -2  -1    7.11    0.17
  -2  -2  -1    6.76    0.21
   2  -2   1    6.94    0.21
  -2  -2  -1    6.87    0.17
   2  -2   1    6.83    0.21
   2  -2   1    6.97    0.21
   2  -2   1    7.22    0.21
  -2  -2  -1    6.92    0.21
   2   2   1    6.74    0.18
   2   2   1    7.24    0.18
   2   2   1    7.10    0.17
  -2   2  -1    7.30    0.21
  -2   2  -1    7.34    0.20
  -2   2  -1    6.64    0.21
   2   2   1    6.91    0.21
  -2   2  -1    7.22    0.21
   2   2   1    7.27    0.18
   2   2   1    6.99    0.18
  -4  -2  -1   86.65    1.76
  -4  -2  -1   85.68    1.78
   4  -2   1   83.47    1.76
   4  -2   1   87.09    1.76
  -4  -2  -1   88.07    1.70
   4  -2   1   85.32    1.75
   4   2   1   84.14    1.72
  -4   2  -1   87.67    1.76
   4   2   1   86.23    1.73
   4   2   1   86.90    1.73
  -4   2  -1   88.03    1.77
  -4   2  -1   86.31    1.74
   4   2   1   85.70    1.72
  -6  -2  -1    2.19    0.17
  -6  -2  -1    1.83    0.12
   6  -2   1    1.74    0.17
  -6  -2  -1    1.62    0.18
   6  -2   1    2.02    0.17
   6  -2   1    1.83    0.16
   6   2   1    2.07    0.17
  -6   2  -1    1.47    0.16
  -6   2  -1    1.82    0.14
   6   2   1    1.76    0.14
  -6   2  -1    1.88    0.15
   6   2   1    2.06    0.15
   6   2   1    1.90    0.15
  -6   2  -1    1.92    0.15
  -8  -2  -1   -0.03    0.11
  -8  -2  -1    0.02    0.10
   8  -2   1   -0.03    0.10
   8  -2   1    0.11    0.10
   8   2   1    0.04    0.09
   8   2   1    0.02    0.10
  -8   2  -1    0.09    0.09
  -8   2  -1   -0.02    0.10
   8   2   1    0.04    0.08
 -10  -2  -1    0.50    0.15
  10  -2   1    0.62    0.18
 -10  -2  -1    0.44    0.20
  10  -2   1    0.66    0.16
 -10   2  -1    0.43    0.16
  10   2   1    0.53    0.15
  10   2   1    0.49    0.16
  12  -2   1    0.31    0.19
  12  -2   1   -0.03    0.14
 -12  -2  -1   -0.08    0.16
 -12   2  -1   -0.13    0.17
  12   2   1    0.08    0.16
  12   2   1    0.08    0.15
  11  -3  -1    1.32    0.21
 -11  -3   1    0.92    0.24
  11  -3  -1    1.52    0.26
  11   3  -1    1.15    0.19
 -11   3   1    1.23    0.23
  11   3  -1    1.12    0.21
   9  -3  -1    8.24    0.40
  -9  -3   1    8.73    0.45
   9  -3  -1    8.53    0.41
  -9  -3   1    8.71    0.39
   9   3  -1    8.85    0.37
  -9   3   1    8.60    0.43
  -9   3   1    8.49    0.33
   9   3  -1    9.47    0.38
   7  -3  -1    1.37    0.16
  -7  -3   1    1.19    0.15
   7  -3  -1    1.33    0.17
  -7  -3   1    1.26    0.18
   7  -3  -1    1.48    0.17
  -7  -3   1    1.52    0.10
  -7   3   1    1.42    0.14
   7   3  -1    1.50    0.14
   7   3  -1    1.77    0.16
   7   3  -1    1.56    0.14
  -7   3   1    1.43    0.14
   7   3  -1    1.64    0.15
  -7   3   1    1.29    0.18
  -7   3   1    1.60    0.16
   5  -3  -1    5.75    0.24
   5  -3  -1    5.27    0.23
  -5  -3   1    5.41    0.16
   5  -3  -1    5.15    0.23
  -5  -3   1    5.87    0.24
  -5  -3   1    5.67    0.25
   5   3  -1    5.37    0.23
  -5   3   1    5.26    0.19
   5   3  -1    5.32    0.19
  -5   3   1    5.45    0.22
   5   3  -1    5.46    0.20
   5   3  -1    5.04    0.19
   5   3  -1    5.42    0.20
  -5   3   1    6.02    0.24
  -5   3   1    5.94    0.26
   3  -3  -1    3.37    0.16
   3  -3  -1    3.13    0.15
  -3  -3   1    3.20    0.17
  -3  -3   1    3.41    0.16
   3  -3  -1    3.27    0.17
   3  -3  -1    3.59    0.15
   3   3  -1    3.41    0.11
   3   3  -1    3.47    0.16
   3   3  -1    3.08    0.14
  -3   3   1    3.35    0.11
   3   3  -1    3.45    0.11
   3   3  -1    3.25    0.11
  -3   3   1    3.63    0.15
   3   3  -1    3.43    0.11
  -3   3   1    3.30    0.15
  -1  -3   1   31.30    0.66
   1  -3  -1   31.05    0.66
   1  -3  -1   31.81    0.66
   1  -3  -1   31.99    0.66
  -1  -3   1   32.65    0.66
   1  -3  -1   33.04    0.66
  -1  -3   1   32.08    0.65
  -1   3   1   32.21    0.66
   1   3  -1   32.22    0.65
   1   3  -1   31.61    0.66
   1   3  -1   31.82    0.66
  -1   3   1   32.82    0.66
  -1   3   1   33.14    0.66
  -1   3   1   32.15    0.61
  -1   3   1   31.43    0.66
  -1  -3  -1    9.74    0.20
  -1  -3  -1    9.76    0.20
   1  -3   1    9.62    0.24
   1  -3   1    9.90    0.24
  -1  -3  -1    9.64    0.24
   1  -3   1    9.41    0.24
  -1  -3  -1    9.67    0.20
   1  -3   1    9.91    0.24
  -1  -3  -1    9.61    0.20
   1  -3   1    9.95    0.25
   1   3   1    9.73    0.21
  -1   3  -1    9.76    0.24
  -1   3  -1   10.21    0.24
   1   3   1    9.77    0.21
   1   3   1   10.06    0.25
   1   3   1    9.76    0.21
  -1   3  -1    9.73    0.24
  -1   3  -1    9.64    0.25
   1   3   1    9.85    0.21
   1   3   1    9.69    0.25
   3  -3   1    3.61    0.16
  -3  -3  -1    3.83    0.11
   3  -3   1    3.66    0.16
  -3  -3  -1    3.57    0.11
  -3  -3  -1    3.60    0.17
   3  -3   1    3.37    0.16
  -3  -3  -1    3.43    0.17
  -3  -3  -1    3.68    0.11
   3   3   1    3.79    0.19
   3   3   1    3.53    0.13
   3   3   1    3.58    0.13
   3   3   1    3.75    0.12
  -3   3  -1    3.67    0.16
  -3   3  -1    3.61    0.16
   3   3   1    3.64    0.13
  -3   3  -1    3.52    0.16
  -3   3  -1    3.65    0.17
   3   3   1    3.56    0.13
  -5  -3  -1    3.31    0.19
   5  -3   1    3.09    0.19
  -5  -3  -1    2.95    0.13
   5  -3   1    3.37    0.18
  -5  -3  -1    3.16    0.12
  -5  -3  -1    3.01    0.20
   5  -3   1    3.28    0.19
  -5   3  -1    3.13    0.18
   5   3   1    3.03    0.15
   5   3   1    3.11    0.16
  -5   3  -1    3.05    0.16
   5   3   1    3.18    0.16
  -5   3  -1    3.07    0.17
   5   3   1    3.14    0.16
  -5   3  -1    2.99    0.19
   7  -3   1    1.54    0.17
  -7  -3  -1    2.24    0.20
  -7  -3  -1    1.81    0.20
   7  -3   1    1.53    0.18
   7  -3   1    1.61    0.18
  -7  -3  -1    1.74    0.12
  -7   3  -1    1.85    0.16
   7   3   1    1.70    0.16
   7   3   1    2.01    0.18
  -7   3  -1    2.12    0.19
  -7   3  -1    1.94    0.20
  -7   3  -1    2.02    0.17
   7   3   1    2.02    0.16
  -9  -3  -1    4.16    0.31
  -9  -3  -1    3.60    0.27
   9  -3   1    3.45    0.31
   9  -3   1    3.31    0.27
  -9   3  -1    3.56    0.28
  -9   3  -1    3.81    0.24
   9   3   1    3.84    0.26
   9   3   1    3.65    0.26
 -11  -3  -1    0.12    0.18
  11  -3   1    0.46    0.16
 -11  -3  -1    0.26    0.23
  11  -3   1    0.23    0.17
 -11   3  -1    0.52    0.20
  11   3   1    0.38    0.17
  11   3   1    0.21    0.14
  12  -4  -1    2.22    0.32
 -12  -4   1    2.37    0.34
  12  -4  -1    2.40    0.31
  12   4  -1    2.02    0.27
 -12   4   1    2.34    0.33
  12   4  -1    1.98    0.26
  10  -4  -1    1.49    0.23
 -10  -4   1    0.92    0.22
 -10  -4   1    1.25    0.19
  10  -4  -1    1.28    0.21
  10   4  -1    1.37    0.19
 -10   4   1    1.10    0.22
  10   4  -1    1.47    0.20
  -8  -4   1    0.15    0.13
   8  -4  -1   -0.19    0.08
   8  -4  -1    0.14    0.11
  -8  -4   1    0.15    0.11
  -8   4   1   -0.03    0.09
   8   4  -1    0.11    0.08
   8   4  -1    0.10    0.08
  -8   4   1    0.11    0.12
  -8   4   1    0.15    0.08
   8   4  -1    0.24    0.10
   6  -4  -1    0.64    0.12
  -6  -4   1    0.77    0.12
   6  -4  -1    0.52    0.11
  -6  -4   1    0.72    0.05
  -6  -4   1    0.57    0.13
   6  -4  -1    0.65    0.11
  -6   4   1    0.74    0.12
   6   4  -1    0.72    0.10
   6   4  -1    0.52    0.08
   6   4  -1    0.55    0.09
  -6   4   1    0.75    0.09
  -6   4   1    0.63    0.12
  -6   4   1    0.72    0.11
   6   4  -1    0.69    0.09
  -4  -4   1    2.40    0.17
  -4  -4   1    2.39    0.15
   4  -4  -1    2.31    0.15
   4  -4  -1    2.55    0.16
   4  -4  -1    2.30    0.15
   4   4  -1    2.42    0.15
  -4   4   1    2.18    0.15
   4   4  -1    2.34    0.11
   4   4  -1    2.48    0.11
   4   4  -1    2.35    0.11
   4   4  -1    2.37    0.10
  -4   4   1    2.26    0.11
  -4   4   1    2.27    0.15
   2  -4  -1   10.07    0.28
   2  -4  -1   10.62    0.28
  -2  -4   1   10.30    0.28
  -2  -4   1   10.16    0.28
   2  -4  -1   10.15    0.28
   2  -4  -1   10.34    0.28
  -2   4   1   10.45    0.28
   2   4  -1   10.35    0.28
   2   4  -1   10.55    0.28
  -2   4   1   10.87    0.28
   2   4  -1   10.41    0.28
  -2   4   1   10.48    0.29
   0  -4  -1    0.02    0.03
   0  -4   1    0.01    0.03
   0  -4   1    0.04    0.03
   0  -4  -1    0.04    0.03
   0  -4  -1    0.06    0.03
   0  -4  -1   -0.02    0.03
   0  -4   1    0.01    0.03
   0  -4   1   -0.02    0.02
   0  -4   1    0.06    0.03
   0  -4  -1    0.03    0.03
   0  -4  -1    0.03    0.03
   0   4   1    0.05    0.03
   0   4   1    0.02    0.03
   0   4  -1    0.02    0.03
   0   4  -1   -0.01    0.04
   0   4  -1    0.04    0.03
   0   4   1    0.10    0.03
   0   4  -1    0.03    0.03
   0   4  -1    0.04    0.03
   0   4   1    0.00    0.03
   0   4   1    0.06    0.03
   0   4   1    0.00    0.03
   2  -4   1    3.80    0.16
  -2  -4  -1    3.79    0.16
   2  -4   1    3.82    0.16
  -2  -4  -1    4.09    0.16
   2  -4   1    3.95    0.16
   2   4   1    3.93    0.11
   2   4   1    4.08    0.16
  -2   4  -1    3.85    0.16
   2   4   1    3.82    0.11
   2   4   1    3.78    0.11
   2   4   1    3.99    0.16
  -2   4  -1    4.19    0.16
   2   4   1    3.91    0.11
  -2   4  -1    3.62    0.16
  -2   4  -1    3.62    0.16
   2   4   1    4.04    0.09
  -4  -4  -1    0.30    0.09
  -4  -4  -1    0.38    0.04
  -4  -4  -1    0.38    0.09
   4  -4   1    0.35    0.08
   4  -4   1    0.32    0.08
  -4  -4  -1    0.48    0.05
   4  -4   1    0.27    0.09
   4   4   1    0.31    0.06
   4   4   1    0.41    0.06
  -4   4  -1    0.19    0.07
  -4   4  -1    0.33    0.08
  -4   4  -1    0.40    0.09
   4   4   1    0.34    0.06
   4   4   1    0.31    0.06
  -6  -4  -1    0.44    0.06
   6  -4   1    0.22    0.09
  -6  -4  -1    0.52    0.13
   6  -4   1    0.55    0.11
  -6  -4  -1    0.37    0.10
   6  -4   1    0.44    0.11
   6   4   1    0.42    0.09
   6   4   1    0.39    0.08
  -6   4  -1    0.36    0.10
  -6   4  -1    0.26    0.08
  -6   4  -1    0.44    0.11
   6   4   1    0.36    0.08
   6   4   1    0.40    0.09
  -6   4  -1    0.47    0.09
   8  -4   1    0.41    0.14
  -8  -4  -1    0.30    0.15
  -8  -4  -1    0.54    0.14
   8  -4   1    0.78    0.15
   8   4   1    0.60    0.12
   8   4   1    0.47    0.11
  -8   4  -1    0.70    0.16
  -8   4  -1    0.59    0.13
  -8   4  -1    0.52    0.11
   8   4   1    0.42    0.12
 -10  -4  -1    0.14    0.13
 -10  -4  -1   -0.10    0.13
  10  -4   1   -0.01    0.12
  10  -4   1   -0.03    0.13
  10   4   1    0.21    0.12
  10   4   1    0.07    0.11
 -10   4  -1    0.03    0.13
  12  -4   1    1.15    0.23
 -12  -4  -1    1.28    0.29
  12  -4   1    1.39    0.28
  12   4   1    1.00    0.21
  12   4   1    1.57    0.26
 -12   4  -1    1.49    0.27
  11  -5  -1    0.69    0.18
  11  -5  -1    0.09    0.17
 -11  -5   1    0.32    0.19
 -11  -5   1    0.06    0.13
  11   5  -1    0.22    0.14
 -11   5   1    0.30    0.19
  11   5  -1    0.26    0.13
   9  -5  -1    2.66    0.26
  -9  -5   1    2.55    0.25
  -9  -5   1    2.69    0.29
   9  -5  -1    2.90    0.29
   9   5  -1    2.59    0.21
  -9   5   1    2.53    0.21
   9   5  -1    2.80    0.24
  -9   5   1    3.13    0.30
   7  -5  -1    0.79    0.14
  -7  -5   1    1.24    0.16
  -7  -5   1    0.72    0.15
   7  -5  -1    1.17    0.16
   7  -5  -1    0.95    0.15
   7   5  -1    1.03    0.12
  -7   5   1    0.93    0.14
  -7   5   1    0.87    0.16
  -7   5   1    1.05    0.13
   7   5  -1    1.00    0.12
   7   5  -1    0.93    0.11
  -7   5   1    1.00    0.11
   7   5  -1    1.12    0.13
   5  -5  -1    0.23    0.09
   5  -5  -1    0.10    0.07
  -5  -5   1    0.36    0.11
   5  -5  -1    0.24    0.08
  -5  -5   1    0.27    0.09
  -5   5   1    0.05    0.05
   5   5  -1    0.17    0.05
   5   5  -1    0.19    0.05
   5   5  -1    0.20    0.05
  -5   5   1    0.10    0.09
   5   5  -1    0.25    0.08
  -5   5   1    0.10    0.05
  -5   5   1    0.18    0.09
   5   5  -1    0.26    0.06
   3  -5  -1    0.04    0.06
   3  -5  -1    0.06    0.06
  -3  -5   1    0.01    0.06
   3  -5  -1    0.07    0.06
  -3  -5   1   -0.06    0.06
  -3   5   1    0.02    0.06
   3   5  -1    0.11    0.06
  -3   5   1    0.02    0.05
  -3   5   1   -0.01    0.05
   3   5  -1   -0.02    0.06
   3   5  -1    0.05    0.02
   3   5  -1    0.03    0.02
   3   5  -1    0.01    0.02
   3   5  -1    0.02    0.02
   1  -5  -1   22.40    0.49
   1  -5  -1   21.63    0.48
  -1  -5   1   21.40    0.49
   1  -5  -1   21.23    0.48
   1  -5  -1   21.03    0.48
   1   5  -1   21.54    0.48
  -1   5   1   21.65    0.48
   1   5  -1   21.87    0.49
   1   5  -1   21.63    0.48
  -1   5   1   21.35    0.48
  -1   5   1   22.15    0.44
   1   5  -1   22.09    0.42
   1   5  -1   21.61    0.42
  -1   5   1   22.17    0.48
  -1   5   1   21.88    0.49
   1  -5   1    4.79    0.16
  -1  -5  -1    5.07    0.12
  -1  -5  -1    5.21    0.18
  -1  -5  -1    5.19    0.11
  -1  -5  -1    5.25    0.12
  -1  -5  -1    5.26    0.11
  -1  -5  -1    5.23    0.17
   1  -5   1    5.24    0.17
   1  -5   1    5.21    0.17
   1   5   1    5.08    0.13
  -1   5  -1    5.47    0.17
  -1   5  -1    5.33    0.17
   1   5   1    5.23    0.13
  -1   5  -1    5.42    0.17
   1   5   1    5.12    0.16
  -1   5  -1    5.18    0.17
   1   5   1    5.20    0.13
   1   5   1    5.29    0.13
  -1   5  -1    5.10    0.17
   1   5   1    5.11    0.18
   3  -5   1    8.15    0.27
  -3  -5  -1    8.70    0.29
  -3  -5  -1    8.80    0.28
   3  -5   1    8.98    0.29
   3  -5   1    8.70    0.28
   3   5   1    8.73    0.21
  -3   5  -1    8.74    0.27
  -3   5  -1    8.67    0.28
   3   5   1    8.69    0.20
   3   5   1    8.88    0.22
   3   5   1    9.07    0.22
   3   5   1    8.61    0.22
   3   5   1    8.56    0.28
  -3   5  -1    8.81    0.29
  -5  -5  -1    2.21    0.17
   5  -5   1    1.93    0.17
   5  -5   1    2.14    0.17
  -5  -5  -1    2.36    0.18
   5  -5   1    2.45    0.18
   5   5   1    2.17    0.13
   5   5   1    2.11    0.12
   5   5   1    2.45    0.13
   5   5   1    2.17    0.13
  -5   5  -1    2.55    0.17
  -5   5  -1    1.97    0.15
  -5   5  -1    2.28    0.17
   7  -5   1    0.06    0.09
   7  -5   1    0.12    0.11
  -7  -5  -1   -0.01    0.11
  -7  -5  -1    0.20    0.10
   7  -5   1    0.22    0.10
   7   5   1    0.04    0.07
  -7   5  -1    0.14    0.09
  -7   5  -1    0.11    0.08
   7   5   1    0.14    0.07
  -7   5  -1    0.12    0.10
  -7   5  -1    0.24    0.08
   7   5   1    0.10    0.08
   9  -5   1    0.36    0.15
  -9  -5  -1    1.25    0.24
  -9  -5  -1    0.96    0.17
   9  -5   1    1.04    0.19
  -9   5  -1    1.26    0.16
   9   5   1    1.00    0.16
  -9   5  -1    0.99    0.20
   9   5   1    0.94    0.16
 -11  -5  -1    0.40    0.21
  11  -5   1    0.36    0.19
 -11  -5  -1    0.19    0.15
  11  -5   1    0.29    0.15
  11   5   1    0.29    0.15
 -11   5  -1    0.26    0.18
  11   5   1    0.31    0.15
 -12  -6   1    0.53    0.23
  12  -6  -1    0.53    0.23
  12  -6  -1    0.24    0.18
  12   6  -1    0.37    0.16
 -12   6   1    0.54    0.21
  12   6  -1    0.61    0.18
 -10  -6   1   -0.12    0.16
 -10  -6   1    0.02    0.11
  10  -6  -1    0.31    0.14
  10  -6  -1    0.01    0.14
  10   6  -1   -0.08    0.10
 -10   6   1    0.13    0.13
  10   6  -1    0.13    0.09
  -8  -6   1    0.44    0.16
  -8  -6   1    0.25    0.12
   8  -6  -1    0.28    0.12
   8  -6  -1    0.29    0.13
  -8   6   1    0.23    0.13
  -8   6   1    0.18    0.11
   8   6  -1    0.24    0.09
   8   6  -1    0.32    0.09
   8   6  -1    0.09    0.09
  -8   6   1    0.27    0.08
   6  -6  -1    0.75    0.12
   6  -6  -1    0.66    0.12
  -6  -6   1    0.78    0.14
  -6  -6   1    0.81    0.14
   6  -6  -1    1.00    0.15
   6   6  -1    0.78    0.09
  -6   6   1    0.81    0.13
   6   6  -1    0.81    0.09
   6   6  -1    0.96    0.10
  -6   6   1    1.01    0.14
   6   6  -1    0.96    0.10
  -6   6   1    0.68    0.08
   4  -6  -1    5.71    0.24
  -4  -6   1    6.09    0.25
   4  -6  -1    6.05    0.26
   4  -6  -1    6.13    0.25
  -4  -6   1    6.36    0.26
   4   6  -1    6.05    0.17
   4   6  -1    5.79    0.16
  -4   6   1    6.18    0.25
   4   6  -1    6.41    0.26
   4   6  -1    6.01    0.16
   4   6  -1    6.17    0.16
   4   6  -1    6.42    0.25
  -4   6   1    6.00    0.24
   2  -6  -1   24.25    0.58
  -2  -6   1   25.38    0.59
  -2  -6   1   25.80    0.59
   2  -6  -1   25.66    0.58
  -2  -6   1   24.78    0.58
   2  -6  -1   24.79    0.59
  -2   6   1   25.71    0.59
   2   6  -1   26.28    0.59
  -2   6   1   24.86    0.58
   2   6  -1   25.37    0.58
   2   6  -1   25.47    0.59
  -2   6   1   26.01    0.58
   0  -6   1    0.13    0.04
   0  -6   1    0.13    0.05
   0  -6   1    0.04    0.03
   0  -6  -1    0.09    0.04
   0  -6   1    0.05    0.03
   0  -6  -1    0.07    0.03
   0  -6  -1    0.06    0.04
   0  -6  -1    0.06    0.04
   0  -6  -1    0.10    0.04
   0  -6  -1    0.07    0.04
   0  -6  -1    0.05    0.03
   0  -6   1    0.08    0.03
   0  -6  -1    0.02    0.04
   0   6  -1    0.04    0.04
   0   6   1    0.03    0.04
   0   6  -1    0.07    0.03
   0   6   1    0.04    0.04
   0   6  -1    0.04    0.04
   0   6  -1    0.09    0.05
   0   6   1    0.07    0.04
   0   6   1    0.11    0.04
   0   6  -1    0.04    0.04
   0   6   1    0.07    0.04
   2  -6   1    0.79    0.09
  -2  -6  -1    0.74    0.09
   2  -6   1    0.64    0.08
  -2  -6  -1    0.73    0.10
   2  -6   1    1.07    0.11
   2   6   1    0.81    0.05
   2   6   1    0.74    0.05
  -2   6  -1    0.69    0.09
   2   6   1    0.73    0.09
   2   6   1    0.90    0.10
  -2   6  -1    0.82    0.10
  -2   6  -1    0.52    0.08
   2   6   1    0.79    0.08
   2   6   1    0.74    0.05
  -2   6  -1    0.73    0.08
   2   6   1    0.81    0.05
   4  -6   1    4.27    0.21
  -4  -6  -1    4.20    0.22
  -4  -6  -1    4.67    0.22
   4  -6   1    4.31    0.22
   4  -6   1    4.29    0.21
   4   6   1    4.50    0.14
   4   6   1    4.59    0.15
  -4   6  -1    4.71    0.20
  -4   6  -1    5.00    0.22
   4   6   1    4.46    0.22
   4   6   1    4.40    0.15
  -4   6  -1    4.19    0.22
   4   6   1    4.29    0.15
   4   6   1    4.47    0.15
  -6  -6  -1    1.12    0.16
  -6  -6  -1    1.26    0.16
   6  -6   1    1.20    0.16
   6  -6   1    1.14    0.15
   6  -6   1    1.22    0.16
   6   6   1    1.20    0.12
  -6   6  -1    1.35    0.16
  -6   6  -1    1.20    0.15
   6   6   1    1.12    0.12
  -6   6  -1    1.34    0.12
   6   6   1    1.27    0.12
   6   6   1    1.15    0.11
  -6   6  -1    1.18    0.15
  -8  -6  -1    3.28    0.30
   8  -6   1    3.14    0.27
  -8  -6  -1    3.39    0.25
   8  -6   1    3.08    0.25
   8   6   1    3.06    0.20
  -8   6  -1    2.85    0.26
  -8   6  -1    2.86    0.19
   8   6   1    2.84    0.20
   8   6   1    3.13    0.21
  -8   6  -1    2.94    0.23
  10  -6   1    0.01    0.12
  10  -6   1    0.15    0.14
 -10  -6  -1    0.00    0.13
 -10  -6  -1    0.19    0.18
  10   6   1    0.08    0.12
 -10   6  -1    0.14    0.14
  10   6   1    0.13    0.11
 -11  -7   1    0.19    0.13
 -11  -7   1    0.23    0.19
  11  -7  -1   -0.01    0.14
  11  -7  -1    0.11    0.17
  11   7  -1    0.26    0.12
  11   7  -1   -0.09    0.11
 -11   7   1    0.06    0.16
   9  -7  -1   -0.01    0.13
  -9  -7   1   -0.30    0.13
   9  -7  -1    0.02    0.11
  -9  -7   1    0.10    0.12
  -9   7   1   -0.03    0.12
   9   7  -1   -0.01    0.08
   9   7  -1    0.05    0.09
   7  -7  -1    1.16    0.17
   7  -7  -1    0.96    0.16
  -7  -7   1    1.35    0.19
  -7  -7   1    0.99    0.17
   7  -7  -1    0.87    0.15
   7   7  -1    0.77    0.10
   7   7  -1    1.00    0.11
  -7   7   1    0.98    0.16
  -7   7   1    1.13    0.16
   7   7  -1    1.18    0.14
   7   7  -1    1.17    0.12
  -7   7   1    0.88    0.10
   5  -7  -1    9.49    0.36
   5  -7  -1    9.59    0.34
   5  -7  -1    9.90    0.35
  -5  -7   1    9.75    0.35
  -5  -7   1    9.87    0.37
   5   7  -1    9.88    0.26
   5   7  -1    9.55    0.25
  -5   7   1    9.80    0.25
   5   7  -1    9.79    0.25
   5   7  -1    9.96    0.26
  -5   7   1    9.77    0.36
   5   7  -1   10.24    0.35
  -5   7   1   10.22    0.35
  -3  -7   1    0.02    0.06
   3  -7  -1    0.09    0.07
   3  -7  -1    0.00    0.06
  -3  -7   1    0.12    0.07
   3  -7  -1    0.16    0.07
   3   7  -1    0.13    0.07
  -3   7   1    0.02    0.06
   3   7  -1    0.04    0.06
  -3   7   1    0.17    0.07
  -3   7   1    0.03    0.06
   1  -7  -1    3.77    0.15
   1  -7  -1    3.91    0.16
  -1  -7   1    3.65    0.16
   1   7  -1    3.80    0.11
  -1   7   1    4.05    0.16
   1   7  -1    3.82    0.11
   1   7  -1    4.01    0.16
   1   7  -1    3.82    0.13
   1   7  -1    3.79    0.15
   1   7  -1    3.80    0.11
   1   7  -1    3.98    0.11
  -1   7   1    3.88    0.15
  -1   7   1    3.81    0.16
  -1   7   1    4.01    0.13
   1   7  -1    3.86    0.16
  -1   7   1    3.76    0.15
   1  -7   1    0.10    0.05
  -1  -7  -1    0.07    0.03
  -1  -7  -1    0.10    0.03
  -1  -7  -1    0.11    0.05
   1  -7   1    0.05    0.04
  -1  -7  -1    0.04    0.06
  -1  -7  -1    0.13    0.03
   1  -7   1    0.04    0.02
  -1  -7  -1    0.07    0.02
  -1  -7  -1    0.10    0.02
   1   7   1    0.10    0.03
  -1   7  -1   -0.01    0.05
  -1   7  -1    0.08    0.05
  -1   7  -1    0.02    0.05
   1   7   1    0.09    0.05
   1   7   1    0.08    0.03
  -1   7  -1    0.12    0.05
  -1   7  -1    0.03    0.05
   1   7   1    0.12    0.04
   1   7   1    0.15    0.04
   1   7   1    0.10    0.05
  -3  -7  -1    2.38    0.17
   3  -7   1    2.72    0.16
   3  -7   1    2.38    0.16
   3  -7   1    2.58    0.16
  -3   7  -1    2.45    0.16
   3   7   1    2.39    0.09
   3   7   1    2.25    0.09
   3   7   1    2.38    0.16
   3   7   1    2.35    0.14
   3   7   1    2.34    0.09
  -3   7  -1    2.45    0.16
  -3   7  -1    2.47    0.16
   3   7   1    2.51    0.09
  -5  -7  -1    0.17    0.08
   5  -7   1    0.19    0.08
   5  -7   1    0.20    0.08
   5  -7   1    0.22    0.10
  -5  -7  -1    0.16    0.09
   5   7   1    0.20    0.06
   5   7   1    0.11    0.05
   5   7   1    0.10    0.05
  -5   7  -1    0.05    0.08
  -5   7  -1    0.11    0.08
  -5   7  -1    0.12    0.09
   5   7   1    0.15    0.05
   5   7   1    0.27    0.08
  -7  -7  -1    8.37    0.37
   7  -7   1    8.21    0.37
   7  -7   1    7.42    0.52
  -7  -7  -1    8.83    0.39
   7  -7   1    8.68    0.38
   7   7   1    8.61    0.31
  -7   7  -1    8.09    0.36
  -7   7  -1    8.75    0.37
   7   7   1    7.89    0.29
   7   7   1    8.45    0.30
  -7   7  -1    8.12    0.29
  -9  -7  -1    3.92    0.29
   9  -7   1    3.93    0.31
  -9  -7  -1    3.70    0.34
   9  -7   1    4.13    0.30
   9   7   1    3.48    0.25
   9   7   1    3.83    0.24
  -9   7  -1    3.87    0.30
  11  -7   1   -0.02    0.13
 -11  -7  -1   -0.14    0.13
  11  -7   1    0.06    0.16
 -11  -7  -1    0.07    0.19
 -11   7  -1    0.00    0.15
  11   7   1    0.07    0.13
  11   7   1    0.09    0.12
  12  -8  -1    0.73    0.25
  12   8  -1    0.91    0.19
  10  -8  -1    0.08    0.13
 -10  -8   1   -0.15    0.10
 -10  -8   1   -0.07    0.14
  10  -8  -1    0.26    0.16
  10   8  -1    0.04    0.09
 -10   8   1    0.22    0.15
  10   8  -1   -0.01    0.10
  -8  -8   1    3.05    0.29
   8  -8  -1    3.21    0.30
  -8  -8   1    3.13    0.25
   8  -8  -1    3.50    0.30
  -8   8   1    2.84    0.26
   8   8  -1    3.05    0.19
  -8   8   1    3.05    0.28
  -8   8   1    2.64    0.15
   8   8  -1    3.25    0.19
   8   8  -1    3.05    0.18
   6  -8  -1    7.93    0.34
  -6  -8   1    7.87    0.34
  -6  -8   1    7.59    0.34
   6  -8  -1    8.16    0.34
   6  -8  -1    7.55    0.33
  -6   8   1    7.63    0.32
   6   8  -1    7.83    0.24
   6   8  -1    7.70    0.24
  -6   8   1    7.80    0.23
  -6   8   1    7.98    0.34
   6   8  -1    8.07    0.24
  -6   8   1    8.45    0.34
   6   8  -1    7.49    0.24
  -4  -8   1    6.02    0.26
   4  -8  -1    5.73    0.25
   4  -8  -1    5.64    0.25
   4  -8  -1    5.05    0.24
  -4  -8   1    5.88    0.26
  -4   8   1    6.06    0.25
   4   8  -1    5.67    0.14
   4   8  -1    5.55    0.13
  -4   8   1    5.64    0.25
   4   8  -1    5.47    0.24
   4   8  -1    5.94    0.14
   4   8  -1    5.73    0.13
  -2  -8   1    0.07    0.06
   2  -8  -1    0.01    0.06
   2  -8  -1    0.02    0.05
  -2  -8   1    0.02    0.06
   2  -8  -1    0.05    0.05
   2   8  -1    0.05    0.05
   2   8  -1    0.05    0.05
  -2   8   1   -0.03    0.05
  -2   8   1   -0.01    0.06
   2   8  -1   -0.03    0.06
  -2   8   1   -0.04    0.05
   0  -8  -1   19.43    0.44
   0  -8  -1   19.90    0.44
   0  -8   1   19.53    0.44
   0  -8   1   20.40    0.48
   0  -8  -1   19.74    0.46
   0  -8   1   19.77    0.44
   0  -8   1   19.71    0.44
   0  -8  -1   19.82    0.44
   0  -8  -1   19.60    0.46
   0  -8  -1   19.83    0.44
   0   8   1   19.69    0.45
   0   8  -1   19.84    0.45
   0   8   1   19.47    0.45
   0   8  -1   20.31    0.45
   0   8   1   19.95    0.45
   0   8  -1   19.69    0.46
   0   8   1   19.59    0.45
   0   8  -1   19.73    0.45
   0   8  -1   19.75    0.45
   0   8   1   19.39    0.46
  -2  -8  -1   37.48    0.84
   2  -8   1   36.07    0.82
   2  -8   1   37.68    0.84
   2  -8   1   37.32    0.82
  -2   8  -1   36.95    0.83
   2   8   1   37.04    0.82
   2   8   1   36.79    0.74
  -2   8  -1   37.65    0.83
  -2   8  -1   36.82    0.84
   2   8   1   37.14    0.74
   2   8   1   36.99    0.74
   2   8   1   37.21    0.84
   2   8   1   38.33    0.75
  -2   8  -1   37.58    0.84
  -4  -8  -1    1.11    0.13
   4  -8   1    1.25    0.14
   4  -8   1    1.46    0.15
   4  -8   1    1.32    0.14
  -4  -8  -1    1.05    0.13
   4   8   1    0.97    0.08
   4   8   1    1.54    0.16
   4   8   1    1.18    0.05
  -4   8  -1    1.57    0.17
  -4   8  -1    1.10    0.13
   4   8   1    1.27    0.08
   4   8   1    1.13    0.08
   4   8   1    1.09    0.08
  -6  -8  -1    2.13    0.21
   6  -8   1    2.86    0.22
  -6  -8  -1    2.65    0.22
   6  -8   1    2.52    0.21
   6  -8   1    2.67    0.20
  -6   8  -1    2.83    0.20
  -6   8  -1    2.64    0.20
   6   8   1    2.59    0.14
   6   8   1    2.89    0.15
   6   8   1    2.62    0.14
  -6   8  -1    2.57    0.20
   6   8   1    2.56    0.14
  -8  -8  -1    0.55    0.16
   8  -8   1    0.86    0.17
   8  -8   1    0.40    0.16
  -8  -8  -1    0.61    0.19
   8   8   1    0.54    0.11
  -8   8  -1    0.67    0.10
   8   8   1    0.68    0.12
  -8   8  -1    0.65    0.15
  -8   8  -1    0.46    0.14
   8   8   1    0.57    0.12
 -10  -8  -1    0.78    0.23
  10  -8   1    0.56    0.17
 -10  -8  -1    0.58    0.16
  10  -8   1    0.79    0.21
  10   8   1    0.79    0.14
 -10   8  -1    0.62    0.18
  10   8   1    0.80    0.16
 -11  -9   1    0.73    0.18
  11  -9  -1    1.12    0.25
 -11  -9   1    1.28    0.28
  11  -9  -1    0.66    0.20
  11   9  -1    1.13    0.18
  11   9  -1    0.86    0.16
 -11   9   1    0.80    0.21
   9  -9  -1    1.63    0.25
  -9  -9   1    1.13    0.20
   9  -9  -1    1.86    0.25
  -9  -9   1    1.28    0.24
   9   9  -1    1.55    0.17
  -9   9   1    1.53    0.23
   9   9  -1    1.59    0.17
   7  -9  -1    1.77    0.21
  -7  -9   1    1.82    0.21
   7  -9  -1    2.35    0.24
  -7  -9   1    2.01    0.22
  -7   9   1    1.98    0.21
  -7   9   1    2.36    0.23
  -7   9   1    1.91    0.12
   7   9  -1    2.17    0.14
  -7   9   1    2.43    0.24
   7   9  -1    2.01    0.13
   7   9  -1    2.07    0.14
  -5  -9   1   -0.07    0.09
   5  -9  -1   -0.03    0.08
   5  -9  -1    0.10    0.07
   5  -9  -1    0.03    0.08
  -5  -9   1    0.00    0.09
   5   9  -1   -0.01    0.03
   5   9  -1   -0.02    0.03
   5   9  -1    0.04    0.03
  -5   9   1    0.17    0.09
  -5   9   1    0.07    0.07
   5   9  -1    0.02    0.04
   3  -9  -1    2.64    0.17
  -3  -9   1    2.42    0.16
   3  -9  -1    2.49    0.15
   3  -9  -1    2.44    0.17
  -3  -9   1    2.58    0.18
   3   9  -1    2.89    0.17
  -3   9   1    2.77    0.17
  -3   9   1    2.41    0.16
  -3   9   1    2.73    0.16
   3   9  -1    2.75    0.16
  -1  -9   1    1.51    0.12
   1  -9  -1    1.27    0.10
   1  -9  -1    1.55    0.11
  -1  -9   1    1.46    0.05
  -1  -9   1    1.46    0.06
   1   9  -1    1.36    0.09
  -1   9   1    1.52    0.12
  -1   9   1    1.78    0.14
   1   9  -1    1.47    0.11
   1   9  -1    1.38    0.08
  -1   9   1    1.43    0.11
   1   9  -1    1.36    0.12
  -1   9   1    1.67    0.10
   1   9  -1    1.51    0.08
   1   9  -1    1.38    0.08
   1   9  -1    1.45    0.08
  -1   9   1    1.39    0.11
  -1  -9  -1    0.65    0.05
  -1  -9  -1    0.55    0.05
  -1  -9  -1    0.63    0.09
  -1  -9  -1    0.48    0.08
  -1  -9  -1    0.70    0.06
   1  -9   1    0.42    0.06
   1  -9   1    0.56    0.08
   1   9   1    0.60    0.06
   1   9   1    0.51    0.08
   1   9   1    0.53    0.06
  -1   9  -1    0.63    0.09
  -1   9  -1    0.61    0.09
  -1   9  -1    0.73    0.09
   1   9   1    0.79    0.07
   1   9   1    0.59    0.06
  -1   9  -1    0.68    0.09
   1   9   1    0.53    0.08
   1   9   1    0.72    0.07
  -1   9  -1    0.53    0.08
   3  -9   1    0.81    0.11
   3  -9   1    0.62    0.10
   3  -9   1    0.55    0.10
  -3  -9  -1    0.38    0.10
   3   9   1    0.69    0.11
  -3   9  -1    0.67    0.11
   3   9   1    0.64    0.05
  -3   9  -1    0.65    0.11
   3   9   1    0.69    0.06
  -3   9  -1    0.70    0.11
   3   9   1    0.68    0.06
   3   9   1    0.62    0.10
   3   9   1    0.71    0.05
   5  -9   1    4.42    0.26
   5  -9   1    4.76    0.25
  -5  -9  -1    4.98    0.26
  -5  -9  -1    5.14    0.27
   5  -9   1    4.73    0.25
  -5   9  -1    5.23    0.26
   5   9   1    5.12    0.17
   5   9   1    5.01    0.13
   5   9   1    4.72    0.17
   5   9   1    4.87    0.17
  -5   9  -1    4.47    0.26
   5   9   1    4.90    0.17
   7  -9   1    2.62    0.25
   7  -9   1    2.19    0.24
  -7  -9  -1    2.55    0.25
  -7  -9  -1    2.43    0.24
  -7   9  -1    1.90    0.22
  -7   9  -1    2.36    0.23
  -7   9  -1    2.30    0.24
  -7   9  -1    2.13    0.15
   7   9   1    1.87    0.15
   7   9   1    1.95    0.15
   7   9   1    1.91    0.14
   9  -9   1    0.19    0.14
   9  -9   1    0.13    0.15
  -9  -9  -1    0.02    0.12
  -9  -9  -1    0.40    0.17
  -9   9  -1    0.16    0.13
   9   9   1    0.09    0.09
   9   9   1    0.12    0.09
  11  -9   1    0.98    0.22
  11  -9   1    1.41    0.28
 -11  -9  -1    1.33    0.24
 -11  -9  -1    1.04    0.27
  11   9   1    1.09    0.19
 -11   9  -1    1.50    0.25
  11   9   1    1.53    0.21
 -10 -10   1    0.13    0.16
 -10 -10   1   -0.03    0.13
  10 -10  -1    0.04    0.12
  10 -10  -1    0.00    0.16
 -10  10   1   -0.05    0.14
  10  10  -1    0.09    0.10
  10  10  -1    0.24    0.10
   8 -10  -1    3.49    0.31
  -8 -10   1    2.50    0.25
  -8 -10   1    3.71    0.33
   8 -10  -1    3.18    0.31
  -8  10   1    3.08    0.28
  -8  10   1    3.17    0.29
   8  10  -1    2.94    0.17
   8  10  -1    2.96    0.17
   8  10  -1    2.82    0.18
   6 -10  -1    6.88    0.33
  -6 -10   1    6.75    0.34
  -6 -10   1    6.88    0.33
   6 -10  -1    7.08    0.33
  -6  10   1    7.21    0.20
  -6  10   1    6.46    0.31
   6  10  -1    7.41    0.21
   6  10  -1    6.89    0.21
  -6  10   1    7.49    0.34
   6  10  -1    7.35    0.22
   6  10  -1    7.00    0.21
  -4 -10   1    1.02    0.13
   4 -10  -1    0.80    0.13
  -4 -10   1    0.94    0.13
   4 -10  -1    0.91    0.13
  -4  10   1    0.98    0.13
   4  10  -1    0.97    0.13
  -4  10   1    1.01    0.13
  -2 -10   1    6.83    0.26
   2 -10  -1    7.02    0.25
   2 -10  -1    7.58    0.27
   2  10  -1    7.00    0.17
  -2  10   1    7.10    0.20
   2  10  -1    6.83    0.17
   2  10  -1    7.01    0.26
  -2  10   1    7.32    0.26
   2  10  -1    7.01    0.18
  -2  10   1    6.87    0.26
   2  10  -1    7.42    0.20
   2  10  -1    6.78    0.25
  -2  10   1    6.77    0.25
   2  10  -1    6.94    0.17
   0 -10   1    5.30    0.21
   0 -10   1    5.21    0.17
   0 -10  -1    5.51    0.18
   0 -10  -1    5.26    0.20
   0 -10  -1    5.41    0.18
   0 -10   1    5.23    0.18
   0  10   1    5.19    0.19
   0  10  -1    5.58    0.19
   0  10   1    5.46    0.19
   0  10  -1    5.18    0.19
   0  10  -1    5.93    0.21
   0  10  -1    5.28    0.20
   0  10   1    5.53    0.20
   0  10   1    5.57    0.19
   0  10  -1    5.33    0.18
   0  10  -1    5.37    0.19
   0  10   1    5.37    0.20
   2 -10   1   47.96    1.06
  -2 -10  -1   47.62    1.08
   2 -10   1   50.21    1.07
  -2 -10  -1   48.39    1.06
  -2  10  -1   49.45    1.08
  -2  10  -1   49.04    1.08
  -2  10  -1   48.34    1.07
  -2  10  -1   49.12    1.07
   2  10   1   48.64    0.98
   2  10   1   47.77    1.06
   2  10   1   48.82    0.98
   2  10   1   49.78    0.97
   2  10   1   49.82    1.08
   2  10   1   47.88    0.97
   4 -10   1    1.40    0.15
  -4 -10  -1    1.28    0.15
  -4 -10  -1    1.56    0.17
   4 -10   1    1.90    0.19
  -4  10  -1    1.56    0.16
  -4  10  -1    1.15    0.15
   4  10   1    1.85    0.19
   4  10   1    1.46    0.08
   4  10   1    1.33    0.08
   4  10   1    1.35    0.08
   4  10   1    1.30    0.08
   6 -10   1   26.25    0.74
  -6 -10  -1   25.57    0.74
   6 -10   1   26.76    0.76
  -6 -10  -1   26.87    0.76
  -6  10  -1   26.75    0.74
   6  10   1   25.17    0.54
  -6  10  -1   26.01    0.71
   6  10   1   26.67    0.60
   6  10   1   25.98    0.60
   6  10   1   26.11    0.61
   6  10   1   26.47    0.61
  -6  10  -1   25.29    0.74
   8 -10   1    0.10    0.13
  -8 -10  -1    0.42    0.16
   8 -10   1    0.27    0.13
  -8 -10  -1    0.10    0.12
   8  10   1    0.42    0.10
  -8  10  -1    0.60    0.15
   8  10   1    0.39    0.10
   8  10   1    0.56    0.10
  -8  10  -1    0.52    0.15
 -10 -10  -1    0.64    0.18
 -10 -10  -1    0.59    0.20
  10 -10   1    1.19    0.26
  10 -10   1    0.24    0.16
  10  10   1    0.65    0.15
  10  10   1    0.66    0.14
 -10  10  -1    0.74    0.19
  11 -11  -1    4.50    0.44
 -11 -11   1    3.70    0.41
  11 -11  -1    2.85    0.32
  11  11  -1    3.48    0.25
 -11  11   1    3.54    0.37
  11  11  -1    3.54    0.27
  -9 -11   1    1.33    0.23
  -9 -11   1    1.43    0.23
   9 -11  -1    1.50    0.25
   9 -11  -1    0.98    0.21
   9  11  -1    1.28    0.15
  -9  11   1    1.11    0.20
   9  11  -1    1.23    0.14
  -9  11   1    1.06    0.20
   7 -11  -1    0.13    0.12
  -7 -11   1   -0.05    0.12
   7 -11  -1    0.20    0.12
  -7 -11   1   -0.06    0.09
   7  11  -1    0.03    0.05
  -7  11   1   -0.01    0.09
   7  11  -1    0.00    0.06
   7  11  -1    0.08    0.06
  -7  11   1    0.05    0.04
  -7  11   1    0.09    0.11
  -7  11   1   -0.15    0.11
  -5 -11   1    0.13    0.10
   5 -11  -1    0.16    0.09
   5 -11  -1   -0.13    0.07
  -5 -11   1   -0.02    0.07
   5  11  -1   -0.01    0.03
  -5  11   1   -0.06    0.06
   5  11  -1    0.00    0.03
   5  11  -1    0.02    0.03
  -5  11   1    0.01    0.09
   5  11  -1    0.06    0.03
   3 -11  -1    0.15    0.08
   3 -11  -1    0.30    0.09
  -3 -11   1    0.33    0.10
  -3 -11   1    0.07    0.09
  -3  11   1    0.16    0.08
   3  11  -1    0.21    0.03
  -3  11   1    0.25    0.09
   3  11  -1    0.32    0.08
   3  11  -1    0.22    0.05
  -3  11   1    0.17    0.07
   3  11  -1    0.23    0.03
   3  11  -1    0.26    0.03
   3  11  -1    0.20    0.02
  -1 -11   1    5.62    0.22
  -1 -11   1    5.45    0.13
   1 -11  -1    5.46    0.21
  -1 -11   1    5.32    0.14
   1 -11  -1    5.35    0.20
  -1  11   1    5.38    0.21
  -1  11   1    5.35    0.19
   1  11  -1    5.28    0.17
   1  11  -1    5.47    0.18
   1  11  -1    5.23    0.18
   1  11  -1    5.59    0.22
  -1  11   1    5.28    0.21
   1  11  -1    5.31    0.17
   1  11  -1    5.35    0.19
  -1  11   1    5.34    0.22
   1 -11   1   -0.01    0.05
  -1 -11  -1    0.00    0.03
  -1 -11  -1   -0.03    0.03
   1 -11   1   -0.09    0.05
  -1 -11  -1    0.01    0.06
  -1 -11  -1    0.11    0.07
  -1  11  -1   -0.04    0.05
   1  11   1    0.06    0.07
   1  11   1    0.02    0.05
  -1  11  -1    0.00    0.08
   1  11   1   -0.01    0.04
   1  11   1   -0.03    0.04
  -1  11  -1   -0.01    0.06
   1  11   1   -0.02    0.04
  -1  11  -1    0.01    0.06
   1  11   1    0.02    0.04
  -3 -11  -1   13.52    0.43
   3 -11   1   13.35    0.42
   3 -11   1   13.39    0.41
  -3  11  -1   13.55    0.42
  -3  11  -1   13.71    0.43
   3  11   1   13.33    0.31
   3  11   1   14.10    0.31
   3  11   1   13.22    0.42
   3  11   1   13.17    0.31
   3  11   1   13.40    0.31
   3  11   1   13.16    0.41
  -3  11  -1   13.29    0.41
  -5 -11  -1    2.62    0.21
   5 -11   1    2.61    0.20
   5 -11   1    2.57    0.20
  -5 -11  -1    3.31    0.23
   5  11   1    2.67    0.12
  -5  11  -1    2.78    0.25
   5  11   1    2.88    0.12
  -5  11  -1    2.71    0.20
   5  11   1    2.68    0.12
   5  11   1    2.37    0.11
   7 -11   1    1.03    0.19
  -7 -11  -1    0.46    0.16
   7 -11   1    0.69    0.16
  -7 -11  -1    0.86    0.19
  -7  11  -1    0.77    0.15
   7  11   1    0.69    0.10
   7  11   1    0.80    0.10
   7  11   1    0.83    0.10
  -7  11  -1    0.83    0.18
  -7  11  -1    0.67    0.10
   9 -11   1   -0.27    0.12
   9 -11   1   -0.01    0.10
  -9 -11  -1   -0.01    0.14
  -9 -11  -1   -0.02    0.12
  -9  11  -1    0.06    0.13
   9  11   1    0.05    0.09
  -9  11  -1   -0.04    0.10
   9  11   1    0.05    0.08
  11 -11   1    0.16    0.16
 -11 -11  -1    0.45    0.22
  11 -11   1    0.79    0.24
  11  11   1    0.59    0.15
  11  11   1    0.41    0.13
 -11  11  -1    0.35    0.17
 -10 -12   1    1.54    0.27
  10 -12  -1    1.83    0.29
  10 -12  -1    1.47    0.24
 -10 -12   1    1.38    0.24
  10  12  -1    1.70    0.18
 -10  12   1    1.23    0.23
  10  12  -1    1.16    0.16
   8 -12  -1   -0.11    0.10
   8 -12  -1    0.14    0.14
  -8 -12   1   -0.03    0.10
  -8 -12   1    0.05    0.13
   8  12  -1    0.02    0.06
  -8  12   1   -0.03    0.10
  -8  12   1   -0.12    0.11
   8  12  -1    0.00    0.06
   8  12  -1    0.10    0.07
  -6 -12   1    0.62    0.15
   6 -12  -1    0.86    0.17
   6 -12  -1    0.83    0.16
  -6 -12   1    1.10    0.18
   6  12  -1    0.97    0.08
  -6  12   1    0.90    0.17
   6  12  -1    0.74    0.07
  -6  12   1    1.13    0.17
   6  12  -1    0.71    0.07
   6  12  -1    0.89    0.07
  -6  12   1    0.80    0.07
   4 -12  -1    1.27    0.15
  -4 -12   1    1.01    0.15
   4 -12  -1    1.37    0.17
  -4  12   1    1.22    0.15
   4  12  -1    1.12    0.05
  -4  12   1    1.18    0.15
  -2 -12   1    1.12    0.14
   2 -12  -1    0.75    0.10
   2 -12  -1    0.82    0.12
  -2  12   1    0.84    0.11
   2  12  -1    0.74    0.07
   2  12  -1    1.00    0.14
   2  12  -1    0.92    0.07
   2  12  -1    0.80    0.07
   2  12  -1    0.88    0.07
  -2  12   1    0.84    0.09
  -2  12   1    1.03    0.12
  -2  12   1    0.96    0.13
   2  12  -1    0.94    0.09
   2  12  -1    0.93    0.12
   0 -12   1   51.35    1.07
   0 -12  -1   51.22    1.06
   0 -12  -1   51.10    1.07
   0 -12   1   51.81    1.12
   0 -12  -1   52.68    1.11
   0 -12   1   51.12    1.06
   0  12   1   50.53    1.09
   0  12   1   51.33    1.10
   0  12  -1   51.55    1.10
   0  12  -1   50.66    1.09
   0  12  -1   52.08    1.11
   0  12   1   51.24    1.08
   0  12  -1   50.64    1.08
   0  12   1   51.08    1.09
   0  12   1   51.41    1.09
   0  12  -1   52.78    1.10
   0  12  -1   51.58    1.09
   2 -12   1    6.00    0.25
  -2 -12  -1    6.24    0.25
   2 -12   1    6.04    0.24
  -2 -12  -1    6.12    0.26
   2  12   1    6.24    0.19
   2  12   1    6.36    0.19
   2  12   1    6.06    0.26
   2  12   1    6.10    0.19
  -2  12  -1    6.35    0.26
  -2  12  -1    6.19    0.25
   2  12   1    6.17    0.24
  -2  12  -1    5.51    0.25
   2  12   1    6.02    0.19
   4 -12   1    0.78    0.12
  -4 -12  -1    0.68    0.14
   4 -12   1    0.85    0.14
   4  12   1    0.79    0.07
  -4  12  -1    0.80    0.13
   4  12   1    0.84    0.07
   4  12   1    0.79    0.07
  -4  12  -1    0.79    0.14
   4  12   1    0.84    0.07
  -6 -12  -1    0.43    0.14
   6 -12   1    0.46    0.13
   6 -12   1    0.63    0.16
  -6 -12  -1    0.61    0.14
   6  12   1    0.53    0.07
  -6  12  -1    0.65    0.15
   6  12   1    0.49    0.08
  -6  12  -1    0.51    0.12
   6  12   1    0.48    0.07
  -6  12  -1    0.39    0.13
   6  12   1    0.41    0.07
  -8 -12  -1    0.36    0.16
   8 -12   1    0.66    0.16
  -8 -12  -1    0.65    0.19
   8 -12   1    0.71    0.20
  -8  12  -1    0.42    0.13
   8  12   1    0.57    0.11
  -8  12  -1    0.45    0.15
   8  12   1    0.54    0.10
   8  12   1    0.44    0.10
  10 -12   1    0.45    0.17
  10 -12   1    0.48    0.21
 -10 -12  -1    0.67    0.19
 -10 -12  -1    0.71    0.24
  10  12   1    0.48    0.12
 -10  12  -1    0.85    0.20
  10  12   1    0.39    0.12
  11 -13  -1    1.13    0.28
 -11 -13   1    1.35    0.29
  11  13  -1    1.01    0.16
 -11  13   1    1.32    0.25
  11  13  -1    1.55    0.18
  -9 -13   1    0.12    0.13
  -9 -13   1    0.18    0.15
   9 -13  -1    0.04    0.12
   9 -13  -1   -0.08    0.15
   9  13  -1    0.08    0.08
  -9  13   1    0.07    0.13
   9  13  -1    0.08    0.08
  -9  13   1    0.07    0.12
   9  13  -1    0.01    0.07
  -7 -13   1    1.35    0.21
   7 -13  -1    1.38    0.22
   7 -13  -1    1.30    0.20
  -7 -13   1    1.88    0.24
   7  13  -1    1.31    0.11
   7  13  -1    1.32    0.11
  -7  13   1    1.58    0.22
   7  13  -1    1.29    0.10
  -5 -13   1    0.18    0.10
   5 -13  -1    0.27    0.11
   5 -13  -1    0.27    0.11
   5  13  -1    0.21    0.03
   5  13  -1    0.19    0.04
  -5  13   1    0.22    0.11
  -5  13   1    0.05    0.09
   5  13  -1    0.18    0.03
   5  13  -1    0.18    0.03
   3 -13  -1    2.23    0.17
  -3 -13   1    2.31    0.18
   3 -13  -1    2.57    0.18
  -3  13   1    2.19    0.11
   3  13  -1    2.12    0.09
   3  13  -1    2.23    0.09
   3  13  -1    1.99    0.09
  -3  13   1    2.39    0.17
   3  13  -1    2.34    0.11
  -3  13   1    2.26    0.18
  -3  13   1    2.34    0.18
   3  13  -1    2.16    0.09
  -1 -13   1    0.06    0.03
   1 -13  -1   -0.02    0.06
  -1 -13   1   -0.01    0.07
   1 -13  -1    0.08    0.06
  -1  13   1   -0.08    0.05
   1  13  -1    0.04    0.05
  -1  13   1   -0.09    0.06
   1  13  -1   -0.01    0.04
   1  13  -1    0.11    0.07
   1  13  -1    0.05    0.05
   1  13  -1    0.03    0.04
  -1  13   1    0.06    0.05
  -1  13   1    0.00    0.06
   1  13  -1   -0.03    0.05
   1 -13   1    4.30    0.20
   1 -13   1    4.74    0.20
  -1 -13  -1    4.24    0.21
  -1 -13  -1    4.63    0.14
  -1 -13  -1    4.54    0.21
  -1 -13  -1    4.41    0.15
  -1  13  -1    4.58    0.22
  -1  13  -1    4.82    0.21
   1  13   1    4.47    0.18
   1  13   1    4.61    0.18
   1  13   1    4.25    0.20
  -1  13  -1    4.94    0.22
   1  13   1    4.36    0.17
  -1  13  -1    4.91    0.20
  -1  13  -1    4.36    0.20
   1  13   1    4.81    0.19
   1  13   1    4.47    0.21
   3 -13   1    0.35    0.10
  -3 -13  -1    0.38    0.11
   3 -13   1    0.27    0.09
   3  13   1    0.36    0.05
   3  13   1    0.32    0.05
  -3  13  -1    0.42    0.10
  -3  13  -1    0.32    0.10
   3  13   1    0.41    0.05
   3  13   1    0.32    0.05
  -3  13  -1    0.35    0.10
   5 -13   1    0.47    0.11
  -5 -13  -1    0.23    0.11
   5 -13   1    0.18    0.11
   5  13   1    0.43    0.06
   5  13   1    0.41    0.06
   5  13   1    0.36    0.05
  -5  13  -1    0.56    0.13
  -5  13  -1    0.40    0.12
   5  13   1    0.37    0.06
  -7 -13  -1    1.42    0.21
   7 -13   1    1.14    0.21
  -7 -13  -1    1.40    0.21
   7 -13   1    0.93    0.17
   7  13   1    1.33    0.12
   7  13   1    1.14    0.11
   7  13   1    1.38    0.12
  -7  13  -1    1.20    0.21
  -7  13  -1    1.53    0.20
   9 -13   1    0.35    0.16
  -9 -13  -1   -0.05    0.11
  -9 -13  -1    0.50    0.19
   9 -13   1    0.02    0.14
   9  13   1    0.30    0.10
  -9  13  -1   -0.03    0.12
  -9  13  -1    0.20    0.15
   9  13   1    0.30    0.10
 -11 -13  -1   -0.11    0.20
  11 -13   1    0.05    0.18
  11  13   1   -0.02    0.10
 -11  13  -1   -0.26    0.13
  11  13   1    0.15    0.12
 -10 -14   1    0.03    0.18
  10 -14  -1    0.17    0.16
  10 -14  -1    0.23    0.18
  10  14  -1    0.05    0.09
 -10  14   1    0.13    0.16
  10  14  -1    0.02    0.08
   8 -14  -1    2.47    0.27
  -8 -14   1    2.25    0.25
   8 -14  -1    2.40    0.29
  -8 -14   1    1.80    0.26
  -8  14   1    2.31    0.27
  -8  14   1    2.56    0.26
   8  14  -1    2.29    0.14
   8  14  -1    2.17    0.15
   8  14  -1    2.26    0.14
   6 -14  -1    0.02    0.11
  -6 -14   1    0.00    0.11
   6 -14  -1   -0.07    0.09
   6  14  -1   -0.04    0.04
   6  14  -1    0.05    0.04
  -6  14   1   -0.01    0.11
   6  14  -1    0.02    0.04
   6  14  -1    0.03    0.04
  -6  14   1    0.03    0.11
   4 -14  -1    0.08    0.07
  -4 -14   1    0.09    0.09
   4 -14  -1    0.25    0.11
   4  14  -1    0.19    0.04
   4  14  -1    0.19    0.04
   4  14  -1    0.23    0.04
  -4  14   1    0.24    0.05
  -4  14   1    0.20    0.09
   4  14  -1    0.20    0.03
   4  14  -1    0.12    0.04
  -4  14   1    0.25    0.11
   2 -14  -1    9.26    0.33
  -2 -14   1    9.22    0.34
  -2  14   1    9.26    0.28
  -2  14   1    8.95    0.33
   2  14  -1    9.14    0.26
   2  14  -1    8.85    0.25
   2  14  -1    9.35    0.34
  -2  14   1    9.46    0.35
   2  14  -1    9.17    0.26
  -2  14   1    8.79    0.32
   2  14  -1    8.87    0.25
   2  14  -1    9.08    0.27
   0 -14  -1    0.29    0.08
   0 -14  -1    0.48    0.07
   0 -14   1    0.29    0.06
   0 -14   1    0.45    0.07
   0 -14  -1    0.33    0.06
   0 -14   1    0.30    0.09
   0  14   1    0.37    0.08
   0  14  -1    0.43    0.09
   0  14  -1    0.43    0.09
   0  14  -1    0.24    0.07
   0  14   1    0.44    0.09
   0  14  -1    0.37    0.08
   0  14   1    0.34    0.08
   0  14  -1    0.39    0.08
   0  14   1    0.32    0.07
   0  14  -1    0.40    0.08
   0  14   1    0.27    0.08
  -2 -14  -1    5.71    0.26
  -2 -14  -1    4.82    0.23
   2 -14   1    5.58    0.25
   2  14   1    4.79    0.18
   2  14   1    4.90    0.18
   2  14   1    5.26    0.26
  -2  14  -1    5.14    0.24
   2  14   1    5.23    0.18
  -2  14  -1    5.66    0.26
  -2  14  -1    5.44    0.25
   2  14   1    5.22    0.19
   2  14   1    5.32    0.25
   4 -14   1    0.03    0.07
   4 -14   1   -0.04    0.08
  -4 -14  -1    0.15    0.10
   4  14   1    0.09    0.04
  -4  14  -1    0.02    0.09
   4  14   1    0.13    0.04
   4  14   1    0.02    0.04
  -4  14  -1   -0.09    0.08
   4  14   1    0.13    0.05
   6 -14   1    2.96    0.25
  -6 -14  -1    2.47    0.25
   6 -14   1    2.73    0.26
  -6  14  -1    3.66    0.32
   6  14   1    3.28    0.15
   6  14   1    2.96    0.14
  -6  14  -1    3.09    0.24
   6  14   1    2.88    0.14
  -8 -14  -1    0.38    0.15
   8 -14   1    0.49    0.18
   8 -14   1    0.29    0.14
   8  14   1    0.35    0.09
   8  14   1    0.25    0.08
  -8  14  -1    0.42    0.17
  -8  14  -1    0.42    0.15
   8  14   1    0.31    0.09
  10 -14   1    1.09    0.25
  10  14   1    0.88    0.15
  10  14   1    0.83    0.14
 -10  14  -1    0.95    0.21
  11 -15  -1   -0.07    0.17
  11  15  -1    0.03    0.10
  11  15  -1    0.16    0.10
   9 -15  -1    0.53    0.21
  -9 -15   1    0.32    0.20
   9 -15  -1    0.75    0.19
   9  15  -1    0.64    0.10
   9  15  -1    0.50    0.10
   9  15  -1    0.43    0.10
  -9  15   1    0.46    0.18
  -9  15   1    0.46    0.17
   7 -15  -1    0.11    0.12
   7 -15  -1    0.05    0.12
  -7 -15   1    0.08    0.12
   7  15  -1    0.08    0.05
   7  15  -1    0.15    0.06
   7  15  -1    0.12    0.05
  -7  15   1   -0.07    0.13
   5 -15  -1    0.35    0.13
  -5 -15   1    0.12    0.10
   5 -15  -1    0.21    0.11
   5  15  -1    0.20    0.04
   5  15  -1    0.26    0.04
   5  15  -1    0.27    0.04
  -5  15   1    0.12    0.12
  -5  15   1    0.19    0.05
   5  15  -1    0.25    0.04
  -5  15   1    0.24    0.11
   3 -15  -1    4.37    0.24
  -3 -15   1    5.04    0.26
   3 -15  -1    5.03    0.26
  -3  15   1    5.04    0.27
  -3  15   1    4.72    0.26
   3  15  -1    4.95    0.16
   3  15  -1    4.91    0.17
   3  15  -1    4.69    0.16
  -3  15   1    4.52    0.24
   3  15  -1    4.71    0.16
  -3  15   1    4.75    0.18
   3  15  -1    4.59    0.16
   1 -15  -1    2.67    0.16
  -1 -15   1    2.60    0.10
  -1 -15   1    2.55    0.18
   1 -15  -1    2.48    0.16
   1 -15  -1    2.34    0.15
  -1  15   1    2.70    0.18
   1  15  -1    2.35    0.14
  -1  15   1    2.54    0.17
   1  15  -1    2.83    0.15
   1  15  -1    2.66    0.15
  -1  15   1    2.57    0.15
  -1  15   1    2.49    0.17
   1  15  -1    2.53    0.18
   1  15  -1    2.58    0.15
   1  15  -1    2.52    0.14
   1 -15   1    0.01    0.05
  -1 -15  -1    0.09    0.04
  -1 -15  -1    0.08    0.08
   1 -15   1    0.09    0.07
   1  15   1   -0.01    0.06
  -1  15  -1    0.02    0.07
  -1  15  -1   -0.03    0.05
   1  15   1   -0.04    0.04
  -1  15  -1    0.10    0.07
   1  15   1    0.04    0.05
   1  15   1    0.04    0.07
  -1  15  -1   -0.02    0.06
   1  15   1   -0.02    0.05
  -3 -15  -1    0.28    0.10
   3 -15   1    0.23    0.09
   3 -15   1    0.31    0.11
  -3  15  -1    0.41    0.10
   3  15   1    0.34    0.06
   3  15   1    0.38    0.06
   3  15   1    0.34    0.06
  -3  15  -1    0.17    0.10
  -3  15  -1    0.26    0.10
   3  15   1    0.32    0.06
  -5 -15  -1    0.07    0.11
   5 -15   1    0.08    0.10
   5 -15   1    0.18    0.12
   5  15   1    0.12    0.05
   5  15   1    0.10    0.05
   5  15   1    0.05    0.04
   5  15   1    0.20    0.06
  -5  15  -1    0.07    0.11
  -5  15  -1    0.27    0.12
  -7 -15  -1    9.87    0.47
   7 -15   1   10.73    0.50
   7 -15   1   10.03    0.46
   7  15   1   10.13    0.31
   7  15   1   10.98    0.31
  -7  15  -1   10.44    0.43
   7  15   1   10.86    0.32
  -7  15  -1   11.12    0.50
   9 -15   1   -0.09    0.13
  -9 -15  -1    0.14    0.14
  -9  15  -1    0.09    0.13
   9  15   1    0.05    0.09
   9  15   1    0.08    0.08
  -9  15  -1   -0.22    0.12
  10 -16  -1    0.30    0.21
  10  16  -1    0.38    0.10
 -10  16   1    0.46    0.17
  10  16  -1    0.21    0.10
   8 -16  -1    0.15    0.15
   8 -16  -1    0.17    0.14
  -8  16   1    0.16    0.13
   8  16  -1    0.11    0.06
   8  16  -1    0.22    0.07
   8  16  -1    0.11    0.06
  -8  16   1    0.03    0.15
   6 -16  -1    4.16    0.31
   6 -16  -1    3.66    0.28
  -6  16   1    3.72    0.28
   6  16  -1    3.95    0.14
   6  16  -1    4.06    0.14
   6  16  -1    3.92    0.13
  -6  16   1    3.78    0.31
   4 -16  -1    3.05    0.23
   4 -16  -1    2.79    0.21
  -4  16   1    3.21    0.23
   4  16  -1    3.13    0.12
   4  16  -1    2.69    0.11
  -4  16   1    2.87    0.14
   4  16  -1    2.92    0.12
  -4  16   1    2.79    0.23
   4  16  -1    3.23    0.12
   4  16  -1    3.00    0.12
   2 -16  -1   11.15    0.37
   2 -16  -1   11.42    0.39
  -2 -16   1   11.41    0.40
   2  16  -1   11.71    0.33
   2  16  -1   11.27    0.33
  -2  16   1   11.00    0.39
  -2  16   1   11.47    0.34
   2  16  -1   10.96    0.32
  -2  16   1   11.38    0.41
   2  16  -1   11.26    0.32
   2  16  -1   11.46    0.32
  -2  16   1   12.05    0.41
   0 -16  -1    0.23    0.06
   0 -16   1    0.15    0.06
   0 -16  -1    0.12    0.05
   0 -16   1    0.20    0.05
   0 -16   1    0.18    0.09
   0 -16  -1    0.03    0.07
   0  16  -1    0.26    0.08
   0  16   1    0.20    0.08
   0  16   1    0.20    0.07
   0  16  -1    0.05    0.08
   0  16  -1    0.25    0.08
   0  16  -1    0.26    0.09
   0  16  -1    0.13    0.08
   0  16   1    0.11    0.07
   0  16   1    0.12    0.07
   2 -16   1    0.95    0.14
  -2 -16  -1    0.80    0.13
   2 -16   1    0.85    0.12
  -2  16  -1    1.07    0.14
   2  16   1    0.82    0.09
   2  16   1    0.85    0.09
  -2  16  -1    0.78    0.10
  -2  16  -1    0.98    0.14
  -2  16  -1    0.78    0.13
   2  16   1    0.77    0.10
   2  16   1    0.78    0.09
   4 -16   1    0.87    0.14
  -4 -16  -1    0.53    0.13
   4 -16   1    0.90    0.14
   4  16   1    0.89    0.09
   4  16   1    0.69    0.08
  -4  16  -1    0.84    0.17
   4  16   1    0.85    0.09
  -4  16  -1    0.83    0.15
   4  16   1    0.92    0.09
   6 -16   1    0.37    0.14
  -6 -16  -1    0.24    0.14
   6 -16   1    0.45    0.15
  -6  16  -1    0.50    0.18
   6  16   1    0.41    0.07
   6  16   1    0.37    0.07
  -6  16  -1    0.40    0.14
   6  16   1    0.57    0.08
  -8 -16  -1    0.24    0.13
   8 -16   1    0.22    0.16
   8  16   1    0.34    0.08
  -8  16  -1    0.19    0.16
   8  16   1    0.09    0.08
  -8  16  -1    0.34    0.14
   8  16   1    0.26    0.08
  10 -16   1    0.22    0.18
  10  16   1    0.01    0.09
 -10  16  -1   -0.01    0.15
  10  16   1    0.11    0.09
   9 -17  -1    0.19    0.18
   9  17  -1    0.09    0.07
  -9  17   1    0.10    0.14
  -9  17   1   -0.25    0.14
   9  17  -1    0.12    0.07
   9  17  -1    0.08    0.07
   7 -17  -1    0.35    0.23
   7 -17  -1   -0.13    0.13
   7  17  -1    0.11    0.05
   7  17  -1    0.02    0.05
   7  17  -1    0.02    0.05
  -7  17   1    0.29    0.15
   5 -17  -1    5.98    0.32
   5 -17  -1    5.82    0.33
  -5  17   1    6.07    0.34
  -5  17   1    5.56    0.32
   5  17  -1    5.91    0.17
   5  17  -1    5.67    0.17
   5  17  -1    6.04    0.18
   5  17  -1    5.76    0.18
   3 -17  -1    0.19    0.10
   3 -17  -1   -0.12    0.06
  -3 -17   1    0.08    0.10
  -3  17   1   -0.05    0.07
  -3  17   1    0.01    0.05
   3  17  -1    0.03    0.04
   3  17  -1    0.05    0.05
   3  17  -1   -0.01    0.05
  -3  17   1   -0.06    0.08
   3  17  -1    0.11    0.06
   3  17  -1    0.03    0.05
  -3  17   1   -0.06    0.09
   1 -17  -1    0.59    0.09
  -1 -17   1    0.67    0.06
   1 -17  -1    0.52    0.11
   1 -17  -1    0.78    0.11
  -1 -17   1    0.71    0.13
   1  17  -1    0.74    0.11
   1  17  -1    0.48    0.08
  -1  17   1    0.45    0.09
   1  17  -1    0.64    0.10
   1  17  -1    0.53    0.10
  -1  17   1    0.49    0.11
   1  17  -1    0.65    0.10
  -1  17   1    0.60    0.11
  -1  17   1    0.49    0.09
   1 -17   1    3.74    0.19
  -1 -17  -1    3.46    0.21
  -1 -17  -1    3.78    0.14
   1 -17   1    3.80    0.22
   1 -17   1    3.85    0.20
   1  17   1    3.81    0.19
   1  17   1    3.52    0.18
  -1  17  -1    3.47    0.22
   1  17   1    3.91    0.20
  -1  17  -1    3.76    0.21
  -1  17  -1    3.74    0.21
   1  17   1    3.85    0.19
  -1  17  -1    4.03    0.23
   3 -17   1    6.51    0.30
  -3 -17  -1    6.28    0.31
  -3 -17  -1    7.16    0.33
   3 -17   1    6.12    0.29
  -3  17  -1    6.56    0.25
   3  17   1    6.59    0.22
   3  17   1    6.67    0.23
  -3  17  -1    6.56    0.31
  -3  17  -1    6.11    0.31
   3  17   1    6.65    0.22
  -3  17  -1    6.46    0.33
   3  17   1    6.89    0.23
   5 -17   1    7.27    0.37
  -5 -17  -1    7.12    0.38
   5 -17   1    7.75    0.37
   5  17   1    7.63    0.23
   5  17   1    7.51    0.23
   5  17   1    7.45    0.23
  -5  17  -1    8.35    0.42
  -5  17  -1    7.14    0.37
  -7 -17  -1    5.18    0.35
   7 -17   1    5.60    0.38
   7  17   1    5.01    0.20
  -7  17  -1    5.17    0.38
   7  17   1    5.27    0.20
   7  17   1    4.85    0.20
   9 -17   1    0.06    0.17
  -9  17  -1    0.23    0.14
   9  17   1   -0.01    0.08
  -9  17  -1    0.00    0.15
   9  17   1    0.10    0.08
  10 -18  -1    0.06    0.17
  10  18  -1    0.14    0.08
 -10  18   1   -0.09    0.14
   8 -18  -1    1.41    0.27
  -8  18   1    1.67    0.23
   8  18  -1    1.65    0.11
   8  18  -1    1.52    0.11
   8  18  -1    1.53    0.12
  -8  18   1    1.31    0.24
   6 -18  -1    0.90    0.19
  -6  18   1    0.78    0.19
   6  18  -1    1.06    0.08
  -6  18   1    0.80    0.17
   6  18  -1    1.00    0.08
   6  18  -1    0.98    0.08
   4 -18  -1    5.26    0.31
   4 -18  -1    5.50    0.30
   4  18  -1    5.08    0.19
  -4  18   1    5.13    0.30
   4  18  -1    4.98    0.18
   4  18  -1    5.34    0.19
  -4  18   1    5.51    0.33
  -4  18   1    5.18    0.20
   4  18  -1    5.39    0.18
   2 -18  -1    0.30    0.10
  -2 -18   1    0.34    0.13
   2 -18  -1    0.19    0.08
  -2  18   1    0.06    0.07
   2  18  -1    0.27    0.08
  -2  18   1    0.24    0.09
  -2  18   1    0.10    0.10
   2  18  -1    0.31    0.07
   2  18  -1    0.19    0.08
   2  18  -1    0.18    0.07
  -2  18   1    0.29    0.10
   2  18  -1    0.36    0.08
   0 -18  -1    1.49    0.13
   0 -18  -1    1.38    0.11
   0 -18  -1    1.30    0.15
   0 -18   1    1.37    0.12
   0 -18   1    1.39    0.17
   0  18  -1    1.28    0.18
   0  18   1    1.39    0.15
   0  18   1    1.30    0.14
   0  18  -1    1.28    0.14
   0  18   1    1.42    0.16
   0  18  -1    1.28    0.13
   0  18  -1    1.18    0.15
   0  18   1    1.33    0.15
  -2 -18  -1    0.00    0.09
   2 -18   1    0.00    0.08
   2 -18   1   -0.01    0.07
  -2  18  -1    0.06    0.07
   2  18   1    0.10    0.07
   2  18   1   -0.01    0.06
  -2  18  -1    0.08    0.10
   2  18   1    0.02    0.05
   2  18   1    0.08    0.06
  -2  18  -1    0.05    0.08
  -2  18  -1   -0.11    0.06
  -4 -18  -1    4.11    0.28
   4 -18   1    4.20    0.26
   4 -18   1    4.66    0.29
   4  18   1    4.41    0.18
  -4  18  -1    3.90    0.28
   4  18   1    4.26    0.18
   4  18   1    4.31    0.18
  -4  18  -1    4.31    0.19
  -4  18  -1    4.40    0.29
   6 -18   1    3.66    0.31
  -6 -18  -1    3.76    0.30
  -6  18  -1    4.22    0.31
   6  18   1    3.82    0.17
  -6  18  -1    3.73    0.34
   6  18   1    4.00    0.17
   6  18   1    3.56    0.16
  -8 -18  -1    0.28    0.17
   8 -18   1    0.34    0.19
  -8  18  -1    0.37    0.16
   8  18   1    0.43    0.09
  -8  18  -1    0.18    0.16
   8  18   1    0.40    0.09
   8  18   1    0.50    0.09
  10 -18   1    0.10    0.16
 -10  18  -1    0.11    0.16
  10  18   1    0.18    0.09
   9 -19  -1    0.02    0.18
  -9  19   1    0.02    0.13
  -9  19   1    0.05    0.17
   9  19  -1    0.03    0.06
   9  19  -1    0.04    0.06
   7 -19  -1   -0.15    0.13
   7  19  -1    0.03    0.05
  -7  19   1    0.00    0.14
   7  19  -1    0.08    0.04
   7  19  -1   -0.02    0.05
   5 -19  -1    0.18    0.14
   5  19  -1    0.29    0.06
  -5  19   1    0.44    0.15
   5  19  -1    0.30    0.06
   5  19  -1    0.29    0.06
  -5  19   1    0.17    0.12
   3 -19  -1   10.82    0.42
  -3 -19   1   10.55    0.43
  -3  19   1   10.13    0.43
  -3  19   1   10.63    0.34
   3  19  -1   10.97    0.33
  -3  19   1   10.79    0.45
   3  19  -1   10.88    0.32
   3  19  -1   11.26    0.32
  -1 -19   1    0.67    0.08
   1 -19  -1    0.78    0.11
  -1 -19   1    0.73    0.14
   1 -19  -1    0.83    0.14
   1 -19  -1    0.79    0.12
  -1  19   1    1.06    0.13
  -1  19   1    0.76    0.13
   1  19  -1    0.69    0.11
   1  19  -1    0.78    0.12
  -1  19   1    0.75    0.13
  -1  19   1    0.54    0.12
   1  19  -1    0.69    0.10
   1  19  -1    0.72    0.11
   1 -19   1    0.23    0.11
  -1 -19  -1    0.10    0.05
   1 -19   1    0.04    0.08
   1 -19   1    0.08    0.06
  -1 -19  -1    0.11    0.10
   1  19   1    0.05    0.07
  -1  19  -1    0.12    0.08
  -1  19  -1    0.10    0.09
   1  19   1   -0.01    0.07
   1  19   1    0.16    0.08
  -1  19  -1    0.15    0.09
  -1  19  -1    0.04    0.08
   1  19   1    0.19    0.07
  -3 -19  -1    0.13    0.11
   3 -19   1    0.22    0.12
   3  19   1    0.19    0.07
   3  19   1    0.17    0.07
  -3  19  -1    0.24    0.12
   3  19   1    0.32    0.07
  -3  19  -1    0.12    0.11
  -3  19  -1    0.16    0.09
  -5 -19  -1    0.19    0.12
   5 -19   1    0.22    0.14
  -5  19  -1    0.12    0.13
   5  19   1    0.18    0.06
   5  19   1    0.21    0.07
  -5  19  -1    0.12    0.13
   5  19   1    0.20    0.06
  -7 -19  -1    0.83    0.21
   7 -19   1    0.97    0.21
   7  19   1    0.83    0.10
  -7  19  -1    0.65    0.21
   7  19   1    0.79    0.09
   7  19   1    0.75    0.10
   9 -19   1    0.13    0.17
  -9  19  -1   -0.10    0.13
  -9  19  -1   -0.07    0.13
   9  19   1    0.03    0.07
   8 -20  -1    0.03    0.15
  -8  20   1    0.03    0.17
   8  20  -1    0.13    0.06
   8  20  -1    0.16    0.06
   6 -20  -1    2.05    0.26
  -6  20   1    1.14    0.21
   6  20  -1    1.74    0.10
   6  20  -1    1.59    0.11
   6  20  -1    1.87    0.11
  -6  20   1    1.53    0.25
   6  20  -1    1.78    0.11
   4 -20  -1    0.00    0.11
   4  20  -1    0.07    0.06
  -4  20   1   -0.09    0.09
   4  20  -1    0.05    0.05
   4  20  -1    0.14    0.07
  -4  20   1    0.29    0.14
   2 -20  -1    0.20    0.10
   2 -20  -1    0.01    0.08
  -2 -20   1    0.37    0.13
   2  20  -1    0.12    0.07
  -2  20   1   -0.03    0.07
  -2  20   1   -0.03    0.10
   2  20  -1   -0.10    0.06
  -2  20   1    0.18    0.11
   2  20  -1    0.03    0.08
   0 -20  -1    0.41    0.09
   0 -20   1    0.84    0.15
   0 -20  -1    0.65    0.13
   0 -20   1    0.22    0.07
   0  20   1    0.48    0.13
   0  20  -1    0.69    0.13
   0  20   1    0.49    0.12
   0  20   1    0.58    0.13
   0  20  -1    0.31    0.11
   0  20  -1    0.20    0.12
   2 -20   1    6.70    0.31
  -2 -20  -1    7.11    0.33
  -2  20  -1    7.54    0.35
   2  20   1    6.94    0.28
  -2  20  -1    7.60    0.30
  -2  20  -1    7.60    0.36
   2  20   1    7.02    0.28
   2  20   1    7.24    0.27
   4 -20   1    0.36    0.14
   4  20   1    0.00    0.06
  -4  20  -1    0.17    0.12
  -4  20  -1    0.25    0.12
   4  20   1    0.01    0.06
   4  20   1    0.09    0.06
   6 -20   1    0.32    0.16
  -6  20  -1    0.33    0.16
  -6  20  -1    0.42    0.18
   6  20   1    0.32    0.08
   6  20   1    0.38    0.08
   6  20   1    0.35    0.08
   8 -20   1    0.41    0.19
   8  20   1    0.29    0.08
   8  20   1    0.26    0.08
   8  20   1    0.31    0.08
  -8  20  -1    0.12    0.18
  -8  20  -1    0.38    0.16
   9 -21  -1    0.11    0.17
   9  21  -1    0.19    0.07
   9  21  -1    0.19    0.07
  -9  21   1    0.15    0.16
  -9  21   1    0.18    0.20
   7 -21  -1    2.31    0.29
   7  21  -1    2.27    0.12
   7  21  -1    2.18    0.12
  -7  21   1    2.16    0.29
   5 -21  -1    2.82    0.29
   5  21  -1    2.52    0.14
   5  21  -1    2.70    0.14
  -5  21   1    2.52    0.27
  -5  21   1    2.33    0.29
   5  21  -1    2.72    0.15
  -3 -21   1    0.18    0.12
   3 -21  -1    0.27    0.12
  -3  21   1    0.24    0.12
  -3  21   1   -0.08    0.12
   3  21  -1    0.15    0.08
   3  21  -1   -0.02    0.06
   3  21  -1    0.08    0.07
   1 -21  -1    7.95    0.35
  -1 -21   1    8.41    0.37
   1 -21  -1    8.00    0.32
  -1  21   1    7.93    0.37
   1  21  -1    8.41    0.32
   1  21  -1    8.07    0.33
  -1  21   1    8.52    0.36
   1  21  -1    7.64    0.31
   1 -21   1    0.07    0.08
   1 -21   1   -0.02    0.09
  -1 -21  -1   -0.14    0.09
   1  21   1    0.12    0.07
  -1  21  -1   -0.14    0.08
   1  21   1   -0.10    0.08
  -1  21  -1   -0.12    0.09
   1  21   1   -0.04    0.07
  -3 -21  -1    4.69    0.30
   3 -21   1    4.62    0.28
  -3  21  -1    4.74    0.31
   3  21   1    4.29    0.21
  -3  21  -1    4.30    0.30
   3  21   1    4.73    0.22
  -3  21  -1    4.48    0.30
   3  21   1    4.69    0.22
   5 -21   1    0.65    0.16
   5  21   1    0.79    0.10
  -5  21  -1    0.75    0.19
   5  21   1    0.70    0.10
  -5  21  -1    0.73    0.19
   5  21   1    0.74    0.10
   7 -21   1   -0.06    0.14
   7  21   1   -0.01    0.06
   7  21   1    0.14    0.07
  -7  21  -1    0.17    0.18
   7  21   1    0.08    0.06
   9 -21   1    0.01    0.15
  -9  21  -1    0.09    0.16
  -9  21  -1   -0.32    0.16
   9  21   1    0.25    0.09
   8 -22  -1    0.24    0.19
   8  22  -1    0.20    0.06
  -8  22   1    0.26    0.19
   8  22  -1    0.13    0.06
   6 -22  -1    0.23    0.15
  -6  22   1   -0.11    0.12
   6  22  -1   -0.02    0.05
  -6  22   1    0.04    0.15
   6  22  -1    0.02    0.05
   6  22  -1    0.03    0.06
   4 -22  -1    1.38    0.21
  -4  22   1    1.43    0.22
   4  22  -1    1.75    0.14
   4  22  -1    1.80    0.13
  -4  22   1    1.43    0.22
   4  22  -1    1.49    0.14
  -2 -22   1    3.24    0.25
   2 -22  -1    3.31    0.24
   2 -22  -1    3.36    0.24
  -2  22   1    3.28    0.24
   2  22  -1    3.32    0.21
  -2  22   1    3.39    0.26
   2  22  -1    3.65    0.21
   2  22  -1    3.43    0.21
  -2  22   1    3.48    0.28
   0 -22  -1    1.44    0.19
   0 -22   1    1.71    0.20
   0  22  -1    1.60    0.18
   0  22   1    1.47    0.19
   0  22   1    1.64    0.19
   0  22  -1    1.64    0.20
   2 -22   1    1.08    0.16
   2 -22   1    0.97    0.17
  -2 -22  -1    1.41    0.20
  -2  22  -1    1.00    0.19
   2  22   1    1.38    0.16
  -2  22  -1    1.00    0.18
   2  22   1    1.18    0.14
   2  22   1    1.41    0.15
   4 -22   1   14.80    0.55
   4  22   1   14.41    0.41
  -4  22  -1   13.93    0.56
   4  22   1   14.82    0.42
   4  22   1   14.49    0.42
  -4  22  -1   13.58    0.56
   6 -22   1    0.36    0.17
  -6  22  -1   -0.03    0.16
  -6  22  -1    0.37    0.16
   6  22   1    0.19    0.07
   6  22   1    0.35    0.08
   6  22   1    0.09    0.07
   6  22   1    0.29    0.08
   8 -22   1   -0.02    0.16
  -8  22  -1    0.24    0.14
   8  22   1    0.11    0.07
  -8  22  -1   -0.13    0.16
   7 -23  -1    0.01    0.16
   7  23  -1    0.09    0.06
   7  23  -1    0.09    0.05
  -7  23   1    0.06    0.18
   5 -23  -1    0.46    0.16
  -5  23   1    0.68    0.19
   5  23  -1    0.69    0.09
   5  23  -1    0.58    0.09
   5  23  -1    0.58    0.09
  -5  23   1    0.60    0.17
  -3 -23   1    0.25    0.13
   3 -23  -1    0.25    0.13
   3 -23  -1    0.12    0.12
  -3  23   1    0.38    0.14
   3  23  -1    0.16    0.09
  -3  23   1    0.07    0.13
   3  23  -1    0.38    0.09
   3  23  -1    0.32    0.09
  -1 -23   1    0.42    0.15
   1 -23  -1    0.80    0.16
  -1  23   1    0.45    0.14
   1  23  -1    0.42    0.13
  -1  23   1    0.48    0.15
   1  23  -1    0.48    0.12
   1 -23   1    4.10    0.27
  -1 -23  -1    4.48    0.28
  -1  23  -1    4.39    0.29
  -1  23  -1    3.95    0.28
   1  23   1    4.03    0.26
   1  23   1    4.58    0.25
   3 -23   1    3.36    0.42
  -3 -23  -1    2.84    0.27
  -3  23  -1    2.71    0.29
  -3  23  -1    2.77    0.27
   3  23   1    2.67    0.19
   3  23   1    2.65    0.19
   3  23   1    2.56    0.18
   5 -23   1    0.29    0.16
  -5  23  -1    0.07    0.16
   5  23   1    0.29    0.08
  -5  23  -1    0.30    0.15
   5  23   1    0.35    0.09
   5  23   1    0.19    0.08
   7 -23   1    0.43    0.19
   7  23   1    0.09    0.07
  -7  23  -1   -0.07    0.17
   7  23   1    0.17    0.08
   7  23   1    0.15    0.07
   7  23   1    0.07    0.06
   8 -24  -1   -0.18    0.16
  -8  24   1    0.02    0.18
   8  24  -1   -0.01    0.05
   8  24  -1    0.10    0.05
   6 -24  -1    0.58    0.18
   6  24  -1    0.78    0.10
   6  24  -1    0.80    0.10
  -6  24   1    0.50    0.21
   6  24  -1    0.79    0.10
   4  24  -1    0.01    0.06
   4  24  -1    0.13    0.08
  -4  24   1    0.04    0.13
  -4  24   1    0.17    0.14
   4  24  -1    0.09    0.08
   2 -24  -1    1.37    0.19
  -2 -24   1    1.41    0.22
  -2  24   1    1.24    0.20
  -2  24   1    1.73    0.23
   2  24  -1    1.24    0.17
   2  24  -1    1.43    0.16
   0 -24  -1    0.14    0.12
   0 -24   1    0.43    0.15
   0  24  -1    0.01    0.10
   0  24   1    0.12    0.10
   0  24   1   -0.01    0.10
   0  24  -1   -0.05    0.12
   2 -24   1    0.14    0.11
  -2 -24  -1    0.16    0.12
   2  24   1   -0.05    0.09
   2  24   1   -0.03    0.08
  -2  24  -1    0.08    0.12
  -2  24  -1    0.04    0.11
   4  24   1    0.73    0.12
   4  24   1    0.57    0.11
  -4  24  -1    0.38    0.16
   4  24   1    0.65    0.14
  -4  24  -1    0.78    0.19
   6 -24   1    0.27    0.17
   6  24   1    0.26    0.09
  -6  24  -1    0.13    0.15
   6  24   1    0.10    0.07
   8 -24   1   -0.20    0.14
  -8  24  -1   -0.13    0.16
   8  24   1    0.01    0.07
   8  24   1    0.18    0.08
   7 -25  -1   -0.06    0.14
   7  25  -1    0.01    0.06
  -7  25   1   -0.16    0.14
   7  25  -1    0.01    0.06
  -5  25   1    1.02    0.21
  -5  25   1    1.36    0.26
   5  25  -1    1.25    0.14
   5  25  -1    0.99    0.14
   5  25  -1    1.11    0.13
  -3 -25   1    0.10    0.14
   3 -25  -1    0.08    0.12
  -3  25   1   -0.06    0.11
   3  25  -1   -0.01    0.08
   3  25  -1    0.16    0.09
  -3  25   1    0.01    0.12
  -1 -25   1    0.58    0.17
   1 -25  -1    0.59    0.15
   1  25  -1    0.49    0.14
  -1  25   1    0.55    0.15
  -1  25   1    0.73    0.17
   1  25  -1    0.50    0.13
   1 -25   1    0.42    0.15
  -1 -25  -1    0.32    0.13
   1  25   1    0.35    0.12
  -1  25  -1    0.60    0.16
  -1  25  -1    0.39    0.13
   1  25   1    0.42    0.13
   3 -25   1    0.12    0.13
  -3 -25  -1    0.16    0.14
  -3  25  -1   -0.01    0.14
   3  25   1    0.01    0.08
  -3  25  -1    0.10    0.12
   3  25   1    0.01    0.09
   5  25   1    0.13    0.08
  -5  25  -1    0.21    0.15
  -5  25  -1    0.02    0.15
   5  25   1    0.24    0.09
   7  25   1    1.35    0.13
  -7  25  -1    1.94    0.31
  -6  26   1    0.57    0.23
   6  26  -1    0.38    0.09
   4 -26  -1    0.42    0.16
  -4  26   1    0.71    0.18
   4  26  -1    0.74    0.13
  -4  26   1    0.21    0.16
   4  26  -1    0.47    0.11
  -2 -26   1    0.99    0.21
   2 -26  -1    1.11    0.19
   2  26  -1    1.32    0.17
   2  26  -1    1.11    0.16
  -2  26   1    0.91    0.19
  -2  26   1    1.19    0.21
   0 -26   1    0.17    0.14
   0 -26  -1    0.13    0.13
   0  26   1    0.15    0.12
   0  26  -1    0.28    0.12
   0  26   1    0.33    0.13
   0  26  -1    0.07    0.11
   2 -26   1    0.14    0.13
  -2 -26  -1    0.09    0.13
  -2  26  -1    0.02    0.12
   2  26   1    0.10    0.10
  -2  26  -1    0.40    0.16
   2  26   1    0.11    0.10
   4  26   1    0.21    0.10
  -4  26  -1   -0.04    0.12
  -4  26  -1    0.21    0.15
   4  26   1    0.21    0.10
   6  26   1    0.45    0.10
  -6  26  -1    0.57    0.23
   6  26   1    0.50    0.10
   7  27  -1    0.02    0.06
  -7  27   1    0.06    0.20
  -5  27   1   -0.07    0.16
  -5  27   1    0.29    0.17
   5  27  -1    0.09    0.09
   5  27  -1    0.11    0.08
  -3 -27   1    0.11    0.15
   3 -27  -1    0.06    0.13
  -3  27   1    0.23    0.15
   3  27  -1    0.06    0.08
   3  27  -1    0.08    0.10
  -3  27   1   -0.13    0.12
  -1 -27   1    3.27    0.32
   1 -27  -1    3.15    0.29
   1  27  -1    2.28    0.24
   1  27  -1    2.74    0.25
  -1  27   1    2.97    0.29
  -1  27   1    2.42    0.28
  -1 -27  -1    0.64    0.17
   1 -27   1    0.73    0.18
   1  27   1    0.38    0.13
  -1  27  -1    0.30    0.13
  -1  27  -1    0.40    0.15
   1  27   1    0.24    0.13
   3 -27   1   -0.15    0.12
   3  27   1    0.15    0.11
  -3  27  -1    0.16    0.16
   3  27   1    0.18    0.10
  -3  27  -1   -0.04    0.14
   5  27   1    0.15    0.09
  -5  27  -1    0.47    0.18
  -5  27  -1    0.13    0.17
   5  27   1    0.24    0.10
  -7  27  -1    0.09    0.19
   6  28  -1    0.07    0.08
  -6  28   1   -0.09    0.19
   4 -28  -1    0.15    0.15
   4  28  -1    0.13    0.10
   4  28  -1    0.01    0.09
  -4  28   1   -0.07    0.12
  -4  28   1    0.09    0.15
  -2 -28   1    0.51    0.18
   2 -28  -1    0.57    0.17
   2  28  -1    0.65    0.15
   2  28  -1    0.85    0.15
  -2  28   1    0.60    0.18
  -2  28   1    0.54    0.18
   0 -28  -1    0.09    0.14
   0 -28   1    0.11    0.14
   0  28   1    0.02    0.11
   0  28  -1   -0.03    0.13
   0  28   1    0.10    0.12
   0  28  -1   -0.13    0.10
   2 -28   1    0.29    0.16
  -2 -28  -1    0.12    0.14
   2  28   1    0.05    0.09
  -2  28  -1   -0.16    0.13
   2  28   1    0.11    0.12
  -2  28  -1    0.04    0.13
   4 -28   1   -0.39    0.13
  -4  28  -1   -0.01    0.14
  -4  28  -1   -0.09    0.14
   4  28   1   -0.04    0.10
   4  28   1   -0.08    0.09
   6  28   1    0.18    0.10
  -6  28  -1    0.32    0.22
   5  29  -1    1.86    0.18
  -5  29   1    2.09    0.33
  -5  29   1    1.54    0.27
   5  29  -1    1.64    0.18
  -3 -29   1    0.21    0.18
   3 -29  -1    0.39    0.17
  -3  29   1    0.55    0.19
   3  29  -1    0.31    0.12
   3  29  -1    0.34    0.12
  -3  29   1    0.41    0.17
  -1 -29   1    2.85    0.31
   1 -29  -1    2.40    0.27
   1  29  -1    2.34    0.25
  -1  29   1    1.82    0.26
   1  29  -1    2.69    0.27
  -1  29   1    2.29    0.27
   1 -29   1    3.93    0.36
  -1 -29  -1    3.56    0.30
  -1  29  -1    3.51    0.33
   1  29   1    3.10    0.30
   1  29   1    3.89    0.29
  -1  29  -1    3.24    0.32
   3 -29   1    0.11    0.16
  -3  29  -1    0.16    0.15
   3  29   1    0.03    0.10
   3  29   1    0.10    0.11
  -3  29  -1    0.03    0.16
  -5  29  -1    0.76    0.22
   5  29   1    0.37    0.11
  -5  29  -1    0.50    0.20
   5  29   1    0.54    0.13
   4  30  -1    0.56    0.14
  -4  30   1    0.34    0.18
  -4  30   1    0.52    0.19
   4  30  -1    0.35    0.13
  -2 -30   1   -0.12    0.15
   2 -30  -1   -0.01    0.16
  -2  30   1    0.07    0.14
   2  30  -1    0.33    0.12
  -2  30   1   -0.06    0.13
   2  30  -1   -0.02    0.12
   0 -30   1    0.11    0.16
   0 -30  -1    0.23    0.16
   0  30  -1   -0.04    0.13
   0  30  -1   -0.04    0.11
   0  30   1    0.19    0.15
   0  30   1   -0.03    0.12
  -2 -30  -1    0.61    0.20
   2 -30   1    0.62    0.20
   2  30   1    0.35    0.13
  -2  30  -1    0.65    0.20
  -2  30  -1    0.66    0.18
   2  30   1    0.76    0.17
   4 -30   1   -0.03    0.16
   4  30   1    0.08    0.10
  -4  30  -1   -0.12    0.15
   4  30   1   -0.16    0.09
  -4  30  -1   -0.19    0.16
  -3 -31   1    0.23    0.19
  -3  31   1   -0.16    0.16
  -3  31   1    0.01    0.15
   3  31  -1    0.10    0.13
   3  31  -1   -0.21    0.09
  -1 -31   1    0.46    0.20
  -1  31   1    0.85    0.21
  -1  31   1    0.63    0.19
   1  31  -1    0.53    0.18
   1  31  -1    0.55    0.16
   1 -31   1   -0.10    0.14
  -1 -31  -1    0.10    0.15
  -1  31  -1    0.25    0.17
  -1  31  -1    0.01    0.14
   1  31   1    0.12    0.13
   1  31   1    0.40    0.16
   3 -31   1    0.10    0.18
   3  31   1    0.56    0.15
  -3  31  -1    0.22    0.16
   3  31   1    0.60    0.15
  -3  31  -1    0.85    0.24
  -2 -32   1    0.50    0.20
   2  32  -1    0.36    0.16
  -2  32   1    0.08    0.16
  -2  32   1    0.65    0.21
   2  32  -1    0.72    0.18
   0 -32   1    0.56    0.21
   0  32  -1    0.65    0.19
   0  32   1    0.80    0.20
   0  32   1    0.66    0.19
   0  32  -1    1.10    0.22
   2  32   1    0.37    0.16
  -2  32  -1    0.07    0.16
   2  32   1    0.24    0.15
  -2  32  -1    0.18    0.19
  -1 -33   1   -0.27    0.17
  -1  33   1   -0.07    0.14
   1  33  -1   -0.14    0.15
   1  33   1   -0.21    0.14
  -1  33  -1    0.01    0.15
  12   0  -2    0.13    0.13
 -12   0   2    0.03    0.20
  12   0  -2    0.08    0.17
 -10   0   2    0.09    0.15
 -10   0   2    0.13    0.09
  10   0  -2   -0.11    0.11
  10   0  -2   -0.04    0.10
   8   0  -2    0.22    0.10
  -8   0   2    0.41    0.14
  -8   0   2    0.18    0.08
   8   0  -2    0.12    0.10
   8   0  -2    0.32    0.10
  -6   0   2    1.17    0.15
   6   0  -2    1.16    0.12
   6   0  -2    1.46    0.14
  -6   0   2    1.48    0.13
  -6   0   2    1.32    0.11
  -6   0   2    1.42    0.11
   6   0  -2    1.01    0.12
   4   0  -2    0.78    0.08
  -4   0   2    0.81    0.08
  -4   0   2    0.81    0.08
   4   0  -2    0.74    0.09
  -4   0   2    0.69    0.10
   4   0  -2    0.79    0.08
   4   0  -2    0.73    0.08
  -4   0   2    0.71    0.08
   4   0  -2    0.70    0.08
  -2   0   2  167.58    3.22
   2   0  -2  166.98    3.23
  -2   0   2  164.10    3.23
  -2   0   2  171.99    3.26
  -2   0   2  163.12    3.22
  -2   0   2  165.57    3.22
   2   0  -2  167.68    3.19
  -2   0   2  164.90    3.19
   2   0  -2  170.94    3.27
   2   0  -2  166.45    3.29
   2   0  -2  172.67    3.25
   0   0   2   -0.01    0.01
   0   0  -2   -0.05    0.01
   0   0  -2   -0.04    0.01
   0   0   2   -0.02    0.01
   2   0   2    0.92    0.07
  -2   0  -2    0.65    0.07
   2   0   2    0.73    0.07
   2   0   2    0.82    0.08
  -2   0  -2    0.84    0.08
  -2   0  -2    0.81    0.07
   2   0   2    0.68    0.07
  -2   0  -2    0.85    0.07
   2   0   2    0.78    0.07
   2   0   2    1.03    0.08
  -2   0  -2    0.88    0.08
  -4   0  -2   21.21    0.51
  -4   0  -2   20.87    0.53
   4   0   2   21.49    0.52
   4   0   2   21.40    0.53
  -4   0  -2   20.80    0.50
   4   0   2   21.44    0.52
  -4   0  -2   20.98    0.54
   4   0   2   21.13    0.52
   6   0   2    0.33    0.09
  -6   0  -2    0.47    0.09
   6   0   2    0.34    0.10
  -6   0  -2    0.13    0.08
  -6   0  -2    0.31    0.10
  -6   0  -2    0.25    0.08
   6   0   2    0.18    0.07
  -8   0  -2    0.68    0.15
   8   0   2    0.97    0.17
  -8   0  -2    0.82    0.15
   8   0   2    0.45    0.13
  10   0   2    3.00    0.29
 -10   0  -2    2.76    0.26
  10   0   2    3.08    0.31
 -10   0  -2    3.02    0.31
  12   0   2    0.03    0.14
 -12   0  -2    0.08    0.20
  12   0   2   -0.27    0.14
  11  -1  -2   -0.04    0.11
  11  -1  -2    0.09    0.15
 -11  -1   2    0.15    0.15
  11   1  -2    0.06    0.11
 -11   1   2   -0.19    0.13
  11   1  -2    0.12    0.14
   9  -1  -2    3.92    0.28
  -9  -1   2    4.66    0.27
   9  -1  -2    4.34    0.29
  -9  -1   2    4.56    0.32
  -9   1   2    4.61    0.25
  -9   1   2    4.80    0.34
   9   1  -2    4.92    0.29
   9   1  -2    4.31    0.27
  -7  -1   2    1.49    0.18
  -7  -1   2    1.95    0.17
   7  -1  -2    1.54    0.16
   7  -1  -2    1.79    0.17
   7  -1  -2    1.85    0.17
  -7   1   2    1.71    0.14
   7   1  -2    1.87    0.17
  -7   1   2    1.41    0.18
  -7   1   2    1.66    0.14
   7   1  -2    1.64    0.16
  -7   1   2    1.79    0.14
   7   1  -2    1.71    0.17
  -5  -1   2    3.41    0.17
  -5  -1   2    3.43    0.14
  -5  -1   2    3.38    0.20
   5  -1  -2    3.15    0.17
   5  -1  -2    3.18    0.17
   5  -1  -2    3.25    0.17
  -5   1   2    3.38    0.20
  -5   1   2    3.06    0.15
   5   1  -2    3.07    0.16
  -5   1   2    3.36    0.16
   5   1  -2    3.35    0.16
   5   1  -2    3.41    0.16
  -5   1   2    3.04    0.15
   5   1  -2    3.29    0.16
   5   1  -2    3.28    0.16
   3  -1  -2    1.49    0.10
  -3  -1   2    1.53    0.08
   3  -1  -2    1.60    0.08
  -3  -1   2    1.91    0.12
   3  -1  -2    1.47    0.10
  -3  -1   2    1.46    0.10
  -3  -1   2    1.54    0.08
   3  -1  -2    1.45    0.10
   3  -1  -2    1.64    0.10
  -3   1   2    1.54    0.12
  -3   1   2    1.61    0.10
   3   1  -2    1.58    0.09
  -3   1   2    1.49    0.08
   3   1  -2    1.63    0.09
  -3   1   2    1.61    0.10
   3   1  -2    1.49    0.09
   3   1  -2    1.64    0.10
   3   1  -2    1.71    0.09
  -3   1   2    1.72    0.10
   3   1  -2    1.63    0.11
  -1  -1   2    5.72    0.15
   1  -1  -2    5.74    0.15
  -1  -1   2    5.81    0.13
   1  -1  -2    5.81    0.15
  -1  -1   2    5.88    0.13
  -1  -1   2    5.75    0.13
   1   1  -2    5.70    0.13
  -1   1   2    5.89    0.15
  -1   1   2    5.69    0.15
  -1  -1  -2   89.85    1.65
   1  -1   2   88.10    1.67
   1  -1   2   87.05    1.66
  -1  -1  -2   88.77    1.65
  -1  -1  -2   80.34    1.65
   1  -1   2   85.43    1.66
   1  -1   2   81.77    1.66
  -1  -1  -2   89.41    1.65
   1  -1   2   85.81    1.64
  -1  -1  -2   87.70    1.65
   1  -1   2   80.90    1.66
  -1   1  -2   86.65    1.66
  -1   1  -2   87.01    1.66
   1   1   2   86.71    1.66
   1   1   2   81.33    1.65
  -1   1  -2   77.76    1.66
  -1   1  -2   86.02    1.66
  -1   1  -2   85.60    1.66
   1   1   2   87.29    1.65
   1   1   2   89.98    1.66
  -1   1  -2   85.59    1.64
   1   1   2   83.34    1.65
   3  -1   2   29.72    0.68
  -3  -1  -2   30.64    0.66
  -3  -1  -2   31.30    0.67
   3  -1   2   30.89    0.69
   3  -1   2   31.41    0.69
   3  -1   2   30.98    0.69
  -3  -1  -2   32.27    0.70
   3  -1   2   30.14    0.68
  -3  -1  -2   31.19    0.70
  -3   1  -2   30.67    0.68
   3   1   2   30.87    0.68
   3   1   2   30.98    0.69
   3   1   2   30.93    0.67
  -3   1  -2   30.47    0.68
   3   1   2   31.96    0.67
   3   1   2   30.56    0.68
  -3   1  -2   31.46    0.69
  -3   1  -2   31.25    0.68
  -5  -1  -2    1.08    0.14
   5  -1   2    1.03    0.12
  -5  -1  -2    0.64    0.10
   5  -1   2    0.85    0.12
   5  -1   2    0.78    0.10
  -5  -1  -2    0.71    0.08
  -5  -1  -2    0.94    0.10
   5   1   2    1.06    0.12
  -5   1  -2    0.79    0.10
  -5   1  -2    0.81    0.12
  -5   1  -2    0.98    0.10
   5   1   2    0.82    0.10
  -5   1  -2    0.74    0.11
   5   1   2    0.95    0.11
  -7  -1  -2    0.61    0.15
  -7  -1  -2    0.61    0.10
   7  -1   2    0.41    0.10
   7  -1   2    0.48    0.13
  -7  -1  -2    0.65    0.13
   7  -1   2    0.42    0.10
  -7   1  -2    0.47    0.10
  -7   1  -2    0.66    0.14
   7   1   2    0.47    0.11
  -7   1  -2    0.35    0.10
   7   1   2    0.57    0.11
  -7   1  -2    0.52    0.11
   7   1   2    0.60    0.13
   9  -1   2    1.03    0.19
  -9  -1  -2    0.72    0.16
  -9  -1  -2    1.03    0.21
   9  -1   2    1.00    0.18
   9   1   2    1.02    0.19
  -9   1  -2    1.16    0.21
  -9   1  -2    0.67    0.14
   9   1   2    0.89    0.16
  11  -1   2    0.72    0.22
 -11  -1  -2    0.43    0.21
  11  -1   2    0.24    0.15
  11   1   2    0.30    0.15
  11   1   2    0.33    0.17
 -11   1  -2    0.21    0.17
  12  -2  -2   -0.10    0.14
 -12  -2   2   -0.02    0.19
  12  -2  -2    0.19    0.18
  12   2  -2    0.29    0.16
  12   2  -2    0.13    0.13
 -12   2   2    0.09    0.19
 -10  -2   2    0.67    0.15
  10  -2  -2    0.96    0.19
  10  -2  -2    0.84    0.17
 -10  -2   2    0.81    0.22
 -10   2   2    1.11    0.21
  10   2  -2    0.89    0.18
  10   2  -2    0.90    0.16
   8  -2  -2    1.08    0.16
   8  -2  -2    0.87    0.16
  -8  -2   2    0.92    0.14
  -8  -2   2    0.72    0.16
  -8   2   2    0.94    0.13
   8   2  -2    0.95    0.15
   8   2  -2    0.74    0.13
  -8   2   2    0.64    0.15
   8   2  -2    0.92    0.14
  -8   2   2    0.64    0.14
   6  -2  -2    0.09    0.07
  -6  -2   2    0.25    0.09
  -6  -2   2    0.21    0.11
   6  -2  -2    0.13    0.07
  -6  -2   2    0.17    0.05
   6  -2  -2    0.08    0.08
  -6   2   2    0.10    0.06
  -6   2   2    0.15    0.07
   6   2  -2    0.17    0.06
   6   2  -2    0.15    0.07
  -6   2   2    0.18    0.07
   6   2  -2    0.15    0.06
  -6   2   2    0.29    0.11
   6   2  -2    0.25    0.07
  -4  -2   2    2.81    0.10
   4  -2  -2    2.84    0.15
  -4  -2   2    2.43    0.17
   4  -2  -2    2.72    0.15
   4  -2  -2    2.78    0.17
  -4  -2   2    2.72    0.15
  -4  -2   2    2.84    0.11
   4  -2  -2    2.63    0.15
   4   2  -2    2.57    0.14
   4   2  -2    2.71    0.13
  -4   2   2    2.86    0.12
   4   2  -2    2.88    0.13
  -4   2   2    2.71    0.14
  -4   2   2    2.84    0.17
  -4   2   2    2.77    0.15
   4   2  -2    2.81    0.13
   4   2  -2    2.72    0.12
   2  -2  -2   11.26    0.28
   2  -2  -2   10.73    0.28
  -2  -2   2   11.20    0.23
   2  -2  -2   11.66    0.29
  -2  -2   2   11.10    0.29
   2  -2  -2   11.44    0.24
   2  -2  -2   10.93    0.28
  -2  -2   2   11.02    0.23
  -2   2   2   10.93    0.28
   2   2  -2   11.14    0.24
   2   2  -2   11.12    0.29
   2   2  -2   11.48    0.25
   2   2  -2   11.55    0.29
   2   2  -2   11.58    0.24
   2   2  -2   11.47    0.24
  -2   2   2   11.56    0.28
   2   2  -2   11.55    0.28
  -2   2   2   11.39    0.28
   0  -2   2    7.56    0.18
   0  -2  -2    7.92    0.18
   0  -2  -2    7.26    0.18
   0  -2   2    7.44    0.18
   0   2  -2    7.25    0.18
   0   2   2    7.12    0.18
   2  -2   2    0.78    0.08
  -2  -2  -2    0.98    0.07
   2  -2   2    1.03    0.09
  -2  -2  -2    0.89    0.07
   2  -2   2    1.02    0.09
  -2  -2  -2    0.76    0.08
   2  -2   2    0.79    0.08
   2  -2   2    0.76    0.07
  -2  -2  -2    0.95    0.06
  -2  -2  -2    0.92    0.07
   2   2   2    0.90    0.06
   2   2   2    0.99    0.07
  -2   2  -2    0.78    0.07
   2   2   2    0.93    0.07
  -2   2  -2    0.95    0.08
  -2   2  -2    0.87    0.08
  -2   2  -2    1.14    0.10
   2   2   2    1.01    0.07
   2   2   2    1.08    0.09
  -2   2  -2    0.93    0.08
   2   2   2    0.91    0.07
   4  -2   2    5.42    0.22
  -4  -2  -2    5.55    0.19
  -4  -2  -2    5.59    0.18
  -4  -2  -2    5.60    0.23
   4  -2   2    5.61    0.22
  -4  -2  -2    5.77    0.23
   4  -2   2    5.44    0.22
   4   2   2    5.32    0.20
  -4   2  -2    5.15    0.21
  -4   2  -2    5.09    0.22
   4   2   2    6.03    0.21
   4   2   2    5.77    0.20
   4   2   2    6.09    0.21
  -4   2  -2    5.49    0.22
   6  -2   2    0.19    0.08
  -6  -2  -2    0.20    0.11
  -6  -2  -2    0.21    0.07
  -6  -2  -2    0.22    0.09
  -6  -2  -2    0.09    0.05
   6  -2   2    0.19    0.09
   6  -2   2    0.13    0.08
  -6   2  -2    0.26    0.09
  -6   2  -2    0.22    0.10
  -6   2  -2    0.09    0.07
  -6   2  -2    0.27    0.09
   6   2   2    0.20    0.08
   6   2   2    0.21    0.08
   6   2   2    0.16    0.07
  -8  -2  -2    0.28    0.11
  -8  -2  -2    0.02    0.11
   8  -2   2    0.11    0.10
   8  -2   2    0.19    0.11
  -8   2  -2   -0.14    0.09
  -8   2  -2   -0.01    0.09
   8   2   2    0.13    0.10
   8   2   2    0.11    0.09
  10  -2   2    0.31    0.16
 -10  -2  -2    0.18    0.13
  10  -2   2    0.23    0.14
 -10  -2  -2    0.72    0.20
  10   2   2    0.28    0.13
 -10   2  -2    0.31    0.15
 -10   2  -2    0.44    0.20
  10   2   2    0.22    0.14
  12  -2   2    0.10    0.18
 -12  -2  -2    0.38    0.22
  12  -2   2    0.12    0.14
  12   2   2   -0.01    0.16
  12   2   2    0.45    0.18
 -12   2  -2    0.15    0.20
  11  -3  -2   -0.23    0.13
 -11  -3   2    0.07    0.18
  11  -3  -2   -0.08    0.11
  11   3  -2    0.00    0.11
  11   3  -2    0.11    0.14
 -11   3   2   -0.46    0.12
  -9  -3   2    6.25    0.39
  -9  -3   2    5.81    0.31
   9  -3  -2    6.16    0.34
   9  -3  -2    6.69    0.36
   9   3  -2    6.51    0.31
  -9   3   2    6.12    0.28
   9   3  -2    6.82    0.33
  -9   3   2    6.48    0.38
  -7  -3   2    0.44    0.11
   7  -3  -2    0.37    0.11
  -7  -3   2    0.36    0.06
  -7  -3   2    0.56    0.14
   7  -3  -2    0.34    0.10
   7  -3  -2    0.53    0.11
  -7   3   2    0.47    0.08
   7   3  -2    0.30    0.08
   7   3  -2    0.42    0.10
  -7   3   2    0.72    0.15
  -7   3   2    0.45    0.09
   7   3  -2    0.27    0.08
   7   3  -2    0.35    0.09
  -7   3   2    0.35    0.10
   5  -3  -2    7.19    0.27
  -5  -3   2    7.48    0.19
  -5  -3   2    7.32    0.27
   5  -3  -2    7.65    0.28
  -5  -3   2    7.30    0.30
   5  -3  -2    6.92    0.28
   5   3  -2    7.42    0.23
   5   3  -2    7.44    0.24
  -5   3   2    7.48    0.29
   5   3  -2    7.49    0.24
   5   3  -2    7.31    0.23
  -5   3   2    7.46    0.22
  -5   3   2    7.44    0.27
   5   3  -2    7.91    0.27
  -5   3   2    7.27    0.26
  -3  -3   2    5.19    0.19
   3  -3  -2    5.02    0.19
  -3  -3   2    5.09    0.20
   3  -3  -2    4.83    0.19
   3  -3  -2    5.03    0.19
   3  -3  -2    4.99    0.19
  -3   3   2    5.06    0.19
   3   3  -2    5.14    0.18
   3   3  -2    4.92    0.14
  -3   3   2    5.02    0.13
   3   3  -2    5.06    0.14
   3   3  -2    4.88    0.14
   3   3  -2    4.96    0.14
   3   3  -2    5.07    0.20
  -3   3   2    5.20    0.18
   3   3  -2    5.05    0.20
  -1  -3   2    9.85    0.23
   1  -3  -2    9.78    0.24
   1  -3  -2    9.71    0.24
  -1  -3   2    9.85    0.25
   1  -3  -2    9.52    0.24
   1  -3  -2    9.38    0.24
   1   3  -2    9.90    0.19
   1   3  -2    9.54    0.19
  -1   3   2    9.53    0.24
  -1   3   2    9.45    0.24
   1   3  -2    9.49    0.20
  -1   3   2    9.79    0.24
   1   3  -2    9.61    0.20
   1   3  -2    9.65    0.24
  -1   3   2    9.56    0.24
   1   3  -2    9.78    0.20
   1   3  -2    9.55    0.23
  -1  -3  -2   14.54    0.31
  -1  -3  -2   14.72    0.31
   1  -3   2   15.32    0.35
   1  -3   2   14.56    0.35
  -1  -3  -2   14.67    0.32
   1  -3   2   14.55    0.35
  -1  -3  -2   15.42    0.35
   1  -3   2   14.08    0.34
   1  -3   2   14.61    0.34
  -1   3  -2   14.23    0.34
   1   3   2   14.71    0.34
  -1   3  -2   15.29    0.35
   1   3   2   15.49    0.32
   1   3   2   14.23    0.32
   1   3   2   14.82    0.32
  -1   3  -2   14.07    0.35
  -1   3  -2   15.18    0.35
   1   3   2   14.79    0.32
  -1   3  -2   14.66    0.34
  -3  -3  -2   -0.01    0.01
   3  -3   2    0.05    0.06
  -3  -3  -2    0.03    0.04
  -3  -3  -2    0.09    0.07
  -3  -3  -2    0.05    0.06
   3  -3   2    0.18    0.07
   3  -3   2   -0.01    0.05
   3   3   2    0.03    0.04
   3   3   2    0.08    0.04
  -3   3  -2    0.03    0.05
  -3   3  -2    0.12    0.07
  -3   3  -2   -0.02    0.05
   3   3   2    0.05    0.04
   3   3   2    0.05    0.04
  -3   3  -2    0.07    0.06
  -3   3  -2    0.06    0.05
   3   3   2    0.03    0.04
  -5  -3  -2    2.28    0.12
   5  -3   2    2.31    0.16
   5  -3   2    2.60    0.17
   5  -3   2    2.43    0.17
  -5  -3  -2    2.56    0.18
  -5  -3  -2    2.26    0.17
  -5   3  -2    2.47    0.17
  -5   3  -2    2.62    0.16
   5   3   2    2.52    0.14
   5   3   2    2.30    0.14
   5   3   2    2.57    0.14
  -5   3  -2    2.27    0.16
   5   3   2    2.27    0.15
   7  -3   2    4.74    0.26
   7  -3   2    4.78    0.26
  -7  -3  -2    4.24    0.25
  -7  -3  -2    4.21    0.21
   7  -3   2    4.58    0.27
  -7  -3  -2    4.34    0.27
  -7   3  -2    5.07    0.26
   7   3   2    4.54    0.24
  -7   3  -2    4.45    0.27
   7   3   2    4.92    0.24
   7   3   2    4.20    0.23
  -7   3  -2    4.70    0.23
  -7   3  -2    4.90    0.24
   9  -3   2    0.10    0.11
  -9  -3  -2    0.08    0.15
  -9  -3  -2    0.11    0.11
   9  -3   2    0.01    0.12
   9   3   2    0.15    0.11
   9   3   2    0.11    0.10
  -9   3  -2    0.31    0.11
  -9   3  -2    0.06    0.13
 -11  -3  -2    0.28    0.18
  11  -3   2    0.27    0.15
  11  -3   2    0.29    0.16
 -11  -3  -2    0.04    0.15
  11   3   2    0.26    0.14
  11   3   2    0.44    0.17
 -11   3  -2   -0.09    0.15
 -12  -4   2    4.07    0.43
  12  -4  -2    2.35    0.29
  12  -4  -2    4.16    0.40
 -12   4   2    4.05    0.41
  12   4  -2    3.30    0.30
  12   4  -2    3.98    0.36
  10  -4  -2    3.43    0.33
 -10  -4   2    2.33    0.24
  10  -4  -2    2.99    0.28
 -10  -4   2    3.18    0.34
  10   4  -2    2.36    0.24
  10   4  -2    2.67    0.25
 -10   4   2    2.53    0.28
   8  -4  -2    6.06    0.32
  -8  -4   2    5.95    0.30
   8  -4  -2    6.40    0.32
  -8  -4   2    5.64    0.33
   8   4  -2    6.16    0.27
  -8   4   2    6.37    0.29
  -8   4   2    5.41    0.32
   8   4  -2    5.89    0.27
  -8   4   2    5.64    0.24
   8   4  -2    5.75    0.28
   6  -4  -2    1.34    0.15
  -6  -4   2    1.33    0.15
  -6  -4   2    1.26    0.16
   6  -4  -2    1.52    0.17
   6  -4  -2    1.17    0.14
   6   4  -2    1.07    0.11
  -6   4   2    0.94    0.13
  -6   4   2    1.18    0.13
  -6   4   2    1.14    0.16
   6   4  -2    1.06    0.10
   6   4  -2    1.14    0.14
  -6   4   2    1.21    0.10
   6   4  -2    1.30    0.12
   6   4  -2    1.25    0.12
  -4  -4   2    5.74    0.24
   4  -4  -2    6.26    0.23
   4  -4  -2    5.87    0.23
   4  -4  -2    6.34    0.24
  -4  -4   2    6.41    0.24
   4   4  -2    6.15    0.18
   4   4  -2    6.09    0.18
  -4   4   2    6.03    0.17
   4   4  -2    5.76    0.22
  -4   4   2    5.80    0.23
   4   4  -2    5.96    0.18
   4   4  -2    6.11    0.17
  -2  -4   2    0.47    0.07
   2  -4  -2    0.43    0.07
   2  -4  -2    0.43    0.07
   2  -4  -2    0.57    0.08
   2  -4  -2    0.46    0.07
  -2  -4   2    0.53    0.08
   2   4  -2    0.51    0.07
   2   4  -2    0.55    0.06
  -2   4   2    0.50    0.07
   2   4  -2    0.73    0.08
  -2   4   2    0.53    0.08
  -2   4   2    0.50    0.07
   0  -4  -2   66.51    1.30
   0  -4  -2   67.09    1.32
   0  -4  -2   68.06    1.31
   0  -4   2   65.49    1.31
   0  -4  -2   69.21    1.32
   0  -4   2   66.16    1.31
   0  -4   2   67.49    1.32
   0  -4  -2   69.22    1.32
   0  -4   2   67.75    1.31
   0  -4  -2   66.60    1.32
   0   4  -2   66.25    1.32
   0   4   2   67.36    1.32
   0   4   2   68.51    1.32
   0   4  -2   65.88    1.31
   0   4   2   69.79    1.32
   0   4   2   67.24    1.30
   0   4  -2   68.79    1.32
   0   4   2   67.55    1.32
   0   4  -2   67.22    1.32
  -2  -4  -2    0.82    0.05
   2  -4   2    0.84    0.09
  -2  -4  -2    0.78    0.09
   2  -4   2    0.67    0.08
  -2  -4  -2    0.77    0.05
  -2  -4  -2    0.74    0.05
  -2  -4  -2    0.63    0.08
  -2  -4  -2    0.86    0.06
   2  -4   2    0.86    0.09
  -2   4  -2    0.71    0.08
  -2   4  -2    0.74    0.09
   2   4   2    0.86    0.09
   2   4   2    0.72    0.06
  -2   4  -2    0.70    0.08
  -2   4  -2    0.69    0.08
   2   4   2    0.79    0.06
   2   4   2    0.70    0.06
   2   4   2    0.80    0.06
  -4  -4  -2    1.09    0.13
   4  -4   2    1.14    0.13
   4  -4   2    0.91    0.11
   4  -4   2    1.06    0.13
  -4  -4  -2    1.04    0.13
  -4  -4  -2    1.05    0.08
  -4  -4  -2    1.07    0.07
   4   4   2    0.94    0.09
   4   4   2    1.10    0.10
  -4   4  -2    0.81    0.11
  -4   4  -2    1.02    0.12
  -4   4  -2    0.89    0.11
   4   4   2    0.98    0.09
   4   4   2    1.09    0.10
   6  -4   2    1.81    0.17
  -6  -4  -2    1.61    0.17
  -6  -4  -2    1.61    0.18
   6  -4   2    1.62    0.18
   6  -4   2    1.90    0.18
  -6  -4  -2    1.83    0.11
   6   4   2    1.65    0.15
  -6   4  -2    2.07    0.19
   6   4   2    1.67    0.14
  -6   4  -2    1.69    0.17
   6   4   2    1.83    0.15
   6   4   2    1.77    0.15
  -6   4  -2    1.75    0.16
  -6   4  -2    1.79    0.14
  -8  -4  -2    8.73    0.43
  -8  -4  -2    7.94    0.38
   8  -4   2    8.29    0.40
   8  -4   2    8.47    0.38
  -8   4  -2    7.78    0.35
   8   4   2    8.07    0.35
   8   4   2    8.54    0.35
  -8   4  -2    7.89    0.39
   8   4   2    8.83    0.44
  -8   4  -2    8.39    0.34
  10  -4   2   -0.01    0.15
 -10  -4  -2    0.13    0.17
  10  -4   2    0.23    0.14
 -10  -4  -2    0.00    0.12
 -10   4  -2    0.17    0.15
  10   4   2    0.02    0.12
  10   4   2    0.23    0.13
 -11  -5   2    0.65    0.22
  11  -5  -2    1.74    0.27
  11  -5  -2    1.09    0.21
 -11   5   2    0.87    0.21
  11   5  -2    1.15    0.18
  11   5  -2    1.52    0.22
  -9  -5   2    1.98    0.22
  -9  -5   2    2.48    0.28
   9  -5  -2    2.63    0.26
   9  -5  -2    1.84    0.23
  -9   5   2    2.12    0.26
   9   5  -2    2.39    0.20
   9   5  -2    2.53    0.22
  -7  -5   2    0.90    0.14
  -7  -5   2    0.69    0.15
   7  -5  -2    0.50    0.12
   7  -5  -2    1.03    0.15
   7  -5  -2    0.58    0.13
  -7   5   2    0.62    0.12
   7   5  -2    0.65    0.10
  -7   5   2    0.66    0.12
  -7   5   2    0.72    0.09
   7   5  -2    0.66    0.10
   7   5  -2    0.61    0.10
  -7   5   2    0.78    0.15
   7   5  -2    0.77    0.11
   5  -5  -2    2.50    0.17
  -5  -5   2    2.04    0.16
  -5  -5   2    2.54    0.18
   5  -5  -2    2.50    0.16
   5  -5  -2    2.30    0.17
   5   5  -2    2.38    0.12
   5   5  -2    2.21    0.11
  -5   5   2    2.23    0.17
   5   5  -2    2.35    0.11
   5   5  -2    2.18    0.12
   5   5  -2    2.30    0.16
  -5   5   2    2.16    0.15
  -5   5   2    2.44    0.11
   3  -5  -2   -0.02    0.06
  -3  -5   2    0.11    0.06
   3  -5  -2    0.05    0.05
   3  -5  -2    0.03    0.06
  -3  -5   2    0.04    0.06
   3   5  -2    0.11    0.06
  -3   5   2    0.11    0.06
  -3   5   2    0.03    0.05
   3   5  -2    0.03    0.02
   3   5  -2    0.06    0.02
  -3   5   2    0.02    0.02
   3   5  -2    0.14    0.07
  -3   5   2    0.13    0.06
  -1  -5   2  104.80    2.09
   1  -5  -2  115.82    2.20
   1  -5  -2  108.57    2.08
   1  -5  -2  106.26    2.08
  -1  -5   2  107.07    2.06
   1  -5  -2  107.30    2.03
   1  -5  -2  108.67    2.08
   1   5  -2  105.13    2.06
   1   5  -2  105.91    2.02
  -1   5   2  105.03    2.08
   1   5  -2  103.24    2.03
  -1   5   2  105.34    2.08
  -1   5   2  107.39    2.08
   1   5  -2  106.07    2.03
  -1   5   2  105.43    2.03
   1   5  -2  105.42    2.04
  -1   5   2  104.73    2.08
   1  -5   2   23.01    0.51
  -1  -5  -2   23.54    0.47
  -1  -5  -2   23.48    0.47
   1  -5   2   22.92    0.52
  -1  -5  -2   22.90    0.52
   1  -5   2   23.42    0.51
  -1  -5  -2   22.99    0.47
   1   5   2   22.88    0.52
  -1   5  -2   22.90    0.52
  -1   5  -2   22.62    0.52
  -1   5  -2   23.03    0.52
   1   5   2   22.81    0.48
   1   5   2   22.81    0.48
   1   5   2   22.73    0.50
   1   5   2   23.29    0.48
  -1   5  -2   23.37    0.52
  -1   5  -2   23.14    0.52
   1   5   2   23.58    0.48
  -3  -5  -2   25.73    0.63
   3  -5   2   27.02    0.64
  -3  -5  -2   26.67    0.53
   3  -5   2   26.54    0.63
  -3  -5  -2   26.45    0.52
   3  -5   2   25.57    0.64
  -3  -5  -2   25.99    0.64
  -3   5  -2   26.42    0.64
  -3   5  -2   26.52    0.61
   3   5   2   26.51    0.57
   3   5   2   26.46    0.54
  -3   5  -2   27.25    0.64
   3   5   2   27.25    0.57
   3   5   2   26.84    0.57
  -3   5  -2   26.95    0.64
  -3   5  -2   27.84    0.63
   3   5   2   26.01    0.57
   5  -5   2    5.39    0.26
  -5  -5  -2    5.81    0.16
   5  -5   2    5.88    0.26
   5  -5   2    5.46    0.25
  -5  -5  -2    5.85    0.27
  -5  -5  -2    5.67    0.26
  -5   5  -2    5.46    0.26
  -5   5  -2    5.74    0.25
   5   5   2    5.83    0.21
   5   5   2    5.35    0.21
   5   5   2    5.44    0.21
   5   5   2    5.61    0.21
  -5   5  -2    6.20    0.25
  -7  -5  -2    0.18    0.11
  -7  -5  -2    0.55    0.15
   7  -5   2    0.47    0.12
   7  -5   2    0.36    0.13
   7  -5   2    0.18    0.10
  -7   5  -2    0.35    0.10
  -7   5  -2    0.19    0.11
   7   5   2    0.30    0.09
  -7   5  -2    0.17    0.10
   7   5   2    0.40    0.10
   7   5   2    0.16    0.09
  -7   5  -2    0.35    0.09
   9  -5   2    0.55    0.15
  -9  -5  -2    0.57    0.15
  -9  -5  -2    0.67    0.19
   9  -5   2    0.56    0.17
  -9   5  -2    0.45    0.16
  -9   5  -2    0.91    0.14
   9   5   2    0.95    0.16
   9   5   2    0.47    0.13
  11  -5   2    0.16    0.17
 -11  -5  -2    0.18    0.17
  11  -5   2   -0.05    0.13
 -11  -5  -2    0.26    0.15
  11   5   2    0.01    0.14
  11   5   2    0.02    0.12
 -11   5  -2    0.03    0.16
  12  -6  -2    0.07    0.15
  12  -6  -2   -0.13    0.17
 -12  -6   2    0.21    0.19
  12   6  -2    0.09    0.14
  12   6  -2    0.02    0.13
 -12   6   2    0.11    0.19
  10  -6  -2    0.69    0.19
  10  -6  -2    1.04    0.20
 -10  -6   2    0.90    0.24
 -10  -6   2    0.90    0.17
  10   6  -2    0.72    0.14
 -10   6   2    0.94    0.20
  10   6  -2    1.15    0.17
   8  -6  -2    5.62    0.33
  -8  -6   2    5.87    0.34
  -8  -6   2    6.16    0.32
   8  -6  -2    5.87    0.33
   8   6  -2    6.13    0.26
  -8   6   2    5.60    0.22
  -8   6   2    5.46    0.30
  -8   6   2    5.73    0.34
   8   6  -2    5.82    0.26
   8   6  -2    5.97    0.25
   6  -6  -2    3.97    0.24
  -6  -6   2    3.84    0.22
  -6  -6   2    3.74    0.24
   6  -6  -2    3.76    0.22
   6  -6  -2    3.63    0.21
   6   6  -2    3.75    0.16
   6   6  -2    3.66    0.16
   6   6  -2    3.85    0.16
  -6   6   2    3.31    0.23
   6   6  -2    3.84    0.25
  -6   6   2    3.69    0.15
  -6   6   2    3.76    0.21
   6   6  -2    3.40    0.16
   4  -6  -2    6.71    0.26
  -4  -6   2    7.17    0.27
   4  -6  -2    6.65    0.26
  -4  -6   2    6.58    0.26
   4  -6  -2    6.80    0.26
  -4   6   2    6.68    0.26
   4   6  -2    6.79    0.17
   4   6  -2    7.06    0.27
   4   6  -2    6.57    0.25
   4   6  -2    6.83    0.17
   4   6  -2    6.72    0.17
  -4   6   2    7.17    0.17
   4   6  -2    6.53    0.17
  -4   6   2    6.78    0.27
   2  -6  -2   14.45    0.38
  -2  -6   2   15.29    0.39
   2  -6  -2   15.23    0.38
   2  -6  -2   14.44    0.38
  -2  -6   2   14.57    0.37
   2   6  -2   14.58    0.37
  -2   6   2   14.72    0.38
  -2   6   2   14.07    0.38
  -2   6   2   15.18    0.38
   2   6  -2   14.81    0.39
  -2   6   2   14.14    0.29
   2   6  -2   14.23    0.38
   0  -6   2    7.82    0.20
   0  -6   2    7.65    0.20
   0  -6  -2    7.63    0.21
   0  -6  -2    7.55    0.20
   0  -6  -2    7.68    0.20
   0  -6   2    7.57    0.20
   0  -6  -2    7.42    0.20
   0  -6  -2    7.74    0.21
   0   6   2    7.67    0.21
   0   6   2    7.49    0.20
   0   6  -2    7.36    0.22
   0   6  -2    7.19    0.20
   0   6   2    7.31    0.21
   0   6  -2    7.61    0.21
   0   6   2    7.65    0.21
   0   6   2    7.58    0.21
   0   6  -2    7.71    0.21
   0   6   2    7.76    0.21
   0   6   2    8.01    0.20
   0   6   2    7.61    0.21
   0   6  -2    7.58    0.21
  -2  -6  -2    4.45    0.19
   2  -6   2    4.61    0.19
   2  -6   2    4.58    0.19
  -2  -6  -2    4.64    0.11
   2  -6   2    4.87    0.19
  -2  -6  -2    4.36    0.11
   2   6   2    4.60    0.19
   2   6   2    4.48    0.13
  -2   6  -2    4.84    0.19
  -2   6  -2    4.49    0.18
  -2   6  -2    4.64    0.19
   2   6   2    4.77    0.14
   2   6   2    4.61    0.14
   2   6   2    4.53    0.18
   2   6   2    4.56    0.18
   2   6   2    4.60    0.14
  -2   6  -2    4.35    0.19
   4  -6   2    0.68    0.11
  -4  -6  -2    0.70    0.12
  -4  -6  -2    0.77    0.12
   4  -6   2    0.67    0.11
   4  -6   2    0.41    0.10
   4   6   2    0.61    0.07
  -4   6  -2    0.73    0.12
  -4   6  -2    0.76    0.11
   4   6   2    0.67    0.07
   4   6   2    0.58    0.07
  -4   6  -2    0.65    0.10
   4   6   2    0.66    0.07
   4   6   2    0.77    0.06
  -6  -6  -2    2.41    0.20
   6  -6   2    2.35    0.19
  -6  -6  -2    2.60    0.21
   6  -6   2    2.45    0.20
   6  -6   2    2.64    0.23
  -6   6  -2    2.36    0.19
  -6   6  -2    2.65    0.19
  -6   6  -2    2.45    0.20
   6   6   2    2.77    0.16
   6   6   2    2.42    0.15
   6   6   2    2.25    0.15
   6   6   2    2.42    0.16
   8  -6   2    2.20    0.25
   8  -6   2    1.78    0.21
  -8  -6  -2    2.12    0.25
  -8  -6  -2    1.87    0.22
  -8   6  -2    2.46    0.24
  -8   6  -2    1.90    0.18
  -8   6  -2    1.99    0.23
   8   6   2    1.90    0.18
   8   6   2    1.83    0.18
   8   6   2    2.07    0.20
  10  -6   2    0.35    0.17
  10  -6   2    0.57    0.18
 -10  -6  -2    0.55    0.17
 -10  -6  -2    0.10    0.16
  10   6   2    0.22    0.12
 -10   6  -2    0.33    0.17
  10   6   2    0.46    0.16
 -11  -7   2   -0.16    0.17
  11  -7  -2   -0.02    0.14
  11  -7  -2   -0.01    0.14
 -11   7   2    0.07    0.14
  11   7  -2   -0.01    0.11
  11   7  -2    0.00    0.10
   9  -7  -2    0.28    0.14
  -9  -7   2    0.57    0.19
   9  -7  -2    0.56    0.16
  -9  -7   2    0.35    0.13
  -9   7   2    0.32    0.14
   9   7  -2    0.37    0.11
   9   7  -2    0.55    0.12
  -7  -7   2    5.90    0.32
   7  -7  -2    5.35    0.31
   7  -7  -2    5.31    0.29
   7  -7  -2    5.36    0.30
  -7  -7   2    5.98    0.30
  -7   7   2    6.07    0.30
   7   7  -2    5.57    0.22
  -7   7   2    6.00    0.20
   7   7  -2    5.69    0.22
   7   7  -2    5.50    0.22
   7   7  -2    5.75    0.22
  -7   7   2    5.59    0.31
  -5  -7   2    0.21    0.10
  -5  -7   2    0.08    0.09
   5  -7  -2    0.14    0.08
   5  -7  -2    0.16    0.08
   5  -7  -2    0.23    0.09
   5   7  -2    0.13    0.09
   5   7  -2    0.28    0.05
  -5   7   2    0.23    0.04
   5   7  -2    0.15    0.05
   5   7  -2    0.27    0.05
  -5   7   2    0.15    0.07
   5   7  -2    0.25    0.04
  -5   7   2    0.20    0.08
   3  -7  -2    5.05    0.21
   3  -7  -2    5.07    0.21
   3  -7  -2    5.51    0.22
  -3  -7   2    4.95    0.21
  -3  -7   2    4.91    0.21
  -3   7   2    5.18    0.22
  -3   7   2    5.09    0.21
  -3   7   2    4.77    0.20
   3   7  -2    5.11    0.22
   3   7  -2    5.15    0.21
   1  -7  -2   28.22    0.59
   1  -7  -2   28.66    0.63
   1  -7  -2   29.22    0.63
  -1  -7   2   26.66    0.63
   1   7  -2   28.25    0.58
   1   7  -2   28.26    0.57
   1   7  -2   28.67    0.64
   1   7  -2   28.33    0.58
  -1   7   2   28.96    0.63
  -1   7   2   29.01    0.59
  -1   7   2   28.32    0.63
   1   7  -2   27.23    0.63
  -1   7   2   28.12    0.63
  -1   7   2   28.42    0.63
   1   7  -2   29.08    0.61
   1   7  -2   28.07    0.57
   1  -7   2    0.11    0.06
  -1  -7  -2    0.09    0.03
  -1  -7  -2    0.07    0.05
  -1  -7  -2    0.09    0.03
  -1  -7  -2    0.07    0.03
   1  -7   2    0.16    0.06
  -1  -7  -2    0.07    0.03
  -1  -7  -2    0.06    0.05
   1  -7   2   -0.01    0.02
  -1   7  -2    0.10    0.06
  -1   7  -2    0.08    0.05
   1   7   2    0.08    0.04
   1   7   2    0.05    0.04
   1   7   2    0.03    0.05
  -1   7  -2    0.04    0.05
  -1   7  -2   -0.05    0.06
   1   7   2    0.09    0.04
  -1   7  -2    0.05    0.05
   1   7   2    0.04    0.04
   3  -7   2    0.21    0.08
   3  -7   2    0.17    0.07
  -3  -7  -2    0.18    0.08
  -3  -7  -2    0.01    0.07
   3  -7   2    0.25    0.08
  -3   7  -2    0.12    0.09
  -3   7  -2    0.31    0.08
   3   7   2    0.14    0.04
  -3   7  -2    0.12    0.08
   3   7   2    0.25    0.04
  -3   7  -2    0.11    0.07
   3   7   2    0.24    0.05
   3   7   2    0.10    0.06
   3   7   2    0.20    0.05
   3   7   2    0.15    0.07
   5  -7   2    0.25    0.09
   5  -7   2    0.11    0.08
   5  -7   2    0.16    0.08
  -5  -7  -2    0.25    0.10
  -5  -7  -2    0.07    0.09
   5   7   2    0.22    0.05
   5   7   2    0.15    0.05
   5   7   2    0.10    0.06
  -5   7  -2    0.13    0.08
  -5   7  -2    0.09    0.08
   5   7   2    0.07    0.06
   5   7   2    0.23    0.06
  -5   7  -2    0.24    0.10
  -7  -7  -2   -0.13    0.10
   7  -7   2   -0.06    0.10
  -7  -7  -2    0.07    0.11
   7  -7   2    0.18    0.11
  -7   7  -2    0.06    0.10
  -7   7  -2    0.06    0.08
  -7   7  -2    0.06    0.07
  -7   7  -2    0.17    0.10
   7   7   2    0.11    0.07
   7   7   2    0.02    0.07
   7   7   2    0.05    0.07
  -9  -7  -2    0.34    0.15
  -9  -7  -2    0.50    0.20
   9  -7   2    0.37    0.16
   9  -7   2    0.36    0.15
  -9   7  -2    0.37    0.14
   9   7   2    0.33    0.11
   9   7   2    0.36    0.12
 -11  -7  -2    0.00    0.17
 -11  -7  -2    0.06    0.14
  11  -7   2   -0.09    0.11
  11  -7   2   -0.07    0.16
  11   7   2    0.05    0.14
 -11   7  -2   -0.05    0.13
  11   7   2    0.26    0.13
  12  -8  -2    0.20    0.17
 -12  -8   2   -0.30    0.16
  12  -8  -2    0.29    0.21
 -12   8   2    0.16    0.18
  12   8  -2   -0.07    0.13
  12   8  -2   -0.07    0.11
  10  -8  -2    0.51    0.18
 -10  -8   2    0.44    0.20
 -10  -8   2    0.49    0.16
  10  -8  -2    0.50    0.17
 -10   8   2    0.47    0.18
  10   8  -2    0.59    0.14
  10   8  -2    0.40    0.11
  -8  -8   2    2.11    0.26
  -8  -8   2    2.02    0.23
   8  -8  -2    1.67    0.22
   8  -8  -2    1.85    0.24
   8   8  -2    1.64    0.15
   8   8  -2    1.78    0.16
  -8   8   2    1.64    0.12
  -8   8   2    1.50    0.20
  -8   8   2    1.77    0.22
   8   8  -2    1.64    0.15
   6  -8  -2    2.05    0.20
   6  -8  -2    1.97    0.19
  -6  -8   2    1.95    0.19
  -6  -8   2    2.04    0.20
   6  -8  -2    1.93    0.19
  -6   8   2    2.05    0.10
  -6   8   2    2.59    0.23
   6   8  -2    1.93    0.11
  -6   8   2    2.10    0.19
   6   8  -2    2.00    0.11
   6   8  -2    2.12    0.12
   6   8  -2    1.87    0.11
   4  -8  -2    4.12    0.22
  -4  -8   2    4.18    0.22
  -4  -8   2    3.65    0.21
   4  -8  -2    4.40    0.22
   4  -8  -2    4.15    0.22
  -4   8   2    4.14    0.10
   4   8  -2    4.17    0.21
  -4   8   2    3.85    0.22
  -4   8   2    4.01    0.20
   2  -8  -2   16.20    0.42
  -2  -8   2   15.52    0.43
   2  -8  -2   16.21    0.43
  -2  -8   2   16.51    0.42
   2  -8  -2   16.05    0.42
   2   8  -2   15.95    0.41
   2   8  -2   16.59    0.44
   2   8  -2   16.64    0.43
  -2   8   2   15.78    0.43
  -2   8   2   16.43    0.35
  -2   8   2   16.53    0.43
  -2   8   2   15.75    0.43
   0  -8  -2    6.78    0.20
   0  -8   2    6.96    0.20
   0  -8  -2    7.06    0.20
   0  -8   2    7.24    0.21
   0  -8   2    7.28    0.20
   0  -8  -2    7.08    0.21
   0  -8  -2    6.93    0.21
   0  -8  -2    6.98    0.22
   0   8  -2    7.17    0.21
   0   8   2    7.24    0.21
   0   8  -2    7.05    0.21
   0   8   2    7.36    0.21
   0   8  -2    7.31    0.23
   0   8  -2    6.99    0.21
   0   8   2    7.11    0.22
   0   8  -2    7.31    0.21
   0   8   2    6.93    0.21
   0   8   2    7.06    0.22
   2  -8   2   35.66    0.78
  -2  -8  -2   34.90    0.79
   2  -8   2   34.07    0.78
   2  -8   2   33.98    0.78
  -2   8  -2   33.51    0.79
  -2   8  -2   34.50    0.78
   2   8   2   32.99    0.71
  -2   8  -2   33.79    0.79
   2   8   2   34.39    0.70
   2   8   2   34.26    0.78
  -2   8  -2   35.37    0.78
   2   8   2   35.10    0.71
   2   8   2   34.84    0.77
   2   8   2   34.53    0.71
   4  -8   2    7.77    0.31
   4  -8   2    7.76    0.30
   4  -8   2    7.84    0.30
  -4  -8  -2    7.66    0.31
  -4  -8  -2    8.18    0.32
  -4   8  -2    7.83    0.31
  -4   8  -2    7.66    0.30
   4   8   2    8.00    0.23
   4   8   2    8.00    0.23
   4   8   2    7.80    0.22
   4   8   2    8.19    0.23
   6  -8   2    8.88    0.37
   6  -8   2    9.20    0.38
  -6  -8  -2    9.51    0.40
   6  -8   2    8.97    0.37
  -6  -8  -2    9.01    0.38
  -6   8  -2    8.63    0.35
   6   8   2    8.70    0.29
   6   8   2    9.21    0.29
  -6   8  -2    8.87    0.37
  -6   8  -2    9.36    0.35
   6   8   2    8.97    0.29
   6   8   2    8.68    0.28
   8  -8   2    0.48    0.15
  -8  -8  -2    0.72    0.17
  -8  -8  -2    0.67    0.18
   8  -8   2    0.94    0.19
  -8   8  -2    0.73    0.12
   8   8   2    0.59    0.12
   8   8   2    0.53    0.12
  -8   8  -2    0.41    0.14
   8   8   2    0.72    0.12
  -8   8  -2    0.85    0.17
 -10  -8  -2    0.16    0.18
  10  -8   2    0.23    0.15
  10  -8   2    0.17    0.17
 -10  -8  -2    0.27    0.15
 -10   8  -2    0.26    0.15
  10   8   2    0.27    0.12
  10   8   2    0.21    0.13
 -11  -9   2    4.11    0.41
  11  -9  -2    3.41    0.38
  11  -9  -2    3.40    0.34
 -11   9   2    3.27    0.35
  11   9  -2    3.43    0.26
  11   9  -2    3.04    0.25
   9  -9  -2    1.27    0.23
  -9  -9   2    1.11    0.19
   9  -9  -2    0.95    0.19
  -9  -9   2    1.31    0.22
   9   9  -2    1.14    0.15
   9   9  -2    1.15    0.16
  -9   9   2    1.43    0.21
   9   9  -2    1.24    0.14
   7  -9  -2    9.94    0.43
  -7  -9   2   11.65    0.44
  -7  -9   2   11.07    0.46
   7  -9  -2   11.58    0.45
  -7   9   2   10.24    0.41
   7   9  -2   10.77    0.31
   7   9  -2   10.53    0.31
  -7   9   2   10.87    0.44
  -7   9   2   11.48    0.44
  -7   9   2   10.59    0.28
   7   9  -2   10.89    0.32
   7   9  -2   11.93    0.36
  -5  -9   2    6.73    0.30
   5  -9  -2    6.57    0.29
   5  -9  -2    6.58    0.29
   5  -9  -2    7.38    0.32
  -5  -9   2    7.04    0.30
   5   9  -2    6.89    0.17
  -5   9   2    6.69    0.16
  -5   9   2    7.06    0.29
  -5   9   2    7.26    0.31
   5   9  -2    6.50    0.17
   5   9  -2    6.59    0.17
   5   9  -2    6.81    0.18
   3  -9  -2    1.86    0.15
   3  -9  -2    1.86    0.15
  -3  -9   2    2.09    0.15
   3  -9  -2    2.09    0.15
  -3  -9   2    1.99    0.18
  -3   9   2    1.83    0.07
   3   9  -2    1.68    0.14
  -3   9   2    2.01    0.15
   3   9  -2    1.81    0.14
  -3   9   2    1.92    0.15
  -3   9   2    1.85    0.16
  -1  -9   2    6.15    0.22
  -1  -9   2    6.26    0.13
   1  -9  -2    6.32    0.23
  -1  -9   2    6.14    0.14
  -1  -9   2    6.02    0.13
   1  -9  -2    6.06    0.22
   1   9  -2    6.31    0.23
   1   9  -2    6.23    0.20
   1   9  -2    6.05    0.18
   1   9  -2    6.32    0.17
   1   9  -2    6.22    0.20
   1   9  -2    5.98    0.18
   1   9  -2    6.10    0.22
  -1   9   2    5.92    0.18
  -1   9   2    6.01    0.21
   1   9  -2    6.05    0.17
  -1   9   2    6.31    0.22
  -1   9   2    5.96    0.22
   1  -9   2    5.67    0.21
  -1  -9  -2    5.54    0.15
  -1  -9  -2    5.52    0.20
  -1  -9  -2    6.04    0.16
  -1  -9  -2    5.24    0.21
  -1  -9  -2    5.70    0.16
  -1   9  -2    5.61    0.21
   1   9   2    5.49    0.17
   1   9   2    5.61    0.21
  -1   9  -2    5.68    0.21
   1   9   2    5.63    0.17
   1   9   2    5.59    0.19
  -1   9  -2    5.47    0.22
   1   9   2    5.72    0.18
  -1   9  -2    5.86    0.21
   1   9   2    5.30    0.17
   3  -9   2    8.77    0.31
   3  -9   2   10.76    0.48
  -3  -9  -2    8.96    0.32
   3  -9   2    8.66    0.31
   3   9   2    8.55    0.23
  -3   9  -2    9.04    0.33
  -3   9  -2    8.88    0.33
   3   9   2    8.75    0.23
  -3   9  -2    8.99    0.32
   3   9   2    8.89    0.23
  -3   9  -2    8.87    0.31
   3   9   2    8.63    0.30
   3   9   2    9.05    0.32
   3   9   2    8.72    0.23
   5  -9   2    0.59    0.12
  -5  -9  -2    0.24    0.10
   5  -9   2    0.62    0.12
  -5  -9  -2    0.39    0.11
  -5   9  -2    0.53    0.11
   5   9   2    0.30    0.06
  -5   9  -2    0.81    0.14
   5   9   2    0.45    0.07
  -5   9  -2    0.36    0.10
   5   9   2    0.53    0.07
   5   9   2    0.54    0.07
  -7  -9  -2    0.47    0.14
   7  -9   2    0.31    0.15
   7  -9   2    0.28    0.13
  -7  -9  -2    0.43    0.14
  -7   9  -2    0.37    0.13
   7   9   2    0.29    0.08
  -7   9  -2    0.43    0.14
   7   9   2    0.33    0.08
   7   9   2    0.39    0.09
   9  -9   2   -0.08    0.12
   9  -9   2   -0.12    0.14
  -9  -9  -2   -0.05    0.14
  -9  -9  -2   -0.09    0.12
  -9   9  -2    0.16    0.13
   9   9   2    0.11    0.09
   9   9   2    0.05    0.10
 -11  -9  -2    0.27    0.19
  11  -9   2    0.28    0.22
  11  -9   2    0.24    0.16
  11   9   2    0.35    0.15
 -11   9  -2    0.14    0.16
  11   9   2    0.52    0.15
  10 -10  -2    0.35    0.18
  10 -10  -2    0.16    0.14
 -10 -10   2    0.38    0.17
 -10  10   2    0.22    0.16
  10  10  -2    0.19    0.10
  10  10  -2    0.16    0.09
  -8 -10   2    0.28    0.15
   8 -10  -2    0.24    0.13
   8 -10  -2    0.25    0.13
  -8 -10   2    0.36    0.13
   8  10  -2    0.20    0.08
  -8  10   2    0.27    0.13
   8  10  -2    0.07    0.07
   8  10  -2    0.24    0.08
  -8  10   2    0.22    0.13
   6 -10  -2   -0.07    0.09
  -6 -10   2    0.01    0.08
   6 -10  -2    0.04    0.08
  -6 -10   2    0.15    0.11
   6  10  -2    0.01    0.03
   6  10  -2   -0.04    0.04
   6  10  -2   -0.04    0.04
   6  10  -2    0.01    0.04
  -6  10   2   -0.01    0.03
  -6  10   2   -0.14    0.06
  -6  10   2    0.04    0.08
  -4 -10   2    1.89    0.16
  -4 -10   2    1.79    0.16
   4 -10  -2    2.10    0.18
   4 -10  -2    1.87    0.18
   4  10  -2    1.57    0.16
  -4  10   2    2.06    0.19
  -4  10   2    2.28    0.19
   2 -10  -2    9.27    0.31
   2 -10  -2    9.49    0.31
  -2 -10   2    9.61    0.32
   2  10  -2    9.41    0.22
   2  10  -2    9.34    0.31
  -2  10   2    9.68    0.32
   2  10  -2    9.57    0.22
   2  10  -2    9.63    0.22
  -2  10   2    9.50    0.31
  -2  10   2    9.79    0.24
   2  10  -2   10.32    0.33
  -2  10   2    9.28    0.31
   2  10  -2    9.79    0.22
   0 -10   2    5.86    0.19
   0 -10   2    5.79    0.18
   0 -10  -2    5.75    0.21
   0 -10  -2    5.96    0.20
   0 -10   2    5.69    0.22
   0 -10  -2    6.03    0.19
   0 -10  -2    6.12    0.19
   0  10  -2    5.75    0.20
   0  10   2    5.65    0.20
   0  10  -2    5.87    0.21
   0  10   2    5.83    0.20
   0  10  -2    5.79    0.20
   0  10  -2    5.90    0.20
   0  10  -2    6.06    0.21
   0  10   2    5.90    0.21
   0  10   2    5.88    0.20
   0  10   2    5.47    0.20
   2 -10   2    2.92    0.17
   2 -10   2    2.68    0.16
  -2 -10  -2    2.72    0.18
  -2  10  -2    2.88    0.18
   2  10   2    2.62    0.12
  -2  10  -2    2.78    0.17
  -2  10  -2    2.60    0.18
   2  10   2    2.69    0.15
   2  10   2    2.52    0.11
  -2  10  -2    2.69    0.17
   2  10   2    2.44    0.11
   2  10   2    2.51    0.11
   2  10   2    2.62    0.17
  -4 -10  -2    0.05    0.08
   4 -10   2    0.07    0.09
   4 -10   2   -0.08    0.06
   4  10   2    0.07    0.04
   4  10   2    0.13    0.05
  -4  10  -2    0.06    0.07
  -4  10  -2   -0.03    0.07
   4  10   2    0.02    0.04
   4  10   2    0.03    0.04
  -6 -10  -2    0.45    0.14
   6 -10   2    0.41    0.14
  -6 -10  -2    0.41    0.13
   6 -10   2    0.31    0.11
   6  10   2    0.38    0.08
   6  10   2    0.49    0.08
  -6  10  -2    0.34    0.11
  -6  10  -2    0.24    0.11
   6  10   2    0.30    0.07
   6  10   2    0.30    0.07
  -6  10  -2    0.24    0.10
   8 -10   2    2.74    0.29
  -8 -10  -2    2.51    0.26
  -8 -10  -2    2.33    0.27
   8 -10   2    2.85    0.28
  -8  10  -2    2.62    0.28
   8  10   2    2.78    0.20
  -8  10  -2    3.02    0.25
   8  10   2    2.46    0.18
   8  10   2    2.22    0.18
 -10 -10  -2   -0.22    0.14
  10 -10   2    0.16    0.15
 -10 -10  -2    0.10    0.15
  10 -10   2   -0.04    0.12
 -10  10  -2    0.20    0.15
  10  10   2    0.03    0.11
  10  10   2   -0.08    0.08
  11 -11  -2    0.75    0.20
 -11 -11   2    1.87    0.31
  11 -11  -2    0.68    0.23
  11  11  -2    0.82    0.15
  11  11  -2    1.00    0.17
 -11  11   2    0.88    0.22
   9 -11  -2    0.37    0.15
  -9 -11   2    0.07    0.12
  -9 -11   2    0.27    0.15
   9 -11  -2    0.50    0.18
  -9  11   2    0.38    0.16
   9  11  -2    0.30    0.09
   9  11  -2    0.35    0.10
  -9  11   2    0.27    0.14
   9  11  -2    0.15    0.08
  -7 -11   2    8.92    0.40
   7 -11  -2    8.45    0.40
   7 -11  -2    8.28    0.40
  -7 -11   2    8.45    0.40
  -7  11   2    8.67    0.39
   7  11  -2    8.67    0.26
  -7  11   2    8.54    0.38
  -7  11   2    8.70    0.40
   7  11  -2    8.95    0.26
   7  11  -2    8.54    0.26
  -7  11   2    8.68    0.22
  -5 -11   2    0.75    0.14
  -5 -11   2    0.60    0.12
   5 -11  -2    0.80    0.13
   5 -11  -2    0.94    0.15
  -5  11   2    1.15    0.16
  -5  11   2    0.95    0.14
   5  11  -2    0.87    0.05
   3 -11  -2    5.19    0.24
  -3 -11   2    5.23    0.24
   3 -11  -2    4.61    0.23
   3  11  -2    5.07    0.24
  -3  11   2    5.46    0.26
  -3  11   2    4.95    0.24
  -3  11   2    5.00    0.15
  -3  11   2    5.05    0.23
  -1 -11   2    2.29    0.15
  -1 -11   2    2.39    0.09
  -1 -11   2    2.35    0.08
   1 -11  -2    2.29    0.14
   1 -11  -2    2.25    0.13
  -1  11   2    2.16    0.12
   1  11  -2    2.57    0.14
   1  11  -2    2.38    0.15
   1  11  -2    2.47    0.12
   1  11  -2    2.35    0.11
  -1  11   2    2.44    0.15
  -1  11   2    2.30    0.14
   1  11  -2    2.44    0.14
  -1  11   2    2.27    0.15
   1  11  -2    2.20    0.11
   1  11  -2    2.52    0.12
   1 -11   2    6.38    0.24
  -1 -11  -2    6.69    0.25
  -1 -11  -2    6.68    0.18
  -1 -11  -2    6.62    0.19
  -1 -11  -2    6.52    0.21
   1 -11   2    6.61    0.23
  -1 -11  -2    6.56    0.23
   1  11   2    7.26    0.26
  -1  11  -2    7.03    0.26
   1  11   2    6.46    0.21
   1  11   2    6.62    0.21
   1  11   2    7.00    0.22
  -1  11  -2    6.46    0.24
  -1  11  -2    7.27    0.25
   1  11   2    6.63    0.21
   1  11   2    6.70    0.22
  -1  11  -2    6.67    0.25
   1  11   2    6.80    0.23
   1  11   2    6.50    0.21
   3 -11   2   14.49    0.45
   3 -11   2   15.30    0.45
  -3 -11  -2   15.22    0.47
   3  11   2   14.69    0.35
  -3  11  -2   14.30    0.44
  -3  11  -2   15.67    0.47
   3  11   2   14.80    0.45
   3  11   2   14.49    0.35
   3  11   2   14.52    0.35
   3  11   2   14.57    0.44
   3  11   2   14.56    0.35
  -3  11  -2   15.39    0.46
   5 -11   2    0.23    0.10
  -5 -11  -2    0.12    0.09
   5 -11   2    0.15    0.09
   5  11   2    0.18    0.06
   5  11   2    0.15    0.05
  -5  11  -2    0.25    0.10
  -5  11  -2    0.15    0.10
   5  11   2    0.17    0.05
   5  11   2    0.09    0.05
  -7 -11  -2    1.78    0.23
  -7 -11  -2    1.80    0.22
   7 -11   2    2.27    0.26
   7 -11   2    2.31    0.24
   7  11   2    2.16    0.16
  -7  11  -2    2.12    0.21
  -7  11  -2    2.47    0.26
   7  11   2    1.87    0.15
   7  11   2    2.19    0.15
  -9 -11  -2   -0.11    0.13
   9 -11   2    0.12    0.15
   9 -11   2    0.03    0.13
  -9 -11  -2   -0.19    0.10
   9  11   2    0.05    0.08
  -9  11  -2    0.02    0.12
   9  11   2    0.02    0.09
  -9  11  -2    0.06    0.12
  11 -11   2    1.50    0.26
  11 -11   2    1.36    0.29
 -11 -11  -2    0.92    0.26
  11  11   2    1.19    0.19
  11  11   2    0.97    0.17
 -11  11  -2    0.93    0.22
 -10 -12   2    0.95    0.22
  10 -12  -2    1.16    0.24
  10 -12  -2    0.73    0.20
  10  12  -2    0.77    0.13
  10  12  -2    1.06    0.14
 -10  12   2    1.24    0.23
  -8 -12   2    0.29    0.15
   8 -12  -2    0.19    0.13
  -8 -12   2    0.43    0.15
   8 -12  -2    0.62    0.18
   8  12  -2    0.36    0.08
   8  12  -2    0.33    0.08
  -8  12   2    0.48    0.15
  -8  12   2    0.42    0.15
   8  12  -2    0.21    0.08
   6 -12  -2    0.14    0.10
  -6 -12   2    0.01    0.09
   6 -12  -2    0.13    0.12
  -6 -12   2   -0.09    0.09
   6  12  -2    0.18    0.04
   6  12  -2    0.10    0.04
  -6  12   2    0.21    0.11
   6  12  -2    0.14    0.04
   6  12  -2    0.10    0.04
  -6  12   2    0.12    0.10
   4 -12  -2    0.03    0.08
   4 -12  -2   -0.04    0.07
  -4 -12   2   -0.09    0.07
  -4  12   2    0.10    0.10
  -4  12   2    0.00    0.07
  -4  12   2    0.05    0.03
  -2 -12   2   13.36    0.41
   2 -12  -2   13.35    0.39
   2 -12  -2   13.14    0.40
   2  12  -2   12.83    0.31
  -2  12   2   12.61    0.39
   2  12  -2   13.09    0.40
  -2  12   2   13.49    0.41
   2  12  -2   13.05    0.31
  -2  12   2   13.40    0.40
   2  12  -2   13.32    0.32
  -2  12   2   13.23    0.33
   2  12  -2   12.99    0.31
   2  12  -2   13.62    0.42
   2  12  -2   12.80    0.34
   0 -12  -2    0.01    0.05
   0 -12  -2    0.08    0.06
   0 -12  -2    0.07    0.05
   0 -12   2    0.10    0.08
   0 -12  -2    0.01    0.06
   0 -12   2   -0.05    0.04
   0 -12   2   -0.02    0.05
   0  12  -2    0.01    0.06
   0  12   2    0.05    0.06
   0  12  -2    0.02    0.06
   0  12   2    0.05    0.06
   0  12  -2    0.08    0.06
   0  12   2    0.02    0.06
   0  12  -2    0.05    0.07
   0  12   2   -0.04    0.05
   0  12  -2    0.00    0.05
   0  12  -2    0.02    0.05
   0  12   2    0.11    0.06
  -2 -12  -2    1.92    0.17
  -2 -12  -2    1.86    0.16
   2 -12   2    1.89    0.16
   2 -12   2    1.59    0.14
   2  12   2    1.66    0.10
   2  12   2    1.89    0.11
   2  12   2    1.92    0.15
  -2  12  -2    1.91    0.16
  -2  12  -2    1.97    0.17
   2  12   2    1.85    0.10
   2  12   2    1.80    0.11
  -2  12  -2    1.92    0.18
   2  12   2    1.81    0.14
  -2  12  -2    1.95    0.16
   4 -12   2    0.43    0.11
   4 -12   2    0.41    0.11
  -4 -12  -2    0.39    0.11
   4  12   2    0.41    0.06
   4  12   2    0.45    0.06
  -4  12  -2    0.37    0.12
   4  12   2    0.38    0.06
   4  12   2    0.29    0.05
  -4  12  -2    0.35    0.11
  -6 -12  -2   26.42    0.78
   6 -12   2   25.76    0.79
   6 -12   2   25.82    0.76
   6  12   2   26.12    0.62
   6  12   2   29.53    0.76
  -6  12  -2   25.57    0.76
  -6  12  -2   26.10    0.72
  -6  12  -2   28.10    0.80
   6  12   2   27.68    0.63
   6  12   2   26.78    0.62
   8 -12   2    1.32    0.21
  -8 -12  -2    1.75    0.24
  -8 -12  -2    2.16    0.27
   8 -12   2    1.81    0.27
  -8  12  -2    1.96    0.23
   8  12   2    1.65    0.16
   8  12   2    1.37    0.14
   8  12   2    1.61    0.16
  -8  12  -2    1.76    0.25
  10 -12   2    0.94    0.20
  10 -12   2    0.78    0.22
 -10 -12  -2    0.58    0.20
 -10 -12  -2    0.80    0.22
  10  12   2    0.81    0.15
 -10  12  -2    0.85    0.20
  10  12   2    0.70    0.15
  11 -13  -2    0.41    0.22
  11 -13  -2    0.41    0.20
 -11 -13   2    0.02    0.19
 -11  13   2    0.26    0.18
  11  13  -2    0.18    0.12
  11  13  -2    0.34    0.11
   9 -13  -2   -0.18    0.11
   9 -13  -2   -0.13    0.13
  -9 -13   2    0.19    0.16
   9  13  -2   -0.03    0.07
  -9  13   2    0.05    0.13
  -9  13   2    0.20    0.14
   9  13  -2   -0.02    0.07
   9  13  -2   -0.01    0.07
   7 -13  -2   20.91    0.70
   7 -13  -2   21.84    0.68
  -7 -13   2   20.71    0.69
   7  13  -2   20.23    0.47
   7  13  -2   20.19    0.47
   7  13  -2   20.71    0.47
  -7  13   2   19.93    0.67
  -5 -13   2    6.04    0.30
   5 -13  -2    5.94    0.30
   5 -13  -2    5.88    0.31
  -5  13   2    6.11    0.30
  -5  13   2    6.26    0.31
   3 -13  -2    5.44    0.26
   3 -13  -2    5.29    0.25
  -3 -13   2    5.45    0.27
   3  13  -2    5.15    0.14
   3  13  -2    4.91    0.14
   3  13  -2    5.27    0.18
   3  13  -2    5.19    0.15
  -3  13   2    4.81    0.25
  -3  13   2    4.92    0.16
  -3  13   2    5.49    0.27
   3  13  -2    5.02    0.14
  -3  13   2    5.17    0.25
   1 -13  -2    3.79    0.18
   1 -13  -2    3.95    0.18
  -1 -13   2    3.48    0.20
  -1 -13   2    3.75    0.12
   1 -13  -2    3.58    0.18
   1  13  -2    3.85    0.16
  -1  13   2    3.68    0.19
   1  13  -2    3.63    0.17
  -1  13   2    3.68    0.19
  -1  13   2    3.66    0.16
   1  13  -2    3.43    0.19
   1  13  -2    3.48    0.15
  -1  13   2    3.60    0.19
   1  13  -2    3.81    0.16
   1  13  -2    3.79    0.16
  -1 -13  -2   26.40    0.63
   1 -13   2   25.51    0.61
   1 -13   2   26.54    0.63
  -1 -13  -2   26.04    0.65
  -1 -13  -2   25.43    0.56
  -1 -13  -2   25.96    0.55
   1  13   2   24.99    0.60
   1  13   2   25.70    0.60
  -1  13  -2   25.40    0.64
   1  13   2   25.60    0.59
   1  13   2   25.79    0.60
   1  13   2   25.54    0.65
  -1  13  -2   25.11    0.64
  -1  13  -2   25.64    0.63
  -1  13  -2   25.65    0.64
   1  13   2   25.42    0.62
   3 -13   2    0.14    0.09
  -3 -13  -2    0.15    0.09
   3 -13   2    0.19    0.09
  -3  13  -2    0.26    0.09
   3  13   2    0.16    0.05
   3  13   2    0.10    0.04
  -3  13  -2    0.18    0.08
   3  13   2    0.13    0.05
  -3  13  -2    0.24    0.09
   3  13   2    0.10    0.04
   5 -13   2    0.01    0.11
  -5 -13  -2    0.13    0.11
   5 -13   2    0.16    0.10
  -5  13  -2    0.05    0.10
   5  13   2    0.02    0.05
   5  13   2   -0.02    0.04
   5  13   2    0.07    0.05
   5  13   2    0.06    0.05
  -5  13  -2    0.18    0.10
   7 -13   2    1.78    0.24
   7 -13   2    1.18    0.20
  -7 -13  -2    1.35    0.22
   7  13   2    1.18    0.12
  -7  13  -2    1.20    0.17
   7  13   2    0.96    0.12
  -7  13  -2    1.19    0.21
   7  13   2    1.22    0.12
   9 -13   2    0.14    0.14
   9 -13   2   -0.02    0.17
  -9 -13  -2   -0.03    0.16
  -9 -13  -2   -0.03    0.13
  -9  13  -2    0.04    0.14
   9  13   2    0.14    0.09
   9  13   2   -0.06    0.09
  -9  13  -2    0.04    0.13
  11 -13   2    0.09    0.20
  11  13   2    0.17    0.10
  11  13   2    0.11    0.12
 -11  13  -2    0.34    0.18
  10 -14  -2    0.35    0.20
  10 -14  -2    0.24    0.16
 -10 -14   2    0.27    0.21
 -10  14   2    0.43    0.17
  10  14  -2    0.27    0.09
  10  14  -2    0.12    0.09
  -8 -14   2    3.38    0.33
   8 -14  -2    3.79    0.36
   8 -14  -2    2.65    0.28
  -8  14   2    2.93    0.30
  -8  14   2    3.53    0.29
   8  14  -2    2.78    0.15
   8  14  -2    3.09    0.15
   8  14  -2    3.13    0.16
   6 -14  -2    1.25    0.19
   6 -14  -2    1.10    0.19
  -6 -14   2    0.97    0.16
  -6  14   2    1.04    0.18
  -6  14   2    1.00    0.17
   6  14  -2    0.93    0.06
   6  14  -2    0.93    0.06
   6  14  -2    0.92    0.06
   6  14  -2    0.96    0.06
   4 -14  -2    0.09    0.08
   4 -14  -2   -0.10    0.08
  -4  14   2    0.08    0.04
   4  14  -2    0.08    0.03
   4  14  -2    0.04    0.02
   4  14  -2    0.01    0.04
   4  14  -2    0.06    0.02
  -4  14   2   -0.03    0.08
  -4  14   2    0.20    0.09
   4  14  -2    0.08    0.02
  -2 -14   2    5.36    0.26
   2 -14  -2    5.09    0.24
  -2  14   2    5.23    0.19
   2  14  -2    4.89    0.18
   2  14  -2    5.12    0.17
   2  14  -2    5.14    0.18
   2  14  -2    5.28    0.18
   2  14  -2    5.64    0.20
  -2  14   2    5.32    0.25
  -2  14   2    5.53    0.25
  -2  14   2    5.03    0.24
   2  14  -2    5.29    0.26
   0 -14   2    0.69    0.08
   0 -14   2    0.66    0.08
   0 -14  -2    0.68    0.08
   0 -14   2    0.71    0.12
   0 -14  -2    0.60    0.08
   0 -14  -2    0.65    0.10
   0  14  -2    0.68    0.09
   0  14  -2    0.49    0.08
   0  14   2    0.50    0.09
   0  14  -2    0.60    0.09
   0  14   2    0.49    0.08
   0  14   2    0.53    0.09
   0  14   2    0.63    0.09
   0  14  -2    0.60    0.11
   0  14  -2    0.65    0.10
   0  14   2    0.70    0.10
   0  14  -2    0.52    0.09
  -2 -14  -2    0.32    0.09
   2 -14   2    0.32    0.09
  -2 -14  -2    0.35    0.09
   2  14   2    0.40    0.10
   2  14   2    0.22    0.06
   2  14   2    0.25    0.06
   2  14   2    0.25    0.06
  -2  14  -2    0.36    0.11
   2  14   2    0.16    0.08
  -2  14  -2    0.27    0.09
   2  14   2    0.24    0.06
   2  14   2    0.30    0.06
  -2  14  -2    0.20    0.11
  -2  14  -2    0.27    0.09
  -4 -14  -2    0.30    0.12
   4 -14   2    0.40    0.11
   4 -14   2    0.51    0.12
  -4  14  -2    0.46    0.11
   4  14   2    0.47    0.07
   4  14   2    0.45    0.07
  -4  14  -2    0.37    0.13
   4  14   2    0.37    0.07
   4  14   2    0.44    0.07
   6 -14   2    1.34    0.21
  -6 -14  -2    0.82    0.19
   6 -14   2    0.97    0.18
   6  14   2    1.02    0.10
   6  14   2    0.97    0.11
  -6  14  -2    1.05    0.18
   6  14   2    1.16    0.11
  -6  14  -2    1.12    0.18
   8 -14   2    0.26    0.16
  -8 -14  -2    0.07    0.12
   8 -14   2    0.24    0.14
   8  14   2    0.36    0.09
  -8  14  -2    0.00    0.12
  -8  14  -2    0.22    0.15
   8  14   2    0.25    0.08
   8  14   2    0.25    0.09
  10 -14   2   -0.19    0.13
 -10  14  -2    0.13    0.15
  10  14   2    0.16    0.10
  10  14   2    0.10    0.10
  11 -15  -2    1.81    0.34
 -11 -15   2    1.30    0.29
  11  15  -2    1.38    0.16
  11  15  -2    0.90    0.20
 -11  15   2    0.99    0.24
   9 -15  -2    2.32    0.32
  -9 -15   2    2.26    0.30
   9 -15  -2    1.55    0.25
   9  15  -2    2.02    0.15
   9  15  -2    2.01    0.15
  -9  15   2    1.90    0.26
  -9  15   2    2.24    0.28
   9  15  -2    2.15    0.15
   7 -15  -2    1.74    0.23
  -7 -15   2    1.43    0.23
   7 -15  -2    1.70    0.24
   7  15  -2    1.66    0.10
   7  15  -2    1.81    0.10
   7  15  -2    1.74    0.10
  -7  15   2    1.84    0.24
   5 -15  -2   -0.12    0.07
   5 -15  -2   -0.03    0.11
   5  15  -2    0.02    0.04
  -5  15   2    0.01    0.08
  -5  15   2   -0.03    0.09
   3 -15  -2    0.11    0.08
  -3 -15   2    0.04    0.09
   3 -15  -2    0.08    0.08
  -3  15   2    0.11    0.10
   3  15  -2    0.01    0.05
  -3  15   2    0.04    0.08
   3  15  -2    0.10    0.05
   3  15  -2    0.11    0.04
   3  15  -2    0.12    0.04
   3  15  -2    0.04    0.04
  -3  15   2    0.12    0.05
  -3  15   2    0.02    0.07
  -1 -15   2    0.00    0.04
   1 -15  -2    0.01    0.05
   1 -15  -2    0.06    0.06
   1 -15  -2    0.04    0.06
  -1 -15   2    0.01    0.08
  -1  15   2    0.01    0.07
   1  15  -2    0.00    0.05
   1  15  -2    0.00    0.07
  -1  15   2    0.03    0.07
   1  15  -2   -0.05    0.06
   1  15  -2   -0.05    0.05
   1  15  -2    0.01    0.04
  -1  15   2   -0.09    0.06
  -1  15   2    0.00    0.05
   1  15  -2    0.08    0.06
   1 -15   2    0.71    0.11
  -1 -15  -2    0.64    0.11
  -1 -15  -2    0.70    0.07
   1 -15   2    0.65    0.09
  -1 -15  -2    0.53    0.10
  -1  15  -2    0.68    0.11
   1  15   2    0.69    0.10
  -1  15  -2    0.71    0.11
  -1  15  -2    0.57    0.10
   1  15   2    0.59    0.09
  -1  15  -2    0.52    0.10
  -1  15  -2    0.64    0.12
   1  15   2    0.65    0.09
   1  15   2    0.87    0.12
   1  15   2    0.84    0.10
  -3 -15  -2    1.83    0.19
   3 -15   2    2.08    0.17
   3 -15   2    1.96    0.19
   3  15   2    2.04    0.12
   3  15   2    2.18    0.12
  -3  15  -2    2.14    0.19
   3  15   2    2.01    0.12
   3  15   2    2.02    0.12
  -3  15  -2    1.73    0.18
  -3  15  -2    1.93    0.19
  -5 -15  -2    1.11    0.17
   5 -15   2    1.76    0.20
   5 -15   2    1.73    0.21
  -5  15  -2    1.59    0.21
   5  15   2    1.59    0.11
  -5  15  -2    1.04    0.20
   5  15   2    1.39    0.11
   5  15   2    1.47    0.10
   5  15   2    1.36    0.11
   7 -15   2    3.79    0.35
   7 -15   2    3.39    0.31
  -7 -15  -2    3.56    0.29
   7  15   2    3.49    0.18
  -7  15  -2    3.42    0.32
   7  15   2    3.43    0.18
  -7  15  -2    3.57    0.26
   7  15   2    3.50    0.18
   9 -15   2    0.65    0.21
  -9 -15  -2    0.31    0.15
  -9  15  -2    0.43    0.16
   9  15   2    0.35    0.11
   9  15   2    0.46    0.11
  -9  15  -2    0.67    0.19
  10 -16  -2   -0.08    0.18
 -10 -16   2   -0.22    0.17
 -10  16   2   -0.01    0.14
  10  16  -2    0.11    0.08
  10  16  -2    0.03    0.09
   8 -16  -2    0.59    0.19
   8 -16  -2    0.25    0.14
   8  16  -2    0.62    0.08
  -8  16   2    0.64    0.20
   8  16  -2    0.44    0.07
   8  16  -2    0.45    0.07
  -8  16   2    0.64    0.17
   6 -16  -2    0.53    0.17
   6 -16  -2    0.81    0.16
   6  16  -2    0.87    0.06
  -6  16   2    0.85    0.19
  -6  16   2    0.91    0.17
   6  16  -2    0.73    0.06
   4 -16  -2    0.21    0.10
  -4 -16   2    0.23    0.11
   4 -16  -2    0.24    0.10
   4  16  -2    0.14    0.04
   4  16  -2    0.19    0.04
   4  16  -2    0.24    0.04
   4  16  -2    0.21    0.04
   4  16  -2    0.35    0.07
  -4  16   2    0.11    0.10
  -4  16   2    0.08    0.10
  -4  16   2    0.22    0.05
   2 -16  -2    0.17    0.07
   2 -16  -2    0.16    0.09
  -2 -16   2    0.30    0.12
   2  16  -2    0.31    0.07
   2  16  -2    0.23    0.07
  -2  16   2    0.23    0.10
   2  16  -2    0.25    0.07
   2  16  -2    0.22    0.06
  -2  16   2    0.18    0.09
  -2  16   2    0.24    0.07
  -2  16   2    0.32    0.09
   2  16  -2    0.18    0.06
   0 -16  -2    0.03    0.05
   0 -16  -2    0.00    0.07
   0 -16   2    0.01    0.05
   0 -16   2    0.02    0.09
   0 -16   2    0.01    0.04
   0 -16  -2    0.01    0.05
   0  16  -2    0.06    0.07
   0  16  -2   -0.03    0.05
   0  16  -2    0.09    0.08
   0  16  -2   -0.07    0.06
   0  16   2   -0.03    0.05
   0  16  -2   -0.05    0.06
   0  16   2    0.08    0.07
   0  16   2   -0.07    0.05
   0  16   2   -0.10    0.05
  -2 -16  -2    0.09    0.09
  -2 -16  -2    0.34    0.10
   2 -16   2    0.24    0.09
   2 -16   2    0.12    0.07
  -2  16  -2    0.13    0.09
  -2  16  -2    0.14    0.09
   2  16   2    0.38    0.07
  -2  16  -2    0.14    0.09
   2  16   2    0.21    0.06
   2  16   2    0.28    0.07
   2  16   2    0.29    0.07
  -4 -16  -2    0.40    0.12
   4 -16   2    0.53    0.14
   4 -16   2    0.31    0.11
   4  16   2    0.40    0.07
  -4  16  -2    0.41    0.14
   4  16   2    0.48    0.08
   4  16   2    0.48    0.07
  -4  16  -2    0.48    0.13
   4  16   2    0.62    0.08
   6 -16   2    7.13    0.39
   6 -16   2    6.16    0.35
  -6 -16  -2    6.57    0.38
  -6  16  -2    6.58    0.39
   6  16   2    6.14    0.22
  -6  16  -2    6.10    0.36
   6  16   2    6.41    0.23
   6  16   2    6.44    0.22
   8 -16   2   -0.16    0.14
  -8 -16  -2    0.04    0.14
  -8  16  -2    0.05    0.13
   8  16   2    0.15    0.07
   8  16   2   -0.17    0.06
   8  16   2    0.00    0.07
  -8  16  -2    0.07    0.12
  10 -16   2    0.44    0.22
  10  16   2    0.11    0.10
  10  16   2    0.05    0.10
 -10  16  -2    0.10    0.16
   9 -17  -2    0.32    0.20
  -9  17   2    0.34    0.17
   9  17  -2    0.41    0.08
   9  17  -2    0.54    0.13
   9  17  -2    0.47    0.08
  -9  17   2    0.37    0.18
   7 -17  -2    3.94    0.32
   7 -17  -2    3.73    0.36
  -7  17   2    3.91    0.32
   7  17  -2    4.23    0.14
   7  17  -2    4.03    0.14
   7  17  -2    4.19    0.14
   5 -17  -2    0.13    0.12
   5 -17  -2    0.14    0.11
  -5  17   2   -0.10    0.09
   5  17  -2   -0.02    0.03
   5  17  -2    0.08    0.05
   5  17  -2    0.00    0.03
  -5  17   2   -0.05    0.10
   5  17  -2    0.06    0.03
  -3 -17   2    0.17    0.11
   3 -17  -2    0.07    0.08
   3 -17  -2    0.11    0.10
  -3  17   2    0.12    0.05
  -3  17   2    0.15    0.10
   3  17  -2    0.11    0.07
   3  17  -2    0.09    0.05
   3  17  -2    0.08    0.05
   3  17  -2    0.12    0.05
   3  17  -2    0.03    0.05
  -3  17   2    0.10    0.10
  -3  17   2    0.10    0.08
   1 -17  -2    0.29    0.08
  -1 -17   2    0.26    0.05
   1 -17  -2    0.47    0.10
  -1 -17   2    0.32    0.11
   1 -17  -2    0.33    0.09
   1  17  -2    0.29    0.09
  -1  17   2    0.30    0.08
   1  17  -2    0.38    0.09
   1  17  -2    0.23    0.08
   1  17  -2    0.30    0.07
   1  17  -2    0.29    0.08
  -1  17   2    0.36    0.10
  -1  17   2    0.44    0.11
  -1  17   2    0.23    0.08
  -1 -17  -2    0.26    0.06
   1 -17   2    0.23    0.08
   1 -17   2    0.31    0.07
   1 -17   2    0.25    0.10
  -1 -17  -2    0.23    0.09
  -1  17  -2    0.27    0.09
  -1  17  -2    0.31    0.09
   1  17   2    0.42    0.08
  -1  17  -2    0.22    0.11
   1  17   2    0.25    0.07
   1  17   2    0.19    0.08
   1  17   2    0.45    0.09
  -1  17  -2    0.29    0.10
  -1  17  -2    0.31    0.09
   3 -17   2    0.59    0.14
   3 -17   2    0.37    0.11
  -3 -17  -2    0.28    0.11
   3  17   2    0.49    0.08
   3  17   2    0.56    0.08
  -3  17  -2    0.41    0.13
   3  17   2    0.69    0.09
  -3  17  -2    0.32    0.11
   3  17   2    0.52    0.08
  -3  17  -2    0.56    0.12
   3  17   2    0.68    0.09
   5 -17   2    1.36    0.21
   5 -17   2    1.47    0.19
  -5 -17  -2    1.31    0.19
   5  17   2    0.92    0.10
   5  17   2    1.39    0.12
   5  17   2    1.38    0.11
  -5  17  -2    1.55    0.21
  -5  17  -2    1.21    0.20
  -7 -17  -2    0.13    0.13
   7 -17   2    0.22    0.16
  -7  17  -2    0.37    0.13
  -7  17  -2    0.16    0.14
   7  17   2    0.14    0.07
   7  17   2    0.16    0.07
   7  17   2    0.19    0.08
   9 -17   2   -0.02    0.16
   9  17   2    0.12    0.09
   9  17   2   -0.04    0.08
  -9  17  -2   -0.21    0.14
  -9  17  -2   -0.10    0.13
  10 -18  -2    1.61    0.31
  10  18  -2    1.62    0.14
 -10  18   2    1.42    0.24
   8 -18  -2    0.57    0.21
   8  18  -2    0.71    0.08
   8  18  -2    0.61    0.11
   8  18  -2    0.68    0.08
  -8  18   2    0.40    0.19
   6 -18  -2    0.70    0.17
   6  18  -2    0.78    0.06
  -6  18   2    0.81    0.20
  -6  18   2    0.65    0.17
   6  18  -2    0.77    0.06
   6  18  -2    0.72    0.06
   4 -18  -2    9.13    0.38
  -4 -18   2    9.99    0.42
   4 -18  -2    9.31    0.40
  -4  18   2    9.62    0.41
   4  18  -2    9.11    0.25
  -4  18   2    8.93    0.26
   4  18  -2    9.04    0.26
   4  18  -2    9.49    0.27
   4  18  -2    8.96    0.26
   4  18  -2    9.13    0.26
  -4  18   2    8.97    0.41
   2 -18  -2    2.65    0.20
  -2 -18   2    2.69    0.24
   2 -18  -2    2.99    0.19
  -2  18   2    3.08    0.23
  -2  18   2    2.50    0.20
   2  18  -2    2.54    0.17
   2  18  -2    2.48    0.15
   2  18  -2    2.86    0.16
   2  18  -2    2.67    0.15
  -2  18   2    2.79    0.16
   2  18  -2    2.77    0.16
  -2  18   2    2.56    0.20
   0 -18  -2    0.65    0.09
   0 -18  -2    0.79    0.13
   0 -18   2    0.82    0.15
   0 -18  -2    0.80    0.10
   0 -18   2    0.74    0.10
   0  18   2    0.71    0.12
   0  18  -2    0.72    0.11
   0  18   2    0.67    0.11
   0  18   2    0.70    0.12
   0  18  -2    0.66    0.12
   0  18  -2    0.61    0.12
   0  18   2    0.85    0.12
   0  18  -2    0.85    0.13
  -2 -18  -2    0.57    0.12
   2 -18   2    0.61    0.12
   2 -18   2    0.68    0.12
  -2  18  -2    0.68    0.13
   2  18   2    0.56    0.10
   2  18   2    0.65    0.09
   2  18   2    0.61    0.10
  -2  18  -2    0.51    0.12
  -2  18  -2    0.51    0.10
   2  18   2    0.62    0.10
  -2  18  -2    0.59    0.13
   4 -18   2    0.25    0.11
  -4 -18  -2    0.60    0.16
   4 -18   2    0.53    0.13
   4  18   2    0.41    0.08
   4  18   2    0.54    0.08
  -4  18  -2    0.14    0.10
  -4  18  -2    0.50    0.15
   4  18   2    0.39    0.08
   6 -18   2    2.90    0.30
  -6 -18  -2    2.94    0.29
   6  18   2    2.86    0.16
   6  18   2    2.52    0.15
   6  18   2    2.73    0.16
  -6  18  -2    3.21    0.31
  -6  18  -2    2.85    0.32
   8 -18   2   -0.12    0.15
  -8 -18  -2   -0.09    0.14
   8  18   2   -0.12    0.06
   8  18   2    0.01    0.07
  -8  18  -2   -0.01    0.15
  -8  18  -2   -0.06    0.11
  10 -18   2    0.15    0.21
  10  18   2    0.00    0.08
  10  18   2   -0.12    0.10
 -10  18  -2   -0.15    0.13
   9 -19  -2    0.92    0.24
   9  19  -2    0.92    0.10
   9  19  -2    1.09    0.10
  -9  19   2    0.68    0.22
  -9  19   2    1.24    0.23
   7 -19  -2    0.36    0.16
  -7  19   2    0.44    0.18
   7  19  -2    0.34    0.05
   7  19  -2    0.43    0.05
   5 -19  -2    2.12    0.25
   5  19  -2    2.10    0.11
   5  19  -2    1.91    0.10
  -5  19   2    1.96    0.23
  -5  19   2    2.27    0.26
   5  19  -2    2.22    0.11
  -3 -19   2    3.74    0.26
   3 -19  -2    3.65    0.25
  -3  19   2    4.09    0.27
   3  19  -2    3.90    0.19
   3  19  -2    3.89    0.18
  -3  19   2    3.83    0.27
   3  19  -2    3.99    0.19
   3  19  -2    4.10    0.18
  -3  19   2    3.85    0.18
  -1 -19   2    5.21    0.29
   1 -19  -2    5.03    0.23
   1 -19  -2    4.87    0.25
   1 -19  -2    5.13    0.24
  -1  19   2    4.75    0.25
  -1  19   2    4.74    0.23
   1  19  -2    5.10    0.25
   1  19  -2    5.06    0.24
   1  19  -2    4.71    0.23
   1  19  -2    4.84    0.23
  -1  19   2    5.07    0.27
   1  19  -2    5.16    0.23
  -1  19   2    5.38    0.27
  -1 -19  -2    0.46    0.12
   1 -19   2    0.37    0.09
   1 -19   2    0.40    0.13
   1 -19   2    0.33    0.10
  -1 -19  -2    0.30    0.08
   1  19   2    0.44    0.09
  -1  19  -2    0.21    0.10
   1  19   2    0.28    0.08
  -1  19  -2    0.39    0.12
   1  19   2    0.40    0.10
  -1  19  -2    0.38    0.12
   1  19   2    0.30    0.11
  -1  19  -2    0.23    0.10
   3 -19   2    3.04    0.23
  -3 -19  -2    3.02    0.27
  -3  19  -2    3.14    0.24
  -3  19  -2    2.98    0.24
   3  19   2    3.43    0.18
   3  19   2    3.13    0.17
   3  19   2    2.86    0.17
  -3  19  -2    3.09    0.19
   5 -19   2    1.28    0.20
  -5 -19  -2    0.86    0.18
   5  19   2    1.57    0.13
   5  19   2    1.16    0.12
  -5  19  -2    1.20    0.21
   5  19   2    1.11    0.11
  -5  19  -2    1.28    0.21
   7 -19   2    0.07    0.16
  -7 -19  -2   -0.07    0.13
   7  19   2    0.08    0.07
   7  19   2    0.04    0.06
  -7  19  -2   -0.14    0.13
   7  19   2   -0.04    0.06
  -7  19  -2   -0.04    0.10
   9 -19   2    0.70    0.24
   9  19   2    0.43    0.10
  -9  19  -2    0.55    0.17
   9  19   2    0.47    0.11
  -9  19  -2    0.31    0.19
   8 -20  -2    0.08    0.15
   8  20  -2    0.16    0.05
  -8  20   2   -0.10    0.13
   8  20  -2    0.19    0.05
   6 -20  -2    1.59    0.24
  -6  20   2    2.06    0.28
   6  20  -2    1.74    0.10
   6  20  -2    1.58    0.09
  -6  20   2    1.39    0.22
   6  20  -2    1.69    0.10
   4 -20  -2    0.08    0.12
  -4 -20   2   -0.33    0.10
   4  20  -2   -0.05    0.05
  -4  20   2   -0.03    0.11
   4  20  -2   -0.05    0.05
   4  20  -2   -0.03    0.05
  -4  20   2    0.05    0.11
   4  20  -2   -0.09    0.06
   2 -20  -2    3.17    0.22
  -2 -20   2    3.63    0.26
   2 -20  -2    3.45    0.23
   2  20  -2    3.28    0.20
   2  20  -2    3.70    0.19
   2  20  -2    3.43    0.20
  -2  20   2    3.34    0.24
   2  20  -2    3.16    0.18
  -2  20   2    2.84    0.24
  -2  20   2    3.38    0.20
   0 -20   2   26.90    0.76
   0 -20  -2   26.27    0.71
   0 -20  -2   26.85    0.66
   0  20  -2   26.62    0.72
   0  20   2   27.44    0.72
   0  20  -2   27.28    0.73
   0  20   2   26.37    0.71
   0  20   2   28.14    0.73
   0  20  -2   26.62    0.71
   2 -20   2    0.55    0.13
  -2 -20  -2    0.82    0.15
  -2  20  -2    0.64    0.12
   2  20   2    0.74    0.12
   2  20   2    0.80    0.12
  -2  20  -2    0.78    0.15
  -2  20  -2    0.64    0.15
   2  20   2    0.64    0.10
   4 -20   2    0.81    0.16
  -4 -20  -2    0.84    0.18
  -4  20  -2    1.02    0.20
   4  20   2    0.84    0.11
  -4  20  -2    0.79    0.18
   4  20   2    0.92    0.12
   4  20   2    0.86    0.11
   6 -20   2    0.05    0.14
  -6 -20  -2    0.15    0.14
   6  20   2    0.21    0.07
  -6  20  -2   -0.07    0.11
   6  20   2    0.15    0.07
   6  20   2    0.21    0.07
  -6  20  -2    0.17    0.14
   8 -20   2    1.51    0.27
  -8  20  -2    0.74    0.18
   8  20   2    1.14    0.13
  -8  20  -2    0.93    0.25
   8  20   2    1.01    0.13
   9 -21  -2   -0.01    0.18
   9  21  -2    0.15    0.05
  -9  21   2    0.17    0.18
  -9  21   2    0.19    0.16
   9  21  -2    0.11    0.05
   7 -21  -2    0.13    0.16
  -7  21   2    0.02    0.15
   7  21  -2    0.06    0.04
   7  21  -2    0.03    0.04
   5 -21  -2    2.10    0.26
   5  21  -2    2.22    0.12
   5  21  -2    2.14    0.13
  -5  21   2    2.34    0.29
  -5  21   2    2.45    0.27
   5  21  -2    2.11    0.13
   3 -21  -2    2.53    0.24
  -3 -21   2    2.41    0.26
  -3  21   2    2.50    0.27
   3  21  -2    2.22    0.16
   3  21  -2    2.37    0.17
   3  21  -2    2.18    0.15
  -3  21   2    2.10    0.23
   1 -21  -2    0.52    0.12
  -1 -21   2    0.56    0.15
   1 -21  -2    0.77    0.14
   1  21  -2    0.67    0.12
  -1  21   2    0.85    0.14
   1  21  -2    0.55    0.12
   1  21  -2    0.54    0.13
  -1  21   2    0.43    0.13
   1 -21   2    2.94    0.21
  -1 -21  -2    2.89    0.22
   1 -21   2    2.97    0.25
   1  21   2    3.25    0.22
   1  21   2    3.00    0.19
   1  21   2    2.87    0.20
  -1  21  -2    2.82    0.23
  -1  21  -2    2.70    0.23
   3 -21   2    0.52    0.15
  -3  21  -2    0.77    0.14
  -3  21  -2    0.59    0.16
   3  21   2    0.57    0.10
   3  21   2    0.53    0.10
   3  21   2    0.66    0.11
  -3  21  -2    0.64    0.17
   5 -21   2    0.06    0.13
  -5 -21  -2   -0.09    0.11
   5  21   2    0.00    0.06
   5  21   2    0.02    0.07
   5  21   2    0.06    0.07
   5  21   2    0.10    0.06
  -5  21  -2    0.11    0.13
  -5  21  -2   -0.15    0.13
   7 -21   2   -0.08    0.15
  -7 -21  -2    0.21    0.16
  -7  21  -2    0.14    0.17
   7  21   2    0.03    0.07
   7  21   2    0.02    0.06
   7  21   2    0.12    0.07
   9 -21   2    0.41    0.21
   9  21   2   -0.07    0.07
  -9  21  -2    0.14    0.18
   8 -22  -2    0.11    0.16
   8  22  -2    0.16    0.04
  -8  22   2    0.16    0.20
   6 -22  -2    0.01    0.14
   6  22  -2    0.01    0.04
   6  22  -2    0.06    0.05
  -6  22   2    0.15    0.15
   6  22  -2    0.04    0.05
  -6  22   2   -0.01    0.12
  -4 -22   2    2.33    0.28
   4 -22  -2    1.94    0.24
  -4  22   2    2.42    0.28
  -4  22   2    1.78    0.24
   4  22  -2    2.01    0.14
   4  22  -2    1.81    0.15
   4  22  -2    1.85    0.14
   2 -22  -2    2.95    0.23
  -2 -22   2    3.30    0.27
   2 -22  -2    3.00    0.22
   2  22  -2    2.96    0.20
  -2  22   2    2.50    0.26
  -2  22   2    2.87    0.19
   2  22  -2    3.03    0.19
  -2  22   2    2.62    0.25
   2  22  -2    2.66    0.20
   0 -22   2    1.08    0.17
   0 -22  -2    1.16    0.17
   0  22  -2    0.74    0.15
   0  22  -2    0.91    0.15
   0  22   2    1.15    0.16
   0  22   2    0.73    0.14
   2 -22   2    2.09    0.23
   2 -22   2    2.37    0.24
  -2 -22  -2    2.62    0.25
   2  22   2    2.47    0.19
   2  22   2    2.77    0.19
  -2  22  -2    2.82    0.26
   2  22   2    2.55    0.19
  -2  22  -2    2.38    0.25
   4 -22   2    0.19    0.14
   4  22   2    0.04    0.07
  -4  22  -2    0.07    0.12
   4  22   2    0.07    0.08
  -4  22  -2    0.05    0.12
   4  22   2    0.09    0.07
   6 -22   2    0.09    0.14
  -6  22  -2   -0.08    0.13
  -6  22  -2    0.07    0.16
   6  22   2   -0.04    0.07
   6  22   2   -0.09    0.06
   6  22   2   -0.03    0.06
   8 -22   2   -0.03    0.16
   8  22   2    0.17    0.08
  -8  22  -2   -0.02    0.13
  -8  22  -2   -0.07    0.18
   7 -23  -2    0.74    0.21
   7  23  -2    0.60    0.07
   7  23  -2    0.51    0.07
  -7  23   2    0.69    0.23
   5 -23  -2    0.95    0.19
   5  23  -2    0.86    0.10
   5  23  -2    0.86    0.11
  -5  23   2    1.01    0.22
  -5  23   2    1.12    0.20
   5  23  -2    1.01    0.11
   3 -23  -2    0.06    0.11
   3 -23  -2    0.03    0.11
  -3 -23   2    0.19    0.14
  -3  23   2   -0.09    0.10
   3  23  -2   -0.01    0.07
  -3  23   2    0.01    0.12
   3  23  -2   -0.10    0.08
   3  23  -2   -0.01    0.06
   1 -23  -2   14.17    0.49
  -1 -23   2   14.92    0.54
  -1  23   2   14.43    0.51
   1  23  -2   13.96    0.48
   1  23  -2   14.04    0.49
  -1  23   2   14.42    0.53
  -1 -23  -2    2.79    0.23
   1 -23   2    2.87    0.27
  -1  23  -2    2.40    0.25
   1  23   2    2.57    0.21
  -1  23  -2    2.78    0.26
   1  23   2    2.53    0.21
   3  23   2    0.23    0.08
   3  23   2    0.18    0.08
  -3  23  -2    0.15    0.12
   3  23   2    0.20    0.09
  -3  23  -2    0.48    0.16
   5 -23   2    0.28    0.15
  -5  23  -2    0.40    0.17
   5  23   2    0.26    0.08
  -5  23  -2    0.25    0.15
   5  23   2    0.20    0.08
   5  23   2    0.16    0.08
   7 -23   2    0.16    0.17
  -7  23  -2    0.38    0.22
   7  23   2    0.13    0.09
   7  23   2    0.29    0.08
   8 -24  -2    0.25    0.20
  -8  24   2    0.33    0.18
   6 -24  -2   -0.05    0.13
   6  24  -2    0.11    0.06
   6  24  -2    0.04    0.06
   6  24  -2    0.08    0.06
  -6  24   2   -0.05    0.16
  -4 -24   2    0.16    0.14
   4  24  -2    0.31    0.10
   4  24  -2    0.21    0.08
  -4  24   2    0.54    0.18
   4  24  -2    0.20    0.07
  -4  24   2    0.08    0.13
   2 -24  -2    4.08    0.27
  -2 -24   2    4.12    0.29
  -2  24   2    3.98    0.29
  -2  24   2    3.50    0.29
   2  24  -2    3.82    0.25
   2  24  -2    3.51    0.23
   0 -24   2    5.23    0.33
   0 -24  -2    5.63    0.30
   0  24  -2    6.13    0.32
   0  24   2    6.03    0.32
   0  24  -2    5.25    0.32
   0  24   2    6.17    0.32
   2 -24   2   -0.03    0.13
  -2 -24  -2    0.00    0.11
  -2  24  -2    0.05    0.12
   2  24   2    0.16    0.10
  -2  24  -2    0.19    0.12
   2  24   2    0.13    0.09
   4  24   2    0.28    0.10
   4  24   2    0.27    0.09
  -4  24  -2    0.32    0.16
  -4  24  -2    0.33    0.14
   6 -24   2    0.12    0.16
  -6  24  -2    0.17    0.18
   6  24   2    0.10    0.08
   6  24   2    0.02    0.07
   8 -24   2   -0.08    0.17
   8  24   2    0.03    0.07
  -8  24  -2    0.06    0.20
   7 -25  -2    0.27    0.19
   7  25  -2    0.07    0.05
   7  25  -2    0.16    0.06
  -7  25   2    0.09    0.19
   5  25  -2    0.23    0.08
   5  25  -2    0.26    0.08
  -5  25   2    0.50    0.17
   5  25  -2    0.50    0.09
  -5  25   2    0.27    0.18
  -3 -25   2    0.11    0.15
   3 -25  -2    0.21    0.13
   3  25  -2    0.34    0.11
  -3  25   2    0.08    0.12
   3  25  -2    0.28    0.10
  -3  25   2    0.31    0.16
  -1 -25   2    0.11    0.14
   1 -25  -2    0.37    0.14
   1  25  -2    0.28    0.12
  -1  25   2    0.14    0.13
  -1  25   2    0.25    0.12
   1  25  -2    0.32    0.11
  -1 -25  -2    4.67    0.29
   1 -25   2    5.16    0.33
   1  25   2    4.75    0.29
  -1  25  -2    4.44    0.30
   1  25   2    4.82    0.28
  -1  25  -2    4.02    0.30
   3 -25   2   -0.12    0.13
   3  25   2    0.13    0.09
   3  25   2    0.01    0.08
  -3  25  -2   -0.11    0.11
  -3  25  -2    0.03    0.13
   5  25   2    0.05    0.08
  -5  25  -2    0.21    0.16
   5  25   2    0.18    0.09
  -5  25  -2    0.14    0.16
  -7  25  -2   -0.16    0.17
   7  25   2    0.01    0.07
  -6  26   2   -0.27    0.13
   6  26  -2    0.05    0.06
   4 -26  -2    0.16    0.14
  -4 -26   2    0.11    0.16
   4  26  -2    0.04    0.08
  -4  26   2    0.12    0.13
   4  26  -2    0.18    0.10
  -4  26   2    0.46    0.18
  -2 -26   2    0.32    0.17
   2 -26  -2    0.15    0.12
   2  26  -2    0.18    0.10
  -2  26   2    0.07    0.12
  -2  26   2    0.13    0.13
   2  26  -2    0.19    0.11
   0 -26  -2    0.36    0.13
   0 -26   2    0.27    0.16
   0  26  -2    0.34    0.13
   0  26   2    0.24    0.13
   0  26  -2    0.03    0.11
   0  26   2    0.18    0.12
  -2 -26  -2    0.51    0.16
   2 -26   2    0.32    0.15
  -2  26  -2    0.50    0.17
   2  26   2    0.42    0.13
   2  26   2    0.55    0.13
  -2  26  -2    0.44    0.15
   4  26   2    0.03    0.08
   4  26   2    0.13    0.09
  -4  26  -2   -0.06    0.14
  -4  26  -2    0.12    0.16
   6  26   2    0.27    0.10
  -6  26  -2    0.21    0.20
   6  26   2    0.20    0.09
   7  27  -2    0.46    0.08
  -7  27   2    0.28    0.22
   5  27  -2    0.17    0.08
  -5  27   2    0.29    0.20
  -5  27   2    0.08    0.15
   5  27  -2    0.21    0.10
  -3 -27   2    0.08    0.15
   3 -27  -2    0.18    0.14
  -3  27   2    0.08    0.14
   3  27  -2    0.26    0.11
  -3  27   2    0.31    0.17
   3  27  -2    0.39    0.11
  -1 -27   2   -0.36    0.11
   1 -27  -2    0.17    0.13
   1  27  -2    0.01    0.11
  -1  27   2    0.09    0.12
  -1  27   2   -0.12    0.11
   1  27  -2    0.05    0.10
   1 -27   2    0.27    0.16
  -1 -27  -2    0.16    0.13
  -1  27  -2    0.10    0.12
  -1  27  -2    0.19    0.13
   1  27   2    0.05    0.12
   1  27   2    0.13    0.11
   3 -27   2    0.68    0.19
  -3  27  -2    1.08    0.23
   3  27   2    0.82    0.15
   3  27   2    0.79    0.14
  -3  27  -2    0.62    0.18
   5  27   2    1.44    0.16
  -5  27  -2    0.89    0.24
  -5  27  -2    1.41    0.26
   5  27   2    1.40    0.16
  -6  28   2    0.19    0.20
   6  28  -2    0.28    0.09
  -4 -28   2    0.33    0.18
   4  28  -2    0.34    0.11
   4  28  -2    0.24    0.11
  -4  28   2    0.24    0.14
  -4  28   2    0.26    0.17
   2 -28  -2    0.16    0.12
  -2 -28   2    0.03    0.16
  -2  28   2    0.11    0.14
   2  28  -2    0.09    0.10
   2  28  -2    0.01    0.11
  -2  28   2    0.00    0.14
   0 -28   2    0.63    0.19
   0 -28  -2    0.59    0.17
   0  28  -2    0.51    0.17
   0  28   2    0.35    0.16
   0  28  -2    0.53    0.15
   0  28   2    0.64    0.16
   2 -28   2   -0.02    0.14
  -2 -28  -2    0.14    0.14
  -2  28  -2    0.05    0.15
  -2  28  -2   -0.06    0.12
   2  28   2   -0.01    0.10
   2  28   2   -0.03    0.10
   4 -28   2    0.46    0.20
  -4  28  -2    0.20    0.16
   4  28   2    0.71    0.14
  -4  28  -2    0.50    0.21
   4  28   2    0.56    0.13
   6  28   2    0.05    0.09
   6  28   2    0.20    0.11
  -6  28  -2   -0.12    0.20
   5  29  -2    1.96    0.19
  -5  29   2    1.95    0.32
  -5  29   2    1.72    0.29
   5  29  -2    1.84    0.18
  -3 -29   2    0.39    0.19
   3  29  -2    0.40    0.12
   3  29  -2    0.38    0.13
  -3  29   2    0.40    0.17
  -3  29   2    0.49    0.19
  -1 -29   2   -0.05    0.15
   1 -29  -2    0.03    0.13
   1  29  -2   -0.04    0.10
  -1  29   2    0.03    0.14
   1  29  -2    0.19    0.14
  -1  29   2    0.16    0.14
   1 -29   2    0.17    0.15
  -1 -29  -2    0.11    0.14
  -1  29  -2   -0.13    0.13
   1  29   2    0.03    0.13
   1  29   2    0.16    0.11
  -1  29  -2    0.04    0.13
   3 -29   2    0.41    0.20
   3  29   2    0.39    0.13
  -3  29  -2    0.26    0.17
   3  29   2    0.37    0.14
  -3  29  -2    0.59    0.20
  -5  29  -2    2.13    0.31
   5  29   2    1.64    0.18
   5  29   2    1.71    0.19
  -5  29  -2    2.01    0.33
   4  30  -2    0.25    0.13
  -4  30   2    0.14    0.15
  -4  30   2    0.23    0.20
   4  30  -2    0.24    0.11
  -2 -30   2    1.34    0.23
   2  30  -2    0.73    0.17
  -2  30   2    1.00    0.22
  -2  30   2    0.80    0.19
   2  30  -2    0.79    0.16
   0 -30  -2    0.32    0.17
   0 -30   2    0.18    0.18
   0  30  -2    0.22    0.16
   0  30  -2    0.27    0.14
   0  30   2    0.52    0.16
   0  30   2    0.50    0.18
  -2 -30  -2    0.10    0.15
   2 -30   2    0.06    0.17
   2  30   2    0.14    0.11
  -2  30  -2    0.00    0.15
   2  30   2    0.00    0.12
  -2  30  -2   -0.16    0.13
   4 -30   2    0.06    0.18
   4  30   2    0.08    0.12
   4  30   2    0.12    0.10
  -4  30  -2    0.18    0.17
  -4  30  -2    0.17    0.20
  -3 -31   2   -0.14    0.16
   3  31  -2    0.26    0.13
   3  31  -2    0.44    0.15
  -3  31   2    0.30    0.18
  -3  31   2    0.08    0.17
  -1 -31   2    0.12    0.18
   1  31  -2    0.02    0.14
   1  31  -2   -0.18    0.10
  -1  31   2    0.06    0.14
  -1  31   2    0.15    0.16
   1 -31   2    0.24    0.19
  -1  31  -2    0.13    0.16
  -1  31  -2   -0.04    0.13
   1  31   2    0.03    0.13
   1  31   2    0.16    0.13
   3 -31   2    0.13    0.18
   3  31   2   -0.09    0.09
  -3  31  -2   -0.04    0.16
  -3  31  -2    0.04    0.15
   3  31   2    0.12    0.14
  -2 -32   2    0.71    0.22
  -2  32   2    0.71    0.20
   2  32  -2    0.82    0.19
  -2  32   2    0.86    0.22
   2  32  -2    0.57    0.17
   0 -32   2    0.03    0.17
   0  32   2   -0.21    0.12
   0  32  -2   -0.28    0.12
   0  32   2    0.03    0.14
   0  32  -2   -0.04    0.14
   2 -32   2    0.97    0.22
  -2  32  -2    0.78    0.23
   2  32   2    0.61    0.18
   2  32   2    0.58    0.17
  -2  32  -2    0.67    0.21
  -1 -33   2    0.41    0.20
  -1  33   2    0.08    0.16
   1  33  -2    0.25    0.17
  12   0  -3   -0.09    0.11
  12   0  -3    0.14    0.15
 -12   0   3   -0.03    0.17
  10   0  -3   -0.11    0.10
  10   0  -3    0.07    0.10
 -10   0   3    0.15    0.15
   8   0  -3    0.00    0.08
   8   0  -3   -0.01    0.08
  -8   0   3    0.00    0.07
  -8   0   3    0.06    0.11
   8   0  -3    0.10    0.09
   6   0  -3   -0.05    0.05
  -6   0   3   -0.01    0.09
  -6   0   3    0.03    0.06
  -6   0   3    0.09    0.06
   6   0  -3    0.20    0.07
  -6   0   3   -0.04    0.04
   6   0  -3    0.02    0.07
  -4   0   3   -0.06    0.07
   4   0  -3   -0.05    0.04
  -4   0   3   -0.02    0.04
  -4   0   3    0.03    0.05
   4   0  -3    0.02    0.04
   4   0  -3   -0.09    0.04
   4   0  -3    0.01    0.05
   4   0  -3    0.02    0.05
  -4   0   3   -0.04    0.04
  -2   0   3    0.06    0.04
   2   0  -3   -0.01    0.04
  -2   0   3    0.01    0.04
  -2   0   3    0.02    0.03
  -2   0   3    0.01    0.04
   2   0  -3   -0.04    0.04
   2   0  -3    0.08    0.04
   2   0  -3    0.02    0.04
   0   0  -3    0.00    0.02
   0   0  -3    0.01    0.03
   0   0   3    0.02    0.03
   0   0  -3    0.03    0.03
   0   0   3    0.00    0.02
   0   0  -3    0.02    0.03
   0   0   3    0.01    0.03
   0   0   3    0.02    0.02
  -2   0  -3    0.09    0.05
  -2   0  -3    0.01    0.04
   2   0   3   -0.03    0.04
  -2   0  -3    0.02    0.04
   2   0   3    0.05    0.05
  -2   0  -3   -0.01    0.03
   2   0   3    0.01    0.04
   2   0   3   -0.01    0.05
   2   0   3    0.00    0.04
  -2   0  -3    0.02    0.05
   2   0   3    0.00    0.05
  -4   0  -3   -0.06    0.06
   4   0   3   -0.03    0.05
   4   0   3    0.01    0.05
  -4   0  -3    0.08    0.07
   4   0   3    0.07    0.06
  -4   0  -3   -0.01    0.05
   6   0   3    0.05    0.08
  -6   0  -3   -0.07    0.06
   6   0   3    0.00    0.06
   6   0   3    0.02    0.06
  -6   0  -3    0.04    0.07
  -6   0  -3    0.01    0.06
  -6   0  -3    0.04    0.09
  -8   0  -3   -0.04    0.09
  -8   0  -3    0.07    0.11
   8   0   3   -0.09    0.10
   8   0   3    0.15    0.10
 -10   0  -3   -0.01    0.12
  10   0   3    0.15    0.12
 -10   0  -3   -0.15    0.13
  10   0   3    0.04    0.13
 -11  -1   3    0.93    0.22
  11  -1  -3    0.95    0.19
  11  -1  -3    0.87    0.22
  11   1  -3    0.74    0.18
  11   1  -3    0.83    0.18
 -11   1   3    0.59    0.20
   9  -1  -3    1.82    0.21
  -9  -1   3    2.08    0.25
  -9  -1   3    1.45    0.17
   9  -1  -3    1.88    0.22
   9   1  -3    1.69    0.20
  -9   1   3    2.05    0.25
   9   1  -3    1.62    0.19
  -9   1   3    1.54    0.17
  -7  -1   3   -0.02    0.03
   7  -1  -3    0.07    0.07
  -7  -1   3    0.10    0.07
  -7  -1   3    0.10    0.10
   7  -1  -3    0.01    0.06
   7  -1  -3   -0.04    0.07
  -7   1   3    0.07    0.07
  -7   1   3    0.06    0.06
  -7   1   3   -0.06    0.10
   7   1  -3    0.05    0.07
  -7   1   3    0.03    0.06
   7   1  -3    0.03    0.06
   7   1  -3    0.01    0.08
   5  -1  -3   34.74    0.79
  -5  -1   3   34.98    0.78
  -5  -1   3   33.82    0.73
   5  -1  -3   34.96    0.80
   5  -1  -3   33.14    0.78
  -5  -1   3   34.60    0.83
   5   1  -3   34.53    0.77
   5   1  -3   34.28    0.77
   5   1  -3   35.83    0.78
   5   1  -3   34.28    0.77
  -5   1   3   34.17    0.78
  -5   1   3   34.36    0.83
   5   1  -3   34.76    0.78
  -5   1   3   35.19    0.77
  -5   1   3   34.85    0.76
  -3  -1   3    1.52    0.08
   3  -1  -3    1.71    0.10
   3  -1  -3    1.55    0.08
   3  -1  -3    1.45    0.10
  -3  -1   3    1.48    0.08
  -3  -1   3    1.56    0.12
   3  -1  -3    1.74    0.10
   3  -1  -3    1.71    0.10
   3   1  -3    1.71    0.10
  -3   1   3    1.44    0.09
  -3   1   3    1.64    0.09
  -3   1   3    1.50    0.10
   3   1  -3    1.61    0.09
   3   1  -3    1.50    0.09
   3   1  -3    1.66    0.09
   3   1  -3    1.47    0.09
  -1  -1   3    0.26    0.05
  -1  -1   3    0.54    0.05
   1  -1  -3    0.52    0.06
   1  -1  -3    0.46    0.06
  -1  -1   3    0.54    0.05
   1  -1  -3    0.56    0.06
  -1  -1   3    0.52    0.06
   1  -1  -3    0.51    0.05
   1  -1  -3    0.50    0.07
   1  -1  -3    0.50    0.06
  -1  -1   3    0.52    0.06
  -1  -1   3    0.62    0.06
  -1   1   3    0.52    0.06
   1   1  -3    0.63    0.06
   1   1  -3    0.52    0.06
  -1   1   3    0.46    0.06
   1   1  -3    0.46    0.05
   1   1  -3    0.52    0.06
  -1   1   3    0.65    0.07
   1   1  -3    0.45    0.06
   1  -1   3    8.64    0.23
  -1  -1  -3    8.83    0.22
  -1  -1  -3    8.93    0.23
   1  -1   3    8.88    0.23
   1  -1   3    8.46    0.23
   1  -1   3    9.04    0.23
   1  -1   3    8.69    0.20
  -1  -1  -3    8.76    0.22
   1   1   3    8.52    0.23
   1   1   3    8.50    0.22
  -1   1  -3    8.31    0.23
  -1   1  -3    8.62    0.23
  -1   1  -3    8.67    0.20
   1   1   3    9.22    0.23
  -1   1  -3    8.68    0.23
  -1   1  -3    8.46    0.23
   1   1   3    8.86    0.23
   1   1   3    8.46    0.22
  -3  -1  -3    0.09    0.05
   3  -1   3    0.00    0.05
  -3  -1  -3    0.14    0.06
   3  -1   3    0.00    0.05
   3  -1   3   -0.01    0.05
  -3  -1  -3    0.07    0.05
   3  -1   3    0.08    0.09
   3  -1   3    0.02    0.05
  -3  -1  -3   -0.01    0.05
   3   1   3   -0.04    0.05
  -3   1  -3    0.00    0.05
   3   1   3    0.01    0.05
  -3   1  -3    0.01    0.05
   3   1   3    0.01    0.05
  -3   1  -3   -0.01    0.05
   3   1   3   -0.03    0.05
   3   1   3    0.01    0.05
  -3   1  -3   -0.01    0.03
  -3   1  -3    0.06    0.06
   5  -1   3    0.34    0.08
   5  -1   3    0.31    0.08
  -5  -1  -3    0.38    0.08
   5  -1   3    0.38    0.09
  -5  -1  -3    0.22    0.07
  -5  -1  -3    0.29    0.09
  -5  -1  -3    0.27    0.09
   5   1   3    0.36    0.08
  -5   1  -3    0.26    0.09
   5   1   3    0.46    0.09
  -5   1  -3    0.19    0.07
   5   1   3    0.33    0.08
  -5   1  -3    0.24    0.08
  -7  -1  -3    0.31    0.09
  -7  -1  -3    0.14    0.07
   7  -1   3    0.27    0.10
   7  -1   3    0.15    0.10
  -7  -1  -3    0.30    0.11
   7  -1   3    0.23    0.10
  -7  -1  -3    0.34    0.12
   7   1   3    0.21    0.10
   7   1   3    0.21    0.09
  -7   1  -3    0.12    0.09
  -7   1  -3    0.17    0.12
   7   1   3    0.18    0.09
  -7   1  -3    0.13    0.09
  -7   1  -3    0.11    0.10
   9  -1   3    0.62    0.15
  -9  -1  -3    0.48    0.14
  -9  -1  -3    0.57    0.16
   9  -1   3    0.51    0.16
   9   1   3    0.31    0.13
  -9   1  -3    0.64    0.17
   9   1   3    0.39    0.14
  -9   1  -3    0.46    0.14
 -11  -1  -3    0.63    0.22
  11  -1   3    0.66    0.18
  11  -1   3    0.66    0.21
  11   1   3    0.62    0.20
  11   1   3    0.70    0.18
 -11   1  -3    0.39    0.18
  12  -2  -3    1.05    0.23
 -12  -2   3    0.92    0.25
  12  -2  -3    0.56    0.18
 -12   2   3    0.55    0.22
  12   2  -3    0.80    0.20
  12   2  -3    0.86    0.18
  10  -2  -3   -0.01    0.10
 -10  -2   3    0.26    0.15
  10  -2  -3   -0.05    0.11
  10   2  -3   -0.03    0.12
  10   2  -3    0.01    0.10
 -10   2   3    0.06    0.14
   8  -2  -3    2.96    0.23
  -8  -2   3    3.01    0.20
  -8  -2   3    3.16    0.26
   8  -2  -3    3.22    0.24
  -8   2   3    2.98    0.18
  -8   2   3    2.88    0.22
   8   2  -3    2.93    0.20
   8   2  -3    2.75    0.21
  -8   2   3    2.99    0.25
   8   2  -3    2.92    0.20
   6  -2  -3    1.26    0.14
  -6  -2   3    1.07    0.09
   6  -2  -3    0.85    0.11
   6  -2  -3    1.12    0.13
  -6  -2   3    1.38    0.17
  -6  -2   3    0.92    0.12
   6   2  -3    1.27    0.12
   6   2  -3    1.15    0.13
   6   2  -3    0.97    0.11
   6   2  -3    1.22    0.12
  -6   2   3    1.02    0.14
  -6   2   3    1.23    0.12
  -6   2   3    1.13    0.11
  -6   2   3    1.18    0.13
   6   2  -3    0.96    0.11
  -4  -2   3    0.09    0.04
   4  -2  -3    0.09    0.06
   4  -2  -3    0.08    0.05
  -4  -2   3    0.14    0.08
   4  -2  -3    0.15    0.06
   4  -2  -3    0.11    0.06
   4  -2  -3    0.17    0.07
  -4  -2   3    0.11    0.06
  -4  -2   3    0.18    0.04
   4   2  -3    0.18    0.05
   4   2  -3    0.18    0.05
   4   2  -3    0.14    0.05
  -4   2   3    0.19    0.06
   4   2  -3    0.11    0.05
  -4   2   3    0.19    0.06
  -4   2   3    0.28    0.09
  -4   2   3    0.08    0.04
   4   2  -3    0.16    0.05
   2  -2  -3   10.16    0.26
  -2  -2   3    9.89    0.27
  -2  -2   3    9.91    0.21
   2  -2  -3    9.81    0.26
   2  -2  -3   10.31    0.26
   2  -2  -3   10.05    0.26
  -2  -2   3    9.92    0.22
  -2  -2   3   10.07    0.22
  -2  -2   3   10.16    0.22
  -2  -2   3   10.00    0.27
   2   2  -3    9.72    0.23
  -2   2   3   10.07    0.26
  -2   2   3    9.97    0.26
   2   2  -3    9.89    0.26
   2   2  -3   10.42    0.27
   2   2  -3   10.08    0.23
   2   2  -3   10.18    0.23
   2   2  -3   10.10    0.23
   0  -2  -3   77.29    1.47
   0  -2  -3   75.81    1.47
   0  -2   3   77.38    1.47
   0  -2  -3   76.94    1.48
   0  -2   3   75.09    1.47
   0  -2   3   73.10    1.47
   0   2   3   76.27    1.48
   0   2   3   77.38    1.47
   0   2  -3   73.49    1.47
   0   2   3   75.69    1.47
   0   2  -3   73.99    1.47
   0   2   3   73.15    1.47
   0   2  -3   76.32    1.47
   0   2  -3   77.87    1.47
   2  -2   3   -0.04    0.04
  -2  -2  -3    0.05    0.05
  -2  -2  -3    0.02    0.04
   2  -2   3   -0.13    0.04
   2  -2   3   -0.02    0.04
   2  -2   3    0.03    0.05
  -2  -2  -3    0.03    0.05
   2  -2   3   -0.03    0.05
  -2  -2  -3    0.02    0.04
  -2  -2  -3    0.03    0.04
  -2   2  -3    0.03    0.05
  -2   2  -3    0.01    0.04
   2   2   3    0.01    0.05
  -2   2  -3    0.04    0.05
   2   2   3    0.04    0.04
  -2   2  -3    0.02    0.05
   2   2   3    0.00    0.04
   2   2   3    0.08    0.04
   2   2   3   -0.02    0.05
  -2   2  -3    0.08    0.05
  -4  -2  -3   88.91    1.78
   4  -2   3   92.11    1.84
  -4  -2  -3   89.82    1.85
   4  -2   3   89.93    1.85
  -4  -2  -3   87.80    1.79
   4  -2   3   90.67    1.84
  -4  -2  -3   92.30    1.85
   4   2   3   87.45    1.81
  -4   2  -3   91.33    1.83
   4   2   3   88.65    1.81
  -4   2  -3   89.48    1.84
   4   2   3   87.76    1.81
   4   2   3   88.41    1.81
  -6  -2  -3    5.18    0.26
  -6  -2  -3    5.36    0.28
   6  -2   3    5.15    0.25
  -6  -2  -3    5.65    0.22
   6  -2   3    5.21    0.26
  -6  -2  -3    5.73    0.21
   6  -2   3    5.59    0.27
   6   2   3    5.50    0.25
   6   2   3    4.85    0.24
  -6   2  -3    5.33    0.25
   6   2   3    5.65    0.25
  -6   2  -3    5.79    0.25
  -6   2  -3    5.88    0.27
  -6   2  -3    5.42    0.25
  -8  -2  -3   10.17    0.41
   8  -2   3   10.47    0.42
  -8  -2  -3    9.74    0.45
   8  -2   3   10.56    0.44
  -8   2  -3    9.61    0.43
   8   2   3   10.18    0.41
  -8   2  -3    9.44    0.39
   8   2   3    9.64    0.40
 -10  -2  -3    0.75    0.21
 -10  -2  -3    0.90    0.18
  10  -2   3    1.10    0.22
  10  -2   3    1.04    0.19
  10   2   3    0.86    0.18
  10   2   3    0.71    0.18
 -10   2  -3    0.57    0.16
 -10   2  -3    0.81    0.20
 -11  -3   3    0.70    0.23
  11  -3  -3    0.58    0.20
  11  -3  -3    0.13    0.13
 -11   3   3    0.49    0.18
  11   3  -3    0.64    0.17
  11   3  -3    0.40    0.15
   9  -3  -3    2.90    0.26
  -9  -3   3    2.72    0.28
   9  -3  -3    2.97    0.27
  -9  -3   3    2.67    0.24
  -9   3   3    2.67    0.19
   9   3  -3    2.51    0.22
   9   3  -3    2.49    0.23
  -9   3   3    3.07    0.31
   7  -3  -3    1.35    0.16
   7  -3  -3    1.52    0.17
  -7  -3   3    1.86    0.21
   7  -3  -3    1.89    0.19
  -7  -3   3    1.36    0.15
  -7  -3   3    1.43    0.09
  -7   3   3    1.20    0.17
  -7   3   3    1.66    0.13
  -7   3   3    1.61    0.16
  -7   3   3    1.60    0.15
   7   3  -3    1.78    0.14
   7   3  -3    1.52    0.14
   7   3  -3    1.40    0.14
   7   3  -3    1.75    0.16
  -5  -3   3    8.99    0.33
  -5  -3   3    9.32    0.22
   5  -3  -3    9.30    0.31
   5  -3  -3    8.88    0.31
  -5  -3   3    8.72    0.30
   5  -3  -3    8.81    0.31
   5   3  -3    9.06    0.30
  -5   3   3    8.56    0.29
  -5   3   3    9.20    0.25
  -5   3   3    9.07    0.33
  -5   3   3    8.66    0.30
   5   3  -3    9.11    0.26
   5   3  -3    9.24    0.27
   5   3  -3    8.91    0.26
   5   3  -3    8.70    0.27
   3  -3  -3    8.56    0.28
   3  -3  -3    8.56    0.26
   3  -3  -3    8.56    0.20
  -3  -3   3    8.97    0.27
   3  -3  -3    8.47    0.26
   3  -3  -3    8.58    0.27
   3   3  -3    8.40    0.21
   3   3  -3    8.66    0.21
   3   3  -3    8.44    0.26
  -3   3   3    8.39    0.25
   3   3  -3    8.24    0.25
   3   3  -3    8.69    0.27
   3   3  -3    8.45    0.21
  -3   3   3    8.31    0.26
   3   3  -3    8.64    0.21
  -1  -3   3   88.80    1.65
   1  -3  -3   87.86    1.69
   1  -3  -3   85.13    1.69
  -1  -3   3   86.02    1.69
   1  -3  -3   89.19    1.69
  -1  -3   3   87.57    1.67
  -1  -3   3   85.23    1.66
  -1  -3   3   86.46    1.65
   1  -3  -3   85.65    1.69
   1  -3  -3   86.13    1.69
   1  -3  -3   85.35    1.69
  -1  -3   3   80.38    1.64
   1   3  -3   87.58    1.66
   1   3  -3   86.20    1.65
  -1   3   3   84.97    1.68
  -1   3   3   85.51    1.69
  -1   3   3   86.90    1.69
  -1   3   3   85.69    1.69
   1   3  -3   86.83    1.66
   1   3  -3   88.96    1.65
   1   3  -3   85.96    1.65
   1   3  -3   84.68    1.69
   1  -3   3    0.27    0.06
  -1  -3  -3    0.35    0.05
  -1  -3  -3    0.28    0.05
   1  -3   3    0.33    0.06
  -1  -3  -3    0.26    0.05
  -1  -3  -3    0.26    0.05
   1  -3   3    0.40    0.07
   1  -3   3    0.26    0.06
   1   3   3    0.31    0.05
   1   3   3    0.39    0.05
  -1   3  -3    0.32    0.06
  -1   3  -3    0.24    0.06
   1   3   3    0.24    0.05
  -1   3  -3    0.29    0.03
  -1   3  -3    0.41    0.07
  -1   3  -3    0.27    0.06
   1   3   3    0.35    0.05
  -1   3  -3    0.31    0.06
  -3  -3  -3    8.35    0.24
   3  -3   3    8.88    0.29
   3  -3   3    8.97    0.28
  -3  -3  -3    8.65    0.24
   3  -3   3    9.17    0.28
  -3  -3  -3    8.87    0.29
  -3  -3  -3    9.02    0.29
  -3   3  -3    8.96    0.26
  -3   3  -3    8.87    0.28
   3   3   3    9.04    0.23
  -3   3  -3    8.62    0.28
  -3   3  -3    9.41    0.28
   3   3   3    8.88    0.26
  -3   3  -3    9.32    0.28
   3   3   3    9.03    0.26
   3   3   3    9.38    0.26
   3   3   3    8.91    0.26
   5  -3   3    6.00    0.27
  -5  -3  -3    6.14    0.28
   5  -3   3    6.15    0.26
  -5  -3  -3    6.20    0.26
  -5  -3  -3    6.12    0.20
   5  -3   3    6.25    0.26
  -5   3  -3    5.65    0.25
  -5   3  -3    4.68    0.22
  -5   3  -3    6.34    0.26
   5   3   3    6.17    0.24
   5   3   3    6.06    0.23
   5   3   3    6.15    0.24
   5   3   3    5.99    0.23
   7  -3   3    4.62    0.27
  -7  -3  -3    5.06    0.29
   7  -3   3    5.07    0.29
  -7  -3  -3    5.30    0.29
   7  -3   3    4.83    0.27
  -7   3  -3    4.77    0.26
   7   3   3    4.80    0.25
  -7   3  -3    5.32    0.26
   7   3   3    4.95    0.26
  -7   3  -3    5.38    0.29
  -7   3  -3    4.92    0.36
   7   3   3    5.02    0.25
  -9  -3  -3    0.45    0.15
   9  -3   3    0.35    0.15
  -9  -3  -3    0.54    0.18
   9  -3   3    0.60    0.16
   9   3   3    0.60    0.16
  -9   3  -3    0.66    0.14
   9   3   3    0.41    0.13
  -9   3  -3    0.52    0.17
  11  -3   3    0.46    0.20
  11  -3   3    0.29    0.16
 -11  -3  -3    0.24    0.17
 -11  -3  -3    0.31    0.16
  11   3   3    0.19    0.14
 -11   3  -3    0.35    0.19
  11   3   3    0.34    0.17
 -12  -4   3    0.21    0.21
  12  -4  -3    0.13    0.15
  12  -4  -3    0.38    0.19
  12   4  -3    0.17    0.15
 -12   4   3    0.42    0.20
  12   4  -3    0.05    0.15
 -10  -4   3    0.51    0.18
  10  -4  -3    0.52    0.17
  10  -4  -3    0.35    0.16
 -10   4   3    0.73    0.20
  10   4  -3    0.71    0.15
  10   4  -3    0.51    0.14
   8  -4  -3    1.99    0.22
   8  -4  -3    2.40    0.22
  -8  -4   3    2.36    0.22
  -8  -4   3    2.19    0.24
  -8   4   3    2.30    0.21
   8   4  -3    2.19    0.17
   8   4  -3    1.99    0.18
  -8   4   3    2.04    0.23
   8   4  -3    2.77    0.19
  -8   4   3    2.50    0.15
   6  -4  -3    6.97    0.29
   6  -4  -3    6.89    0.28
  -6  -4   3    7.34    0.32
  -6  -4   3    7.08    0.28
   6  -4  -3    6.54    0.29
  -6   4   3    7.25    0.29
   6   4  -3    7.24    0.24
  -6   4   3    6.74    0.31
  -6   4   3    6.95    0.22
   6   4  -3    6.39    0.23
  -6   4   3    6.19    0.26
   6   4  -3    7.08    0.24
   6   4  -3    6.96    0.28
   6   4  -3    6.92    0.24
  -4  -4   3    4.67    0.20
   4  -4  -3    4.31    0.20
  -4  -4   3    4.77    0.22
   4  -4  -3    4.36    0.20
   4  -4  -3    4.89    0.20
   4   4  -3    4.60    0.14
   4   4  -3    4.50    0.21
   4   4  -3    4.41    0.19
   4   4  -3    4.79    0.15
  -4   4   3    4.52    0.13
  -4   4   3    4.54    0.20
   4   4  -3    4.41    0.15
   4   4  -3    4.55    0.14
  -2  -4   3    5.83    0.19
   2  -4  -3    6.17    0.20
   2  -4  -3    5.91    0.19
  -2  -4   3    5.64    0.20
   2  -4  -3    5.57    0.19
   2   4  -3    6.20    0.20
   2   4  -3    5.54    0.18
   2   4  -3    5.85    0.13
  -2   4   3    5.85    0.20
   2   4  -3    5.84    0.20
   2   4  -3    5.78    0.13
   2   4  -3    5.88    0.13
   2   4  -3    5.81    0.13
  -2   4   3    5.98    0.19
  -2   4   3    6.03    0.20
   0  -4  -3    1.57    0.09
   0  -4   3    1.57    0.08
   0  -4   3    1.53    0.08
   0  -4   3    1.46    0.08
   0  -4  -3    1.58    0.09
   0  -4   3    1.62    0.09
   0  -4  -3    1.59    0.09
   0   4  -3    1.59    0.09
   0   4  -3    1.64    0.05
   0   4  -3    1.60    0.09
   0   4   3    1.68    0.09
   0   4   3    1.43    0.09
   0   4   3    1.54    0.09
   0   4   3    1.47    0.06
   0   4  -3    1.47    0.09
   0   4   3    1.46    0.09
   0   4  -3    1.50    0.09
   2  -4   3    0.34    0.07
  -2  -4  -3    0.26    0.07
  -2  -4  -3    0.35    0.05
  -2  -4  -3    0.34    0.05
   2  -4   3    0.45    0.08
   2  -4   3    0.28    0.07
  -2  -4  -3    0.40    0.04
  -2   4  -3    0.26    0.06
   2   4   3    0.29    0.05
  -2   4  -3    0.34    0.07
  -2   4  -3    0.30    0.07
   2   4   3    0.31    0.05
  -2   4  -3    0.43    0.08
   2   4   3    0.39    0.07
   2   4   3    0.24    0.05
   2   4   3    0.38    0.06
  -2   4  -3    0.39    0.06
  -4  -4  -3    0.93    0.12
   4  -4   3    0.76    0.11
  -4  -4  -3    0.90    0.08
   4  -4   3    0.72    0.11
   4  -4   3    0.81    0.12
  -4  -4  -3    0.65    0.11
  -4   4  -3    0.91    0.11
  -4   4  -3    0.80    0.11
   4   4   3    1.00    0.10
  -4   4  -3    0.78    0.10
   4   4   3    0.92    0.09
   4   4   3    0.79    0.09
   4   4   3    0.87    0.09
  -6  -4  -3   -0.08    0.07
   6  -4   3   -0.04    0.08
  -6  -4  -3   -0.07    0.09
  -6  -4  -3    0.01    0.05
   6  -4   3   -0.17    0.06
   6  -4   3   -0.04    0.08
  -6   4  -3   -0.10    0.06
   6   4   3    0.02    0.07
   6   4   3   -0.04    0.05
   6   4   3   -0.05    0.06
   6   4   3    0.02    0.06
  -6   4  -3    0.01    0.07
  -6   4  -3    0.03    0.07
   8  -4   3    2.64    0.26
  -8  -4  -3    2.13    0.24
  -8  -4  -3    2.86    0.26
   8  -4   3    2.59    0.26
   8   4   3    2.22    0.22
  -8   4  -3    2.44    0.21
  -8   4  -3    2.67    0.24
   8   4   3    2.70    0.22
  -8   4  -3    2.40    0.24
 -10  -4  -3   -0.05    0.15
 -10  -4  -3   -0.12    0.12
  10  -4   3    0.25    0.13
  10  -4   3    0.19    0.15
 -10   4  -3    0.28    0.16
  10   4   3    0.06    0.13
  10   4   3   -0.08    0.11
  11  -5  -3    1.90    0.26
 -11  -5   3    2.18    0.32
  11  -5  -3    2.10    0.30
  11   5  -3    1.99    0.23
 -11   5   3    2.27    0.30
  11   5  -3    1.82    0.23
   9  -5  -3    0.14    0.13
  -9  -5   3    0.22    0.11
   9  -5  -3    0.11    0.12
  -9  -5   3   -0.09    0.11
  -9   5   3   -0.01    0.14
   9   5  -3    0.13    0.10
   9   5  -3    0.10    0.09
   7  -5  -3    2.62    0.21
   7  -5  -3    2.71    0.22
  -7  -5   3    2.93    0.20
  -7  -5   3    2.97    0.25
   7  -5  -3    2.93    0.21
  -7   5   3    3.23    0.21
   7   5  -3    2.77    0.17
  -7   5   3    2.92    0.20
   7   5  -3    2.87    0.17
   7   5  -3    3.20    0.17
   7   5  -3    2.96    0.17
  -7   5   3    3.14    0.23
  -7   5   3    2.79    0.14
  -5  -5   3    0.94    0.12
   5  -5  -3    0.70    0.11
   5  -5  -3    0.66    0.11
   5  -5  -3    0.73    0.11
  -5  -5   3    0.91    0.13
   5   5  -3    0.91    0.08
  -5   5   3    0.75    0.11
  -5   5   3    0.72    0.06
   5   5  -3    0.85    0.08
   5   5  -3    0.75    0.08
   5   5  -3    0.71    0.11
   5   5  -3    0.84    0.08
   3  -5  -3   11.16    0.32
   3  -5  -3   10.86    0.32
   3  -5  -3   11.37    0.33
  -3  -5   3   11.75    0.33
   3   5  -3   11.15    0.24
   3   5  -3   11.60    0.34
  -3   5   3   11.10    0.33
   3   5  -3   11.14    0.24
  -3   5   3   11.33    0.32
   3   5  -3   11.71    0.36
  -3   5   3   11.15    0.32
   3   5  -3   11.12    0.33
   3   5  -3   11.23    0.23
   3   5  -3   11.35    0.23
  -1  -5   3    2.97    0.08
  -1  -5   3    2.80    0.08
  -1  -5   3    3.06    0.11
   1  -5  -3    2.98    0.10
  -1  -5   3    2.77    0.08
  -1  -5   3    2.96    0.13
   1  -5  -3    3.11    0.13
   1  -5  -3    2.89    0.13
   1  -5  -3    3.01    0.14
  -1  -5   3    2.91    0.08
   1   5  -3    2.81    0.09
  -1   5   3    3.30    0.13
  -1   5   3    3.10    0.13
   1   5  -3    2.86    0.10
   1   5  -3    2.97    0.10
   1   5  -3    3.03    0.11
  -1   5   3    2.88    0.13
   1   5  -3    3.00    0.10
  -1   5   3    2.89    0.13
   1   5  -3    2.90    0.13
   1  -5   3    0.03    0.05
  -1  -5  -3    0.09    0.04
   1  -5   3    0.04    0.05
  -1  -5  -3    0.10    0.05
   1  -5   3    0.04    0.05
  -1  -5  -3    0.04    0.04
  -1  -5  -3    0.03    0.03
  -1   5  -3    0.01    0.05
  -1   5  -3   -0.02    0.05
  -1   5  -3    0.05    0.05
   1   5   3    0.09    0.04
  -1   5  -3    0.00    0.05
   1   5   3    0.07    0.04
   1   5   3    0.08    0.04
   1   5   3   -0.01    0.04
  -1   5  -3    0.02    0.05
  -3  -5  -3    2.61    0.10
   3  -5   3    2.75    0.16
   3  -5   3    2.60    0.16
  -3  -5  -3    2.61    0.11
  -3  -5  -3    2.66    0.17
   3  -5   3    2.69    0.16
   3   5   3    2.70    0.12
  -3   5  -3    2.92    0.16
   3   5   3    2.67    0.12
  -3   5  -3    2.70    0.13
   3   5   3    2.75    0.13
  -3   5  -3    2.59    0.15
   3   5   3    2.56    0.12
  -3   5  -3    2.69    0.17
  -3   5  -3    2.34    0.15
   5  -5   3    0.00    0.07
   5  -5   3   -0.01    0.06
  -5  -5  -3   -0.02    0.08
   5  -5   3    0.00    0.06
  -5  -5  -3   -0.06    0.07
  -5  -5  -3    0.02    0.05
  -5   5  -3   -0.04    0.06
   5   5   3   -0.02    0.05
   5   5   3    0.05    0.05
   5   5   3    0.01    0.06
   5   5   3    0.05    0.06
  -5   5  -3    0.08    0.09
  -5   5  -3   -0.07    0.06
  -7  -5  -3   13.33    0.48
   7  -5   3   13.45    0.50
  -7  -5  -3   13.58    0.50
   7  -5   3   13.11    0.48
  -7   5  -3   12.92    0.46
   7   5   3   13.32    0.42
   7   5   3   13.39    0.43
   7   5   3   13.24    0.43
  -7   5  -3   12.79    0.42
  -7   5  -3   12.32    0.46
  -9  -5  -3    2.74    0.31
   9  -5   3    2.97    0.29
   9  -5   3    2.14    0.25
  -9  -5  -3    2.28    0.26
   9   5   3    2.67    0.25
   9   5   3    2.73    0.25
  -9   5  -3    2.75    0.22
  -9   5  -3    3.01    0.29
  11  -5   3    0.22    0.16
 -11  -5  -3    0.09    0.17
 -11  -5  -3    0.01    0.15
  11  -5   3    0.01    0.16
  11   5   3    0.07    0.15
  11   5   3    0.26    0.14
 -11   5  -3    0.16    0.16
  12  -6  -3    0.05    0.20
  12  -6  -3   -0.11    0.14
 -12  -6   3   -0.02    0.18
  12   6  -3    0.09    0.14
  12   6  -3    0.02    0.13
 -12   6   3    0.49    0.20
  10  -6  -3    2.18    0.26
  10  -6  -3    1.47    0.24
 -10  -6   3    1.90    0.29
 -10   6   3    1.77    0.26
  10   6  -3    1.84    0.20
  10   6  -3    1.67    0.20
  -8  -6   3    5.71    0.31
   8  -6  -3    5.59    0.32
  -8  -6   3    6.19    0.35
   8  -6  -3    6.18    0.34
  -8   6   3    5.53    0.21
   8   6  -3    6.43    0.27
   8   6  -3    5.81    0.25
  -8   6   3    6.01    0.35
  -8   6   3    6.54    0.31
   8   6  -3    5.66    0.25
   6  -6  -3    0.14    0.09
  -6  -6   3    0.20    0.10
  -6  -6   3    0.38    0.10
   6  -6  -3    0.26    0.10
   6  -6  -3    0.12    0.08
   6   6  -3    0.20    0.06
  -6   6   3    0.33    0.10
   6   6  -3    0.23    0.06
  -6   6   3    0.28    0.05
   6   6  -3    0.22    0.06
   6   6  -3    0.15    0.08
   6   6  -3    0.16    0.06
  -6   6   3    0.35    0.11
   4  -6  -3   17.91    0.48
  -4  -6   3   18.13    0.49
   4  -6  -3   18.30    0.50
   4  -6  -3   17.78    0.48
  -4   6   3   18.10    0.49
   4   6  -3   17.28    0.49
   4   6  -3   17.75    0.38
   4   6  -3   17.26    0.37
  -4   6   3   18.27    0.48
   4   6  -3   17.53    0.38
   4   6  -3   17.31    0.37
   4   6  -3   17.23    0.48
  -2  -6   3    6.92    0.22
   2  -6  -3    6.76    0.22
   2  -6  -3    7.03    0.23
  -2  -6   3    6.76    0.23
   2  -6  -3    6.54    0.23
  -2   6   3    6.58    0.23
   2   6  -3    6.64    0.21
  -2   6   3    6.79    0.23
  -2   6   3    6.85    0.23
   2   6  -3    6.41    0.23
   2   6  -3    7.13    0.23
   0  -6   3   14.24    0.33
   0  -6   3   14.50    0.34
   0  -6  -3   14.23    0.34
   0  -6  -3   14.50    0.32
   0  -6   3   14.71    0.34
   0  -6  -3   14.23    0.34
   0  -6  -3   14.04    0.34
   0  -6  -3   13.97    0.35
   0   6  -3   14.50    0.34
   0   6  -3   14.81    0.35
   0   6   3   14.91    0.35
   0   6   3   14.33    0.32
   0   6   3   13.83    0.35
   0   6  -3   14.35    0.36
   0   6  -3   15.27    0.35
   0   6   3   14.32    0.35
   0   6  -3   14.69    0.35
   0   6   3   14.31    0.34
  -2  -6  -3    0.05    0.03
   2  -6   3   -0.05    0.05
  -2  -6  -3    0.04    0.03
  -2  -6  -3    0.10    0.06
   2  -6   3    0.14    0.07
   2  -6   3    0.00    0.05
  -2  -6  -3   -0.02    0.03
   2   6   3    0.08    0.04
  -2   6  -3   -0.02    0.05
  -2   6  -3   -0.04    0.06
   2   6   3    0.04    0.04
   2   6   3    0.06    0.04
   2   6   3    0.09    0.04
  -2   6  -3    0.07    0.06
  -2   6  -3   -0.01    0.06
   4  -6   3    6.52    0.27
   4  -6   3    6.07    0.27
  -4  -6  -3    6.62    0.27
   4  -6   3    6.30    0.26
  -4  -6  -3    6.80    0.17
  -4  -6  -3    6.49    0.27
  -4   6  -3    6.64    0.26
   4   6   3    6.44    0.21
  -4   6  -3    6.36    0.24
   4   6   3    6.76    0.22
  -4   6  -3    6.64    0.27
   4   6   3    6.36    0.22
   4   6   3    6.62    0.22
   6  -6   3    1.09    0.16
  -6  -6  -3    1.11    0.16
  -6  -6  -3    1.51    0.18
   6  -6   3    1.11    0.15
  -6  -6  -3    1.43    0.08
   6  -6   3    1.20    0.15
   6   6   3    1.07    0.12
  -6   6  -3    1.40    0.16
   6   6   3    1.23    0.13
   6   6   3    1.11    0.12
  -6   6  -3    1.28    0.17
  -6   6  -3    1.28    0.15
   6   6   3    1.23    0.13
   8  -6   3    4.05    0.29
  -8  -6  -3    3.46    0.27
  -8  -6  -3    3.14    0.29
   8  -6   3    3.50    0.27
  -8   6  -3    3.10    0.25
   8   6   3    3.66    0.24
   8   6   3    3.71    0.23
  -8   6  -3    4.04    0.24
  -8   6  -3    3.81    0.27
 -10  -6  -3    0.53    0.17
  10  -6   3    0.30    0.17
  10  -6   3    0.49    0.17
 -10  -6  -3    0.45    0.17
 -10   6  -3    0.33    0.17
  10   6   3    0.25    0.14
  10   6   3    0.50    0.14
 -11  -7   3    0.51    0.23
  11  -7  -3    0.57    0.19
  11  -7  -3    0.50    0.21
  11   7  -3    0.59    0.14
 -11   7   3    0.27    0.19
  11   7  -3    0.30    0.14
   9  -7  -3    1.15    0.20
   9  -7  -3    1.37    0.23
  -9  -7   3    1.18    0.22
   9   7  -3    1.41    0.15
   9   7  -3    1.26    0.16
  -9   7   3    0.94    0.19
   7  -7  -3    8.77    0.37
  -7  -7   3    8.10    0.35
   7  -7  -3    8.62    0.37
   7  -7  -3    8.58    0.36
  -7  -7   3    7.83    0.37
  -7   7   3    7.85    0.37
  -7   7   3    8.11    0.35
   7   7  -3    8.02    0.27
   7   7  -3    8.62    0.28
   7   7  -3    8.54    0.27
   7   7  -3    8.32    0.27
  -7   7   3    8.33    0.24
  -5  -7   3    0.10    0.07
   5  -7  -3   -0.02    0.08
  -5  -7   3    0.06    0.08
   5  -7  -3    0.02    0.07
   5  -7  -3    0.02    0.07
   5   7  -3    0.06    0.04
  -5   7   3    0.04    0.06
   5   7  -3    0.04    0.03
   5   7  -3   -0.01    0.03
  -5   7   3   -0.01    0.06
   5   7  -3    0.03    0.08
   5   7  -3    0.08    0.04
  -3  -7   3    1.61    0.15
   3  -7  -3    1.68    0.15
   3  -7  -3    1.23    0.12
  -3  -7   3    1.25    0.12
   3  -7  -3    1.35    0.13
  -3   7   3    1.41    0.13
   3   7  -3    1.48    0.14
  -3   7   3    1.49    0.13
   3   7  -3    1.67    0.13
  -3   7   3    1.34    0.12
  -1  -7   3   11.22    0.24
  -1  -7   3   10.72    0.23
  -1  -7   3   10.64    0.31
  -1  -7   3   10.96    0.24
   1  -7  -3   10.97    0.31
   1  -7  -3   11.19    0.26
   1  -7  -3   11.54    0.30
   1  -7  -3    9.27    0.29
  -1  -7   3   11.05    0.23
  -1   7   3   11.10    0.31
  -1   7   3   11.04    0.26
  -1   7   3   11.11    0.30
   1   7  -3   10.77    0.26
  -1   7   3   11.32    0.31
   1   7  -3   10.88    0.26
   1   7  -3   11.23    0.31
   1   7  -3   10.83    0.26
  -1   7   3   10.98    0.30
   1   7  -3   11.04    0.28
   1   7  -3   11.24    0.26
   1  -7   3    0.22    0.06
   1  -7   3    0.02    0.03
   1  -7   3    0.16    0.06
  -1  -7  -3    0.14    0.04
  -1  -7  -3    0.14    0.04
  -1  -7  -3    0.11    0.06
  -1   7  -3    0.24    0.06
   1   7   3    0.20    0.05
   1   7   3    0.16    0.05
  -1   7  -3    0.19    0.06
  -1   7  -3    0.16    0.07
   1   7   3    0.20    0.05
   1   7   3    0.14    0.05
  -1   7  -3    0.14    0.06
  -1   7  -3    0.14    0.07
   1   7   3    0.13    0.04
  -3  -7  -3   30.31    0.61
  -3  -7  -3   31.03    0.75
   3  -7   3   31.69    0.74
   3  -7   3   31.73    0.74
   3  -7   3   30.71    0.75
   3   7   3   31.08    0.66
  -3   7  -3   30.89    0.73
   3   7   3   30.73    0.66
  -3   7  -3   30.52    0.74
   3   7   3   31.15    0.66
  -3   7  -3   30.44    0.74
  -3   7  -3   30.41    0.74
   3   7   3   30.44    0.66
   5  -7   3    0.40    0.10
  -5  -7  -3    0.85    0.14
   5  -7   3    0.30    0.09
  -5  -7  -3    0.39    0.11
   5  -7   3    0.49    0.11
  -5   7  -3    0.38    0.09
   5   7   3    0.64    0.09
   5   7   3    0.40    0.08
  -5   7  -3    0.42    0.10
   5   7   3    0.37    0.08
   5   7   3    0.57    0.08
  -5   7  -3    0.24    0.11
   7  -7   3    1.07    0.18
   7  -7   3    1.19    0.17
  -7  -7  -3    1.49    0.20
  -7  -7  -3    1.26    0.19
  -7   7  -3    1.02    0.16
  -7   7  -3    1.48    0.20
   7   7   3    1.30    0.15
   7   7   3    1.18    0.13
   7   7   3    1.20    0.13
  -9  -7  -3    2.01    0.27
   9  -7   3    1.43    0.22
   9  -7   3    2.04    0.27
  -9  -7  -3    1.91    0.23
   9   7   3    1.89    0.20
  -9   7  -3    1.46    0.22
   9   7   3    2.14    0.22
  11  -7   3    0.02    0.16
 -11  -7  -3    0.54    0.23
  11  -7   3    0.19    0.16
 -11  -7  -3    0.14    0.16
 -11   7  -3   -0.07    0.14
  11   7   3    0.20    0.13
  11   7   3    0.09    0.15
  12  -8  -3    1.24    0.25
  12  -8  -3    2.10    0.32
 -12  -8   3    1.27    0.28
  12   8  -3    1.57    0.22
 -12   8   3    1.69    0.28
  12   8  -3    1.47    0.21
  10  -8  -3    0.35    0.16
 -10  -8   3    0.48    0.20
  10  -8  -3    0.90    0.21
  10   8  -3    0.48    0.13
  10   8  -3    0.60    0.14
 -10   8   3    0.60    0.18
   8  -8  -3   -0.15    0.09
  -8  -8   3    0.10    0.13
  -8  -8   3    0.04    0.10
   8  -8  -3    0.04    0.10
  -8   8   3    0.14    0.13
  -8   8   3   -0.04    0.10
   8   8  -3    0.02    0.07
   8   8  -3    0.06    0.06
   8   8  -3    0.03    0.06
  -6  -8   3    3.08    0.20
   6  -8  -3    2.90    0.21
  -6  -8   3    2.95    0.22
   6  -8  -3    2.80    0.21
   6  -8  -3    3.09    0.22
   6   8  -3    3.12    0.13
  -6   8   3    3.11    0.20
   6   8  -3    2.87    0.13
   6   8  -3    2.82    0.13
   6   8  -3    2.89    0.13
  -6   8   3    2.44    0.19
   4  -8  -3   29.53    0.74
   4  -8  -3   28.22    0.72
   4  -8  -3   29.48    0.73
  -4  -8   3   29.54    0.73
  -4   8   3   29.80    0.73
   4   8  -3   29.84    0.73
  -4   8   3   29.77    0.74
  -2  -8   3    9.55    0.28
   2  -8  -3    9.51    0.30
  -2  -8   3    9.30    0.30
   2  -8  -3    9.66    0.30
   2  -8  -3    9.95    0.30
  -2   8   3    9.92    0.30
   2   8  -3    9.61    0.30
  -2   8   3    9.46    0.30
   2   8  -3    9.66    0.20
   2   8  -3    9.77    0.21
   2   8  -3    9.37    0.21
  -2   8   3    9.36    0.22
   2   8  -3    9.04    0.30
   2   8  -3    9.36    0.20
  -2   8   3    9.30    0.29
   2   8  -3    9.77    0.28
   0  -8   3   12.70    0.31
   0  -8   3   12.30    0.31
   0  -8   3   11.87    0.30
   0  -8  -3   12.19    0.31
   0  -8  -3   11.79    0.31
   0  -8  -3   11.44    0.30
   0  -8  -3   12.09    0.29
   0  -8  -3   11.85    0.32
   0   8   3   12.35    0.32
   0   8  -3   11.93    0.32
   0   8   3   11.63    0.32
   0   8   3   12.40    0.29
   0   8  -3   12.35    0.31
   0   8   3   12.48    0.32
   0   8  -3   12.54    0.32
   0   8  -3   12.63    0.32
   0   8   3   12.56    0.32
   0   8  -3   12.38    0.33
   0   8   3   12.26    0.32
   0   8   3   12.19    0.32
   0   8   3   12.22    0.32
  -2  -8  -3    0.86    0.06
   2  -8   3    0.92    0.11
   2  -8   3    0.79    0.11
  -2  -8  -3    0.72    0.05
   2  -8   3    0.66    0.09
  -2  -8  -3    0.90    0.11
  -2   8  -3    0.80    0.10
   2   8   3    0.86    0.07
  -2   8  -3    0.74    0.11
   2   8   3    0.75    0.07
  -2   8  -3    0.55    0.10
   2   8   3    0.77    0.07
   2   8   3    0.78    0.07
  -2   8  -3    0.74    0.10
   2   8   3    0.80    0.10
   4  -8   3    2.24    0.19
  -4  -8  -3    1.85    0.17
  -4  -8  -3    1.86    0.17
   4  -8   3    2.00    0.16
   4  -8   3    2.10    0.17
   4   8   3    1.93    0.12
  -4   8  -3    1.70    0.17
   4   8   3    1.91    0.11
  -4   8  -3    2.15    0.18
   4   8   3    1.85    0.11
  -4   8  -3    1.88    0.14
   4   8   3    1.86    0.11
   6  -8   3    1.01    0.15
  -6  -8  -3    0.79    0.15
  -6  -8  -3    0.79    0.15
   6  -8   3    0.74    0.15
   6  -8   3    0.83    0.14
   6   8   3    1.08    0.11
  -6   8  -3    1.18    0.16
   6   8   3    0.98    0.11
   6   8   3    1.05    0.12
  -6   8  -3    0.91    0.15
  -6   8  -3    0.93    0.16
   6   8   3    1.02    0.12
  -8  -8  -3    2.38    0.27
   8  -8   3    2.65    0.27
   8  -8   3    2.10    0.23
  -8  -8  -3    2.72    0.27
   8   8   3    2.32    0.20
   8   8   3    2.62    0.20
  -8   8  -3    2.88    0.27
  -8   8  -3    2.74    0.20
  -8   8  -3    2.10    0.23
 -10  -8  -3    0.11    0.17
  10  -8   3    0.02    0.13
 -10  -8  -3    0.26    0.15
  10  -8   3    0.26    0.18
  10   8   3    0.02    0.10
 -10   8  -3    0.20    0.16
  10   8   3    0.03    0.12
  11  -9  -3    2.39    0.33
 -11  -9   3    2.06    0.32
  11  -9  -3    3.00    0.33
  11   9  -3    2.41    0.24
 -11   9   3    2.31    0.31
  11   9  -3    2.09    0.22
  -9  -9   3    0.30    0.16
   9  -9  -3    0.55    0.17
   9  -9  -3    0.24    0.14
   9   9  -3    0.43    0.10
  -9   9   3    0.36    0.16
   9   9  -3    0.54    0.11
   9   9  -3    0.33    0.09
   7  -9  -3    6.25    0.32
  -7  -9   3    5.90    0.31
   7  -9  -3    5.98    0.32
  -7  -9   3    5.86    0.33
   7   9  -3    6.17    0.22
   7   9  -3    6.06    0.22
  -7   9   3    5.88    0.30
  -7   9   3    5.67    0.32
  -7   9   3    5.83    0.31
   7   9  -3    6.09    0.22
   7   9  -3    6.03    0.21
   5  -9  -3    0.82    0.14
   5  -9  -3    1.03    0.14
   5  -9  -3    1.00    0.14
  -5  -9   3    0.81    0.13
  -5   9   3    1.18    0.15
   5   9  -3    0.87    0.06
   5   9  -3    0.92    0.05
   5   9  -3    0.92    0.05
  -5   9   3    1.06    0.14
   5   9  -3    0.88    0.06
   3  -9  -3   14.75    0.42
  -3  -9   3   14.03    0.43
   3  -9  -3   13.76    0.42
  -3  -9   3   13.39    0.40
   3  -9  -3   15.23    0.42
  -3   9   3   13.92    0.41
  -3   9   3   13.89    0.42
  -3   9   3   15.16    0.42
   3   9  -3   15.01    0.43
   3   9  -3   13.76    0.42
  -1  -9   3    4.51    0.11
   1  -9  -3    4.23    0.15
   1  -9  -3    4.40    0.18
  -1  -9   3    4.56    0.20
  -1  -9   3    4.46    0.12
   1   9  -3    4.30    0.15
  -1   9   3    4.31    0.19
  -1   9   3    4.55    0.15
  -1   9   3    4.54    0.19
   1   9  -3    4.37    0.17
   1   9  -3    4.37    0.16
   1   9  -3    4.44    0.15
   1   9  -3    4.27    0.14
   1   9  -3    4.55    0.15
  -1   9   3    4.34    0.18
  -1  -9  -3    1.65    0.08
   1  -9   3    1.72    0.12
  -1  -9  -3    1.68    0.11
  -1  -9  -3    1.55    0.13
  -1  -9  -3    1.52    0.08
  -1   9  -3    1.66    0.13
  -1   9  -3    1.55    0.12
   1   9   3    1.80    0.13
   1   9   3    1.87    0.11
   1   9   3    1.44    0.10
   1   9   3    1.60    0.10
  -1   9  -3    1.74    0.12
   1   9   3    1.51    0.10
  -1   9  -3    1.71    0.13
   1   9   3    1.54    0.10
   3  -9   3    8.72    0.32
  -3  -9  -3    8.72    0.32
   3  -9   3    9.06    0.31
   3   9   3    8.59    0.24
  -3   9  -3    8.14    0.31
   3   9   3    8.63    0.24
   3   9   3    8.59    0.24
  -3   9  -3    9.19    0.32
   3   9   3    8.42    0.30
   3   9   3    8.60    0.24
  -3   9  -3    8.81    0.32
  -3   9  -3    8.93    0.32
  -5  -9  -3    6.52    0.30
   5  -9   3    6.15    0.29
  -5  -9  -3    6.79    0.31
   5  -9   3    6.33    0.31
   5   9   3    6.08    0.22
   5   9   3    6.25    0.22
  -5   9  -3    6.30    0.29
  -5   9  -3    6.19    0.30
  -5   9  -3    6.63    0.27
   5   9   3    6.19    0.22
   5   9   3    6.04    0.22
  -7  -9  -3    1.33    0.20
  -7  -9  -3    1.39    0.21
   7  -9   3    1.28    0.21
   7  -9   3    1.50    0.21
   7   9   3    1.73    0.16
   7   9   3    1.45    0.15
  -7   9  -3    1.28    0.17
   7   9   3    1.37    0.15
  -7   9  -3    1.24    0.19
  -9  -9  -3    0.10    0.17
   9  -9   3    0.26    0.17
   9  -9   3    0.07    0.13
  -9  -9  -3    0.28    0.15
   9   9   3    0.28    0.12
  -9   9  -3    0.30    0.14
   9   9   3    0.32    0.10
  11  -9   3    0.84    0.23
  11  -9   3    0.87    0.25
 -11  -9  -3    0.78    0.24
 -11   9  -3    0.50    0.19
  11   9   3    0.39    0.16
  11   9   3    0.43    0.14
 -10 -10   3    0.27    0.18
  10 -10  -3    0.42    0.16
  10 -10  -3    0.30    0.15
  10  10  -3    0.14    0.09
 -10  10   3    0.37    0.17
  10  10  -3    0.19    0.10
   8 -10  -3    7.73    0.39
   8 -10  -3    8.01    0.41
  -8 -10   3    7.85    0.41
  -8  10   3    7.08    0.36
  -8  10   3    8.26    0.40
   8  10  -3    8.08    0.28
   8  10  -3    7.54    0.27
   8  10  -3    7.56    0.26
   6 -10  -3    1.48    0.18
  -6 -10   3    1.35    0.18
   6 -10  -3    1.68    0.20
   6  10  -3    1.61    0.09
   6  10  -3    1.43    0.09
   6  10  -3    1.55    0.08
  -6  10   3    1.38    0.17
   6  10  -3    1.52    0.09
  -6  10   3    1.38    0.16
  -4 -10   3    3.12    0.19
   4 -10  -3    3.30    0.20
   4 -10  -3    3.48    0.21
  -4  10   3    3.50    0.21
   4  10  -3    3.51    0.20
  -4  10   3    3.31    0.21
   2 -10  -3    1.70    0.13
  -2 -10   3    1.91    0.15
   2 -10  -3    1.57    0.12
   2  10  -3    1.76    0.16
  -2  10   3    1.45    0.08
   2  10  -3    1.56    0.08
   2  10  -3    1.58    0.07
   2  10  -3    1.56    0.08
   2  10  -3    1.69    0.07
   2  10  -3    1.69    0.14
  -2  10   3    1.71    0.13
  -2  10   3    1.65    0.14
  -2  10   3    1.47    0.14
   0 -10   3    0.11    0.05
   0 -10  -3    0.15    0.06
   0 -10  -3    0.10    0.05
   0 -10  -3    0.09    0.05
   0 -10  -3    0.11    0.05
   0 -10   3    0.18    0.05
   0  10   3    0.07    0.05
   0  10  -3    0.26    0.08
   0  10  -3    0.09    0.06
   0  10  -3    0.15    0.05
   0  10   3    0.15    0.06
   0  10   3    0.05    0.05
   0  10  -3    0.02    0.05
   0  10   3    0.10    0.05
   0  10  -3    0.06    0.05
   0  10   3    0.08    0.05
  -2 -10  -3   55.69    1.21
   2 -10   3   54.31    1.19
  -2 -10  -3   55.58    1.08
   2 -10   3   55.16    1.20
   2  10   3   54.74    1.13
   2  10   3   56.26    1.13
  -2  10  -3   57.42    1.21
   2  10   3   56.44    1.18
   2  10   3   53.79    1.20
   2  10   3   54.63    1.12
  -2  10  -3   55.25    1.22
  -2  10  -3   57.06    1.20
   2  10   3   53.83    1.13
  -2  10  -3   54.07    1.21
   4 -10   3    6.52    0.28
  -4 -10  -3    6.04    0.28
   4 -10   3    5.75    0.28
   4  10   3    5.64    0.20
  -4  10  -3    6.33    0.30
   4  10   3    5.87    0.20
  -4  10  -3    5.97    0.28
   4  10   3    5.64    0.20
   4  10   3    5.99    0.19
  -6 -10  -3   19.22    0.61
   6 -10   3   18.95    0.60
  -6 -10  -3   19.34    0.61
   6 -10   3   18.07    0.61
   6  10   3   18.87    0.51
   6  10   3   19.21    0.50
  -6  10  -3   18.92    0.61
  -6  10  -3   18.18    0.58
  -6  10  -3   19.37    0.56
   6  10   3   18.91    0.49
   6  10   3   18.87    0.49
  -8 -10  -3    0.15    0.13
   8 -10   3    0.52    0.17
  -8 -10  -3    0.15    0.14
   8 -10   3   -0.06    0.11
  -8  10  -3    0.20    0.12
   8  10   3    0.13    0.10
   8  10   3    0.07    0.11
  -8  10  -3    0.18    0.12
   8  10   3    0.07    0.08
  -8  10  -3    0.02    0.11
 -10 -10  -3    3.03    0.33
  10 -10   3    4.31    0.35
 -10 -10  -3    3.66    0.39
  10 -10   3    4.69    0.44
  10  10   3    3.04    0.25
 -10  10  -3    3.61    0.33
  10  10   3    3.74    0.27
 -11 -11   3    0.80    0.24
  11 -11  -3    0.57    0.21
  11 -11  -3    0.66    0.19
  11  11  -3    0.91    0.15
  11  11  -3    0.97    0.15
 -11  11   3    1.07    0.24
   9 -11  -3    0.40    0.16
  -9 -11   3    0.51    0.18
   9 -11  -3    0.23    0.15
  -9  11   3    0.58    0.17
   9  11  -3    0.42    0.10
   9  11  -3    0.39    0.10
   9  11  -3    0.55    0.10
  -9  11   3    0.37    0.14
  -7 -11   3    0.84    0.17
   7 -11  -3    0.72    0.15
   7 -11  -3    0.76    0.16
   7  11  -3    0.70    0.08
   7  11  -3    0.87    0.09
   7  11  -3    0.81    0.08
  -7  11   3    1.22    0.17
  -7  11   3    1.11    0.18
   5 -11  -3    6.78    0.32
   5 -11  -3    7.27    0.32
  -5 -11   3    7.26    0.32
  -5  11   3    7.30    0.31
  -5  11   3    7.19    0.33
  -3 -11   3    0.97    0.13
   3 -11  -3    0.75    0.11
   3 -11  -3    0.74    0.11
  -3 -11   3    0.82    0.13
  -3  11   3    0.78    0.06
  -3  11   3    0.51    0.10
  -3  11   3    0.85    0.12
  -3  11   3    0.80    0.12
   3  11  -3    0.80    0.12
   1 -11  -3   12.25    0.33
   1 -11  -3   12.07    0.33
  -1 -11   3   12.61    0.27
   1 -11  -3   12.80    0.36
   1 -11  -3   12.35    0.35
  -1 -11   3   12.67    0.28
  -1 -11   3   12.14    0.38
  -1  11   3   11.60    0.35
  -1  11   3   12.58    0.33
   1  11  -3   12.56    0.32
   1  11  -3   12.35    0.37
   1  11  -3   12.70    0.35
  -1  11   3   12.69    0.37
   1  11  -3   13.14    0.34
   1  11  -3   12.12    0.31
   1  11  -3   12.42    0.32
   1  11  -3   12.55    0.33
  -1  11   3   12.45    0.37
  -1 -11  -3    3.14    0.18
   1 -11   3    3.49    0.17
   1 -11   3    3.46    0.17
  -1 -11  -3    3.63    0.16
  -1 -11  -3    3.46    0.13
  -1 -11  -3    3.45    0.13
  -1  11  -3    3.43    0.17
  -1  11  -3    3.59    0.19
   1  11   3    3.57    0.15
   1  11   3    3.57    0.15
   1  11   3    3.68    0.16
  -1  11  -3    3.41    0.18
   1  11   3    3.38    0.16
   1  11   3    3.39    0.18
   1  11   3    3.57    0.16
  -1  11  -3    3.57    0.19
   3 -11   3    0.00    0.06
   3 -11   3    0.02    0.07
  -3 -11  -3   -0.01    0.08
   3  11   3    0.02    0.04
  -3  11  -3    0.02    0.08
   3  11   3    0.09    0.07
   3  11   3   -0.06    0.06
  -3  11  -3   -0.02    0.07
   3  11   3    0.01    0.04
  -3  11  -3    0.16    0.08
  -3  11  -3   -0.08    0.06
   3  11   3    0.06    0.04
   3  11   3   -0.01    0.04
   5 -11   3    2.48    0.22
  -5 -11  -3    2.49    0.21
   5 -11   3    2.46    0.21
   5  11   3    2.30    0.13
  -5  11  -3    2.77    0.24
  -5  11  -3    2.40    0.17
  -5  11  -3    2.45    0.20
   5  11   3    2.73    0.14
   5  11   3    2.51    0.14
   5  11   3    2.69    0.14
  -7 -11  -3    3.57    0.28
   7 -11   3    3.34    0.31
   7 -11   3    3.70    0.28
  -7 -11  -3    3.42    0.28
   7  11   3    3.90    0.21
  -7  11  -3    3.50    0.28
  -7  11  -3    3.18    0.24
   7  11   3    3.50    0.19
   7  11   3    3.58    0.20
  -9 -11  -3    0.36    0.16
   9 -11   3    0.55    0.18
   9 -11   3    0.31    0.16
  -9 -11  -3    0.20    0.16
  -9  11  -3    0.64    0.22
   9  11   3    0.32    0.11
  -9  11  -3    0.58    0.16
   9  11   3    0.37    0.11
 -11 -11  -3    0.46    0.21
  11 -11   3    0.08    0.16
  11 -11   3    0.17    0.20
  11  11   3   -0.01    0.12
  11  11   3    0.23    0.14
 -11  11  -3    0.08    0.17
  10 -12  -3    0.27    0.15
 -10 -12   3    0.47    0.22
  10 -12  -3   -0.14    0.12
 -10  12   3    0.00    0.14
  10  12  -3    0.07    0.08
  10  12  -3    0.13    0.09
   8 -12  -3    0.88    0.19
  -8 -12   3    0.98    0.20
   8 -12  -3    1.20    0.22
   8  12  -3    0.67    0.10
  -8  12   3    1.18    0.20
   8  12  -3    0.89    0.10
   8  12  -3    0.99    0.10
  -8  12   3    1.07    0.20
  -6 -12   3    0.38    0.12
   6 -12  -3    0.33    0.14
   6 -12  -3    0.17    0.11
   6  12  -3    0.24    0.04
   6  12  -3    0.22    0.04
   6  12  -3    0.25    0.04
  -6  12   3    0.11    0.11
  -6  12   3    0.20    0.10
   6  12  -3    0.25    0.04
  -4 -12   3    2.26    0.20
   4 -12  -3    2.59    0.22
   4 -12  -3    2.04    0.19
  -4 -12   3    2.57    0.23
  -4  12   3    2.29    0.22
  -4  12   3    2.42    0.21
   2 -12  -3   14.64    0.42
   2 -12  -3   14.83    0.43
  -2 -12   3   14.74    0.44
   2  12  -3   14.22    0.34
  -2  12   3   14.15    0.42
  -2  12   3   14.20    0.43
  -2  12   3   13.79    0.35
   2  12  -3   14.14    0.34
   2  12  -3   14.02    0.34
   2  12  -3   14.12    0.33
  -2  12   3   13.76    0.42
   2  12  -3   14.45    0.38
   2  12  -3   14.75    0.44
   0 -12  -3    7.38    0.26
   0 -12   3    7.34    0.23
   0 -12  -3    7.37    0.23
   0 -12  -3    7.34    0.24
   0 -12  -3    7.65    0.24
   0 -12   3    7.62    0.23
   0 -12   3    7.32    0.28
   0  12   3    7.10    0.25
   0  12  -3    7.28    0.25
   0  12   3    7.47    0.25
   0  12   3    7.34    0.26
   0  12   3    7.53    0.25
   0  12  -3    7.11    0.25
   0  12  -3    7.40    0.25
   0  12  -3    7.07    0.26
   0  12   3    6.88    0.25
   0  12  -3    7.00    0.25
   2 -12   3    1.39    0.14
  -2 -12  -3    1.06    0.14
  -2 -12  -3    1.06    0.05
   2 -12   3    0.99    0.12
   2  12   3    1.04    0.09
   2  12   3    1.10    0.10
   2  12   3    1.09    0.10
  -2  12  -3    1.62    0.17
   2  12   3    1.12    0.13
  -2  12  -3    1.18    0.14
   2  12   3    1.06    0.09
  -2  12  -3    1.22    0.14
   2  12   3    1.22    0.12
  -2  12  -3    1.10    0.13
  -4 -12  -3    0.31    0.11
   4 -12   3    0.17    0.09
   4 -12   3    0.43    0.12
   4  12   3    0.39    0.07
  -4  12  -3    0.23    0.10
   4  12   3    0.24    0.06
   4  12   3    0.25    0.06
  -4  12  -3    0.25    0.12
   4  12   3    0.32    0.06
  -6 -12  -3    0.17    0.12
   6 -12   3    0.06    0.10
   6 -12   3    0.10    0.11
   6  12   3    0.02    0.07
  -6  12  -3    0.16    0.09
  -6  12  -3    0.24    0.14
   6  12   3    0.16    0.07
   6  12   3    0.22    0.07
  -6  12  -3    0.00    0.10
  -8 -12  -3    1.80    0.25
  -8 -12  -3    2.04    0.26
   8 -12   3    1.68    0.23
   8 -12   3    2.00    0.27
   8  12   3    1.92    0.18
  -8  12  -3    1.76    0.23
  -8  12  -3    1.68    0.21
   8  12   3    1.99    0.18
  10 -12   3    0.63    0.20
 -10 -12  -3    0.44    0.19
  10 -12   3    0.21    0.18
  10  12   3    0.60    0.14
 -10  12  -3    0.46    0.17
  10  12   3    0.44    0.14
  11 -13  -3    0.44    0.19
  11 -13  -3    0.41    0.20
 -11 -13   3   -0.11    0.18
  11  13  -3    0.21    0.12
 -11  13   3    0.39    0.21
  11  13  -3    0.31    0.11
  -9 -13   3   -0.03    0.16
   9 -13  -3    0.20    0.15
   9 -13  -3    0.11    0.16
   9  13  -3    0.04    0.07
   9  13  -3    0.05    0.07
  -9  13   3   -0.07    0.11
   9  13  -3    0.13    0.08
  -9  13   3   -0.05    0.11
   7 -13  -3   12.81    0.49
   7 -13  -3   12.03    0.51
  -7 -13   3   13.81    0.53
  -7  13   3   11.98    0.50
   7  13  -3   12.18    0.31
   7  13  -3   11.75    0.31
   7  13  -3   12.44    0.31
   5 -13  -3    2.51    0.21
   5 -13  -3    2.57    0.24
  -5 -13   3    1.99    0.20
  -5  13   3    1.93    0.21
  -5  13   3    2.29    0.21
   3 -13  -3    5.27    0.25
  -3 -13   3    5.16    0.26
   3 -13  -3    5.18    0.25
  -3  13   3    5.07    0.16
  -3  13   3    4.84    0.24
  -3  13   3    5.06    0.25
   3  13  -3    5.09    0.15
   3  13  -3    5.07    0.14
  -3  13   3    5.12    0.25
   3  13  -3    5.30    0.19
   3  13  -3    5.07    0.14
   3  13  -3    5.08    0.15
   1 -13  -3    6.62    0.23
  -1 -13   3    6.46    0.27
  -1 -13   3    6.41    0.18
   1 -13  -3    6.42    0.24
   1 -13  -3    6.14    0.24
  -1  13   3    6.55    0.25
   1  13  -3    6.26    0.24
   1  13  -3    6.37    0.21
  -1  13   3    6.54    0.22
  -1  13   3    6.28    0.26
   1  13  -3    6.60    0.27
   1  13  -3    6.25    0.22
   1  13  -3    6.08    0.22
  -1  13   3    6.03    0.25
   1  13  -3    6.50    0.22
  -1 -13  -3    7.84    0.27
   1 -13   3    7.58    0.27
  -1 -13  -3    7.40    0.21
  -1 -13  -3    7.06    0.28
   1 -13   3    7.07    0.25
  -1  13  -3    7.30    0.27
  -1  13  -3    7.70    0.28
   1  13   3    7.45    0.25
  -1  13  -3    7.99    0.29
   1  13   3    7.70    0.26
   1  13   3    7.73    0.26
   1  13   3    7.19    0.28
   1  13   3    7.60    0.25
  -1  13  -3    7.13    0.28
   1  13   3    6.99    0.24
   3 -13   3    0.03    0.07
  -3 -13  -3    0.02    0.09
   3 -13   3    0.17    0.09
  -3  13  -3    0.05    0.09
   3  13   3    0.14    0.05
  -3  13  -3    0.06    0.07
  -3  13  -3    0.05    0.08
  -3  13  -3    0.11    0.09
   3  13   3    0.10    0.05
   3  13   3    0.09    0.05
   3  13   3    0.11    0.05
   5 -13   3    1.39    0.18
   5 -13   3    1.92    0.22
  -5 -13  -3    1.07    0.17
  -5  13  -3    1.13    0.17
  -5  13  -3    1.18    0.18
   5  13   3    1.29    0.11
   5  13   3    1.06    0.10
   5  13   3    1.52    0.12
   5  13   3    1.39    0.12
   7 -13   3   -0.16    0.11
   7 -13   3    0.14    0.14
  -7 -13  -3    0.11    0.12
  -7  13  -3    0.01    0.10
  -7  13  -3    0.05    0.12
   7  13   3   -0.02    0.07
   7  13   3    0.05    0.07
   7  13   3    0.00    0.07
  -9 -13  -3    0.13    0.16
   9 -13   3    0.06    0.14
   9 -13   3    0.18    0.13
  -9  13  -3    0.33    0.13
   9  13   3    0.14    0.10
   9  13   3    0.12    0.09
  -9  13  -3    0.16    0.14
 -10 -14   3    0.00    0.18
  10 -14  -3   -0.13    0.16
  10 -14  -3    0.01    0.13
  10  14  -3    0.03    0.07
 -10  14   3    0.01    0.13
  10  14  -3    0.14    0.09
   8 -14  -3    0.79    0.19
   8 -14  -3    0.87    0.18
  -8 -14   3    0.82    0.21
  -8  14   3    1.15    0.21
   8  14  -3    1.05    0.10
   8  14  -3    0.78    0.09
   8  14  -3    1.01    0.10
  -8  14   3    1.18    0.20
   6 -14  -3    1.49    0.20
   6 -14  -3    1.22    0.18
  -6 -14   3    1.41    0.20
  -6  14   3    1.19    0.18
  -6  14   3    1.14    0.19
   4 -14  -3    1.59    0.18
  -4 -14   3    1.59    0.19
   4 -14  -3    1.39    0.17
  -4  14   3    1.38    0.18
  -4  14   3    1.52    0.19
   4  14  -3    1.38    0.06
   4  14  -3    1.44    0.06
  -4  14   3    1.25    0.07
  -2 -14   3    0.20    0.09
   2 -14  -3    0.07    0.05
   2 -14  -3    0.31    0.09
   2  14  -3    0.16    0.08
   2  14  -3    0.22    0.05
   2  14  -3    0.23    0.05
  -2  14   3    0.27    0.09
  -2  14   3    0.28    0.09
   2  14  -3    0.17    0.06
  -2  14   3    0.12    0.08
  -2  14   3    0.17    0.06
   2  14  -3    0.22    0.08
   2  14  -3    0.23    0.06
   0 -14   3    0.07    0.08
   0 -14  -3    0.07    0.05
   0 -14   3    0.10    0.05
   0 -14  -3    0.11    0.07
   0 -14  -3    0.13    0.06
   0 -14  -3    0.11    0.06
   0 -14   3    0.08    0.05
   0  14   3    0.20    0.07
   0  14  -3    0.10    0.07
   0  14  -3    0.05    0.06
   0  14  -3    0.07    0.08
   0  14  -3    0.10    0.06
   0  14   3    0.02    0.06
   0  14   3    0.15    0.06
   0  14  -3    0.11    0.07
   0  14   3    0.18    0.07
  -2 -14  -3   15.01    0.47
   2 -14   3   15.23    0.46
  -2  14  -3   15.91    0.48
   2  14   3   15.22    0.39
   2  14   3   15.73    0.44
  -2  14  -3   14.24    0.45
   2  14   3   14.56    0.39
   2  14   3   14.90    0.46
  -2  14  -3   16.06    0.47
   2  14   3   14.83    0.39
   2  14   3   14.27    0.39
  -2  14  -3   13.60    0.46
   4 -14   3    2.06    0.20
   4 -14   3    1.88    0.20
  -4 -14  -3    1.52    0.18
   4  14   3    2.00    0.12
   4  14   3    1.77    0.12
   4  14   3    1.81    0.12
  -4  14  -3    2.20    0.23
  -4  14  -3    2.01    0.20
   4  14   3    1.70    0.12
  -6 -14  -3   23.18    0.74
   6 -14   3   23.36    0.72
   6 -14   3   22.18    0.72
  -6  14  -3   23.13    0.72
   6  14   3   22.42    0.56
   6  14   3   22.57    0.56
  -6  14  -3   22.82    0.65
   6  14   3   23.08    0.57
  -6  14  -3   23.04    0.73
   8 -14   3    1.92    0.26
  -8 -14  -3    1.63    0.26
   8 -14   3    2.29    0.30
   8  14   3    1.99    0.17
  -8  14  -3    2.09    0.26
  -8  14  -3    2.27    0.24
   8  14   3    2.13    0.18
  10 -14   3    2.06    0.31
  10  14   3    1.91    0.21
  10  14   3    1.66    0.19
 -10  14  -3    1.38    0.23
 -11 -15   3   -0.01    0.25
  11 -15  -3    0.04    0.17
 -11  15   3    0.50    0.20
  11  15  -3    0.27    0.10
   9 -15  -3    1.30    0.24
  -9 -15   3    1.00    0.24
   9 -15  -3    1.61    0.27
   9  15  -3    1.26    0.11
   9  15  -3    1.32    0.12
  -9  15   3    1.28    0.25
   9  15  -3    1.22    0.12
  -9  15   3    1.23    0.22
   7 -15  -3    2.23    0.27
   7 -15  -3    1.44    0.22
  -7 -15   3    1.82    0.24
   7  15  -3    1.54    0.09
   7  15  -3    1.48    0.08
   7  15  -3    1.50    0.09
  -7  15   3    2.13    0.26
   5 -15  -3    4.46    0.29
   5 -15  -3    4.05    0.26
  -5  15   3    4.02    0.27
  -5  15   3    4.41    0.29
   3 -15  -3    9.64    0.37
  -3 -15   3    9.45    0.37
   3 -15  -3    9.73    0.35
  -3  15   3    9.67    0.38
   3  15  -3    9.47    0.25
   3  15  -3    9.38    0.29
   3  15  -3    9.43    0.25
  -3  15   3    9.48    0.26
   3  15  -3    9.38    0.25
  -3  15   3    9.30    0.36
   3  15  -3    9.09    0.24
  -3  15   3    9.36    0.36
  -1 -15   3   -0.03    0.03
  -1 -15   3    0.12    0.09
   1 -15  -3   -0.01    0.05
   1 -15  -3    0.06    0.06
   1 -15  -3    0.04    0.06
   1  15  -3    0.04    0.06
  -1  15   3    0.11    0.07
  -1  15   3   -0.01    0.06
   1  15  -3    0.12    0.06
   1  15  -3    0.02    0.05
   1  15  -3    0.02    0.07
   1  15  -3    0.11    0.07
  -1  15   3   -0.02    0.07
   1  15  -3    0.00    0.05
  -1  15   3    0.04    0.06
  -1 -15  -3    0.11    0.08
  -1 -15  -3   -0.08    0.06
   1 -15   3    0.05    0.06
  -1 -15  -3   -0.01    0.04
   1 -15   3   -0.03    0.05
  -1  15  -3    0.11    0.07
  -1  15  -3   -0.04    0.06
   1  15   3    0.00    0.05
   1  15   3    0.10    0.06
   1  15   3   -0.03    0.06
   1  15   3    0.01    0.06
   1  15   3   -0.02    0.05
  -1  15  -3   -0.06    0.08
  -1  15  -3    0.13    0.08
  -3 -15  -3    0.71    0.15
   3 -15   3    1.09    0.15
   3 -15   3    0.71    0.13
   3  15   3    0.79    0.10
   3  15   3    0.68    0.09
  -3  15  -3    0.64    0.15
  -3  15  -3    0.72    0.13
   3  15   3    0.73    0.09
  -3  15  -3    0.87    0.14
  -3  15  -3    0.57    0.13
   3  15   3    0.63    0.08
   5 -15   3    0.95    0.17
  -5 -15  -3    1.06    0.19
   5 -15   3    1.26    0.18
  -5  15  -3    1.05    0.17
   5  15   3    1.15    0.11
  -5  15  -3    0.99    0.18
   5  15   3    1.04    0.11
   5  15   3    1.08    0.11
   7 -15   3    1.10    0.22
   7 -15   3    1.12    0.20
  -7 -15  -3    1.45    0.23
   7  15   3    1.29    0.14
   7  15   3    1.27    0.13
  -7  15  -3    1.09    0.17
  -7  15  -3    1.18    0.22
   7  15   3    1.29    0.13
   9 -15   3    0.50    0.21
  -9 -15  -3    0.31    0.18
  -9  15  -3    0.41    0.15
   9  15   3    0.38    0.12
  -9  15  -3    0.03    0.14
   9  15   3    0.32    0.11
 -10 -16   3    0.03    0.20
  10 -16  -3    0.76    0.23
  10  16  -3    0.43    0.09
 -10  16   3    0.48    0.19
   8 -16  -3    5.24    0.36
   8 -16  -3    4.94    0.38
  -8 -16   3    5.33    0.38
   8  16  -3    4.95    0.17
   8  16  -3    5.57    0.18
   8  16  -3    5.33    0.18
  -8  16   3    5.17    0.37
   6 -16  -3   12.35    0.49
   6 -16  -3   12.93    0.52
  -6  16   3   13.09    0.52
  -6  16   3   12.24    0.49
   4 -16  -3    2.10    0.21
  -4 -16   3    2.11    0.22
   4 -16  -3    2.17    0.20
  -4  16   3    1.79    0.09
   4  16  -3    1.98    0.09
  -4  16   3    1.97    0.22
   4  16  -3    1.84    0.09
   4  16  -3    1.74    0.09
   4  16  -3    1.91    0.13
  -4  16   3    1.58    0.19
   4  16  -3    2.11    0.09
  -2 -16   3    0.20    0.11
   2 -16  -3    0.24    0.09
   2 -16  -3    0.07    0.06
  -2  16   3    0.03    0.07
   2  16  -3    0.11    0.06
   2  16  -3    0.09    0.05
   2  16  -3    0.19    0.08
  -2  16   3    0.17    0.10
   2  16  -3    0.15    0.05
  -2  16   3    0.05    0.06
   2  16  -3    0.10    0.06
  -2  16   3    0.08    0.07
   0 -16   3    0.30    0.07
   0 -16   3    0.29    0.07
   0 -16   3    0.17    0.09
   0 -16  -3    0.45    0.10
   0 -16  -3    0.31    0.07
   0 -16  -3    0.39    0.08
   0  16   3    0.28    0.08
   0  16   3    0.29    0.09
   0  16  -3    0.30    0.09
   0  16   3    0.24    0.08
   0  16  -3    0.24    0.08
   0  16  -3    0.44    0.10
   0  16  -3    0.19    0.07
   0  16   3    0.32    0.08
   0  16  -3    0.40    0.10
   2 -16   3    1.89    0.17
   2 -16   3    2.05    0.17
  -2 -16  -3    1.52    0.17
  -2 -16  -3    2.16    0.19
   2  16   3    1.85    0.13
   2  16   3    1.81    0.13
  -2  16  -3    1.89    0.19
   2  16   3    1.86    0.13
   2  16   3    1.65    0.13
  -2  16  -3    2.16    0.20
  -2  16  -3    2.16    0.18
   2  16   3    1.98    0.14
  -2  16  -3    1.90    0.21
  -4 -16  -3    1.02    0.18
   4 -16   3    1.08    0.18
   4 -16   3    1.12    0.17
   4  16   3    0.95    0.10
  -4  16  -3    0.70    0.15
  -4  16  -3    0.72    0.17
   4  16   3    0.83    0.10
   4  16   3    0.96    0.11
   4  16   3    0.89    0.10
  -6 -16  -3    0.75    0.19
   6 -16   3    0.62    0.15
   6 -16   3    0.68    0.19
   6  16   3    0.75    0.10
  -6  16  -3    0.87    0.18
  -6  16  -3    0.73    0.14
   6  16   3    0.74    0.10
   6  16   3    0.64    0.10
  -6  16  -3    0.42    0.16
   8 -16   3    0.16    0.16
  -8 -16  -3    0.07    0.15
   8  16   3    0.19    0.09
  -8  16  -3    0.17    0.13
   8  16   3    0.09    0.09
  -8  16  -3    0.26    0.16
  10 -16   3    0.28    0.22
 -10  16  -3    0.33    0.16
  10  16   3    0.52    0.13
  10  16   3    0.25    0.11
   9 -17  -3    0.77    0.23
   9  17  -3    1.06    0.10
  -9  17   3    0.88    0.20
  -9  17   3    0.97    0.23
   9  17  -3    1.21    0.11
   7 -17  -3    2.09    0.27
   7 -17  -3    1.72    0.24
  -7  17   3    1.78    0.27
   5 -17  -3    5.13    0.31
   5 -17  -3    4.28    0.28
  -5  17   3    5.02    0.33
   5  17  -3    5.00    0.14
   5  17  -3    5.14    0.14
   5  17  -3    4.90    0.14
   5  17  -3    4.96    0.18
   5  17  -3    4.91    0.14
  -5  17   3    5.02    0.31
  -3 -17   3    0.07    0.11
   3 -17  -3    0.02    0.08
   3 -17  -3    0.04    0.09
   3  17  -3   -0.08    0.06
  -3  17   3    0.00    0.10
   3  17  -3    0.02    0.04
  -3  17   3   -0.05    0.08
   3  17  -3    0.06    0.04
  -3  17   3   -0.01    0.08
   3  17  -3    0.02    0.05
  -3  17   3    0.04    0.05
   3  17  -3   -0.05    0.04
  -1 -17   3    0.05    0.04
   1 -17  -3    0.05    0.07
   1 -17  -3   -0.02    0.07
   1 -17  -3   -0.01    0.06
  -1 -17   3    0.10    0.10
  -1  17   3    0.04    0.07
   1  17  -3   -0.04    0.07
   1  17  -3   -0.04    0.05
   1  17  -3   -0.03    0.05
  -1  17   3    0.08    0.07
   1  17  -3    0.14    0.07
  -1  17   3   -0.01    0.06
  -1  17   3    0.00    0.07
   1  17  -3    0.00    0.05
   1 -17   3    1.03    0.13
   1 -17   3    0.54    0.09
  -1 -17  -3    0.79    0.13
  -1 -17  -3    0.65    0.11
  -1 -17  -3    0.83    0.09
  -1  17  -3    0.76    0.12
  -1  17  -3    0.88    0.13
   1  17   3    0.87    0.11
   1  17   3    0.84    0.11
  -1  17  -3    0.84    0.14
   1  17   3    0.87    0.12
  -1  17  -3    0.88    0.12
   1  17   3    0.75    0.11
   3 -17   3    9.03    0.36
  -3 -17  -3    9.10    0.38
   3 -17   3    9.16    0.37
   3  17   3    8.85    0.29
  -3  17  -3    8.55    0.37
   3  17   3    8.89    0.29
  -3  17  -3    9.50    0.39
  -3  17  -3    9.45    0.40
   3  17   3    9.14    0.30
   3  17   3    9.30    0.30
   5 -17   3    4.02    0.28
  -5 -17  -3    4.02    0.29
   5 -17   3    3.79    0.27
   5  17   3    3.50    0.17
   5  17   3    3.82    0.18
  -5  17  -3    3.36    0.29
   5  17   3    3.61    0.18
  -5  17  -3    3.39    0.27
   7 -17   3    1.70    0.25
  -7 -17  -3    1.75    0.25
   7  17   3    1.90    0.15
   7  17   3    1.88    0.15
  -7  17  -3    2.67    0.25
  -7  17  -3    2.31    0.29
   7  17   3    1.85    0.16
   9 -17   3    0.22    0.17
  -9  17  -3    0.17    0.14
  -9  17  -3    0.49    0.20
   9  17   3    0.23    0.10
   9  17   3    0.31    0.11
  10 -18  -3    0.06    0.17
  10  18  -3   -0.03    0.07
 -10  18   3    0.08    0.16
   8 -18  -3    1.34    0.26
   8  18  -3    1.58    0.09
  -8  18   3    1.98    0.28
   8  18  -3    1.43    0.09
   6 -18  -3    1.25    0.21
  -6  18   3    1.10    0.21
  -6  18   3    1.24    0.19
   4 -18  -3    4.44    0.27
   4 -18  -3    4.09    0.27
  -4 -18   3    5.22    0.32
  -4  18   3    4.15    0.28
  -4  18   3    4.98    0.30
   4  18  -3    4.65    0.19
   4  18  -3    4.58    0.17
  -4  18   3    4.39    0.17
   4  18  -3    4.67    0.17
   4  18  -3    4.48    0.17
   4  18  -3    4.60    0.17
   2 -18  -3    0.35    0.09
   2 -18  -3    0.27    0.10
   2 -18  -3    0.14    0.09
  -2 -18   3    0.20    0.12
   2  18  -3    0.26    0.07
  -2  18   3    0.19    0.11
   2  18  -3    0.35    0.10
   2  18  -3    0.22    0.07
   2  18  -3    0.21    0.08
  -2  18   3    0.24    0.10
  -2  18   3    0.23    0.07
  -2  18   3    0.22    0.10
   2  18  -3    0.26    0.07
   0 -18   3    0.01    0.05
   0 -18  -3    0.10    0.06
   0 -18   3   -0.10    0.07
   0 -18  -3   -0.03    0.05
   0 -18  -3    0.06    0.08
   0  18   3    0.08    0.07
   0  18  -3    0.00    0.09
   0  18   3    0.05    0.08
   0  18   3    0.16    0.08
   0  18   3   -0.02    0.06
   0  18  -3    0.09    0.07
   0  18  -3    0.04    0.07
   0  18  -3    0.14    0.08
  -2 -18  -3    7.66    0.34
   2 -18   3    8.13    0.33
  -2 -18  -3    7.64    0.32
   2 -18   3    7.63    0.31
   2  18   3    8.00    0.29
   2  18   3    7.33    0.28
  -2  18  -3    8.54    0.36
   2  18   3    7.86    0.29
  -2  18  -3    8.39    0.34
  -2  18  -3    7.84    0.35
  -2  18  -3    7.96    0.36
   2  18   3    7.70    0.28
  -4 -18  -3   -0.10    0.09
   4 -18   3    0.03    0.11
  -4  18  -3   -0.02    0.12
  -4  18  -3    0.13    0.12
   4  18   3    0.11    0.07
   4  18   3   -0.06    0.05
   4  18   3   -0.09    0.06
  -6 -18  -3   -0.02    0.13
   6 -18   3   -0.14    0.12
   6  18   3    0.10    0.07
  -6  18  -3   -0.01    0.14
   6  18   3    0.00    0.06
   6  18   3    0.04    0.07
  -6  18  -3    0.12    0.12
   8 -18   3    0.17    0.15
  -8 -18  -3   -0.15    0.15
  -8  18  -3    0.03    0.12
  -8  18  -3    0.26    0.18
   8  18   3    0.14    0.09
   8  18   3    0.03    0.08
   9 -19  -3    0.46    0.22
   9  19  -3    0.31    0.06
  -9  19   3    0.16    0.19
   9  19  -3    0.28    0.06
  -9  19   3    0.34    0.16
   7 -19  -3    2.14    0.28
  -7  19   3    2.43    0.30
   5 -19  -3    0.75    0.17
  -5  19   3    0.70    0.16
   5  19  -3    0.81    0.07
   5  19  -3    0.79    0.07
   5  19  -3    0.72    0.07
  -5  19   3    0.81    0.19
  -3 -19   3    0.10    0.13
   3 -19  -3   -0.07    0.09
   3 -19  -3   -0.02    0.05
  -3  19   3   -0.02    0.06
   3  19  -3   -0.01    0.05
   3  19  -3   -0.02    0.07
  -3  19   3    0.12    0.11
   3  19  -3   -0.06    0.06
   3  19  -3   -0.05    0.05
  -3  19   3   -0.03    0.09
   1 -19  -3    2.45    0.18
  -1 -19   3    2.68    0.24
   1 -19  -3    2.30    0.17
   1 -19  -3    2.54    0.17
  -1  19   3    2.25    0.18
   1  19  -3    2.07    0.17
   1  19  -3    2.38    0.19
  -1  19   3    2.42    0.17
  -1  19   3    2.26    0.20
   1  19  -3    2.11    0.17
   1  19  -3    2.53    0.17
  -1  19   3    2.51    0.20
   1  19  -3    2.29    0.17
   1 -19   3    9.29    0.39
   1 -19   3    9.44    0.33
  -1 -19  -3    9.48    0.35
   1 -19   3    9.36    0.34
  -1  19  -3    9.52    0.37
   1  19   3    9.40    0.33
  -1  19  -3    9.63    0.39
  -1  19  -3    9.71    0.39
   1  19   3    9.34    0.34
   1  19   3    9.52    0.35
  -1  19  -3    9.64    0.38
  -3 -19  -3    3.66    0.25
   3 -19   3    3.74    0.25
  -3  19  -3    3.91    0.27
   3  19   3    3.71    0.20
  -3  19  -3    3.83    0.27
   3  19   3    3.80    0.19
   3  19   3    3.68    0.19
   5 -19   3    0.14    0.12
  -5 -19  -3   -0.10    0.11
  -5  19  -3    0.02    0.12
   5  19   3    0.05    0.07
  -5  19  -3    0.07    0.12
   5  19   3    0.02    0.06
   5  19   3   -0.03    0.06
   7 -19   3    0.39    0.18
  -7 -19  -3    0.27    0.16
   7  19   3    0.32    0.09
   7  19   3    0.34    0.09
   7  19   3    0.48    0.10
  -7  19  -3    0.42    0.13
  -7  19  -3    0.26    0.19
   9 -19   3    0.07    0.18
   9  19   3    0.06    0.09
   9  19   3    0.09    0.09
  -9  19  -3   -0.11    0.14
  -9  19  -3   -0.13    0.14
   8 -20  -3    0.33    0.19
  -8  20   3    0.33    0.19
   6 -20  -3   -0.05    0.13
  -6  20   3    0.12    0.13
   6  20  -3    0.04    0.04
   6  20  -3    0.05    0.04
  -6  20   3   -0.08    0.15
   6  20  -3    0.05    0.04
   4 -20  -3    5.03    0.31
  -4 -20   3    5.20    0.32
   4  20  -3    4.91    0.19
  -4  20   3    5.28    0.32
   4  20  -3    4.91    0.19
  -4  20   3    5.03    0.33
   4  20  -3    4.66    0.21
   4  20  -3    4.94    0.20
  -2 -20   3    4.39    0.29
   2 -20  -3    3.89    0.24
   2 -20  -3    4.25    0.23
  -2  20   3    3.90    0.20
   2  20  -3    4.16    0.22
   2  20  -3    3.93    0.21
   2  20  -3    4.04    0.22
   2  20  -3    4.05    0.20
  -2  20   3    3.82    0.27
  -2  20   3    3.85    0.26
   0 -20   3    1.62    0.20
   0 -20  -3    1.48    0.17
   0 -20  -3    1.75    0.14
   0  20   3    1.75    0.18
   0  20   3    1.57    0.16
   0  20  -3    1.63    0.17
   0  20  -3    1.82    0.18
   0  20  -3    1.51    0.18
   0  20   3    1.57    0.17
   0  20  -3    1.97    0.20
  -2 -20  -3    3.30    0.23
   2 -20   3    3.53    0.24
  -2  20  -3    4.14    0.28
  -2  20  -3    3.67    0.26
   2  20   3    3.77    0.20
   2  20   3    3.56    0.21
   2  20   3    3.66    0.22
   4 -20   3    0.04    0.11
  -4 -20  -3    0.04    0.12
   4  20   3    0.05    0.07
   4  20   3    0.13    0.07
   4  20   3    0.04    0.07
   4  20   3    0.12    0.07
  -4  20  -3    0.02    0.13
  -4  20  -3   -0.10    0.10
   6 -20   3    0.22    0.15
  -6 -20  -3   -0.01    0.11
   6  20   3    0.13    0.07
   6  20   3    0.05    0.06
  -6  20  -3    0.29    0.15
   6  20   3    0.15    0.08
  -6  20  -3    0.15    0.14
   8 -20   3    0.41    0.19
  -8  20  -3    0.29    0.17
   8  20   3    0.29    0.10
  -8  20  -3    0.20    0.13
   8  20   3    0.35    0.10
   9 -21  -3    0.27    0.17
  -9  21   3    0.48    0.22
  -9  21   3    0.45    0.17
   7 -21  -3    0.08    0.15
  -7  21   3    0.25    0.17
   5 -21  -3    9.46    0.45
   5  21  -3   10.23    0.28
  -5  21   3    9.18    0.47
  -5  21   3   10.35    0.47
   5  21  -3    9.68    0.28
   5  21  -3   10.07    0.28
   3 -21  -3    8.75    0.39
  -3 -21   3   10.16    0.44
  -3  21   3    8.88    0.43
   3  21  -3    9.31    0.31
  -3  21   3    9.08    0.41
   3  21  -3    8.77    0.32
   3  21  -3    9.40    0.31
   3  21  -3    9.62    0.32
  -1 -21   3    1.91    0.22
   1 -21  -3    2.00    0.20
   1 -21  -3    1.80    0.17
   1  21  -3    2.15    0.20
   1  21  -3    1.76    0.18
  -1  21   3    2.07    0.22
   1  21  -3    1.65    0.17
   1  21  -3    1.75    0.17
  -1  21   3    1.79    0.20
   1 -21   3    0.44    0.14
  -1 -21  -3    0.51    0.13
   1  21   3    0.20    0.10
   1  21   3    0.39    0.10
  -1  21  -3    0.27    0.12
  -1  21  -3    0.30    0.13
   1  21   3    0.29    0.10
   3 -21   3   -0.04    0.10
  -3 -21  -3   -0.02    0.12
  -3  21  -3   -0.09    0.10
   3  21   3    0.09    0.07
   3  21   3    0.01    0.07
  -3  21  -3    0.09    0.13
   3  21   3    0.10    0.07
   5 -21   3    0.49    0.17
  -5 -21  -3    0.37    0.16
   5  21   3    0.33    0.09
   5  21   3    0.38    0.09
   5  21   3    0.41    0.09
  -5  21  -3    0.55    0.19
  -5  21  -3    0.42    0.15
   7 -21   3    0.20    0.16
  -7 -21  -3    0.04    0.26
  -7  21  -3   -0.03    0.11
   7  21   3    0.13    0.08
   7  21   3   -0.04    0.07
  -7  21  -3   -0.06    0.16
   9 -21   3    0.15    0.17
  -9  21  -3    0.28    0.21
   9  21   3    0.04    0.08
   8 -22  -3    0.53    0.21
  -8  22   3   -0.24    0.16
   6 -22  -3    0.48    0.18
  -6  22   3    0.86    0.22
  -6  22   3    0.62    0.18
   6  22  -3    0.43    0.07
   6  22  -3    0.56    0.07
   6  22  -3    0.52    0.07
  -4 -22   3    0.25    0.16
   4 -22  -3    0.14    0.13
   4  22  -3    0.12    0.06
   4  22  -3   -0.04    0.06
  -4  22   3    0.24    0.14
  -4  22   3   -0.02    0.11
   4  22  -3    0.08    0.07
   2 -22  -3    1.13    0.16
  -2 -22   3    0.81    0.19
   2 -22  -3    1.10    0.16
  -2  22   3    1.04    0.15
   2  22  -3    1.19    0.16
   2  22  -3    1.14    0.14
  -2  22   3    0.85    0.17
   2  22  -3    1.15    0.15
   2  22  -3    1.05    0.14
  -2  22   3    0.99    0.18
   0 -22  -3    0.08    0.11
   0 -22   3   -0.15    0.11
   0  22  -3   -0.08    0.10
   0  22  -3    0.15    0.10
   0  22  -3    0.04    0.10
   0  22   3   -0.11    0.08
   0  22   3    0.03    0.09
   2 -22   3    0.19    0.13
  -2 -22  -3    0.21    0.13
  -2  22  -3    0.11    0.11
   2  22   3    0.04    0.08
   2  22   3    0.12    0.09
  -2  22  -3    0.17    0.13
   2  22   3    0.09    0.10
  -4 -22  -3    2.90    0.28
   4 -22   3    3.25    0.30
   4  22   3    3.17    0.20
  -4  22  -3    3.23    0.31
   4  22   3    3.51    0.20
   4  22   3    3.74    0.20
  -4  22  -3    2.85    0.28
  -6 -22  -3    0.02    0.11
   6 -22   3    0.27    0.15
   6  22   3    0.08    0.07
  -6  22  -3    0.07    0.20
  -6  22  -3    0.36    0.20
   6  22   3    0.08    0.08
   8 -22   3   -0.15    0.16
  -8  22  -3    0.08    0.17
   8  22   3    0.03    0.09
   8  22   3    0.11    0.08
   9 -23  -3    0.23    0.18
  -9  23   3   -0.25    0.16
   7 -23  -3    0.11    0.15
   7  23  -3    0.24    0.05
  -7  23   3   -0.03    0.17
   5 -23  -3   -0.02    0.12
   5  23  -3    0.08    0.06
  -5  23   3    0.21    0.13
  -5  23   3    0.15    0.15
   5  23  -3   -0.04    0.05
   5  23  -3    0.02    0.06
   3 -23  -3    0.60    0.14
  -3 -23   3    0.80    0.19
   3 -23  -3    0.57    0.15
  -3  23   3    0.72    0.18
   3  23  -3    0.42    0.12
   3  23  -3    0.60    0.11
   3  23  -3    0.42    0.11
   3  23  -3    0.57    0.11
  -3  23   3    0.57    0.16
   1 -23  -3    2.51    0.23
  -1 -23   3    2.41    0.26
   1  23  -3    2.07    0.20
  -1  23   3    1.74    0.21
   1  23  -3    1.91    0.21
  -1  23   3    1.33    0.19
  -1 -23  -3    0.38    0.13
   1 -23   3    0.23    0.13
  -1  23  -3    0.17    0.11
   1  23   3    0.13    0.10
  -1  23  -3    0.11    0.13
   1  23   3    0.12    0.10
  -3  23  -3   -0.15    0.10
   3  23   3    0.06    0.08
   3  23   3    0.19    0.10
  -3  23  -3    0.12    0.12
   5 -23   3   -0.01    0.13
  -5  23  -3    0.05    0.13
   5  23   3    0.05    0.07
  -5  23  -3   -0.01    0.16
   5  23   3    0.12    0.08
   7 -23   3    0.15    0.15
   7  23   3    0.11    0.08
  -7  23  -3    0.12    0.17
   7  23   3    0.05    0.08
   8 -24  -3    0.10    0.16
  -8  24   3    0.00    0.16
   6 -24  -3   -0.06    0.13
  -6  24   3    0.25    0.18
   6  24  -3   -0.01    0.05
   6  24  -3    0.01    0.05
   4 -24  -3    0.65    0.25
  -4 -24   3    0.80    0.20
   4  24  -3    0.79    0.12
   4  24  -3    0.68    0.10
  -4  24   3    0.71    0.20
   4  24  -3    0.52    0.10
  -4  24   3    0.61    0.17
   2 -24  -3   -0.02    0.11
  -2 -24   3    0.35    0.16
  -2  24   3   -0.10    0.12
   2  24  -3    0.11    0.10
  -2  24   3    0.16    0.12
   2  24  -3    0.01    0.07
   0 -24   3    1.84    0.24
   0 -24  -3    1.68    0.20
   0  24  -3    1.68    0.20
   0  24   3    1.53    0.19
   0  24   3    1.71    0.21
   0  24  -3    1.56    0.20
   2 -24   3    0.12    0.13
  -2 -24  -3    0.15    0.12
   2  24   3    0.07    0.09
  -2  24  -3    0.13    0.13
   2  24   3    0.17    0.10
  -2  24  -3    0.34    0.13
  -4  24  -3   -0.09    0.13
   4  24   3    0.04    0.08
  -4  24  -3    0.08    0.15
   4  24   3    0.03    0.09
   6 -24   3   -0.12    0.14
  -6  24  -3   -0.02    0.17
   6  24   3    0.01    0.07
   6  24   3    0.08    0.09
   8 -24   3    0.20    0.19
  -8  24  -3    0.44    0.23
   8  24   3    0.04    0.08
   7 -25  -3    0.17    0.16
   7  25  -3    0.19    0.05
   7  25  -3    0.13    0.05
  -7  25   3    0.07    0.18
   5  25  -3    0.61    0.10
   5  25  -3    0.54    0.10
  -5  25   3    0.63    0.20
   5  25  -3    0.65    0.09
  -5  25   3    0.51    0.18
   3 -25  -3   -0.12    0.10
  -3 -25   3   -0.19    0.13
   3  25  -3    0.13    0.10
  -3  25   3    0.18    0.14
  -3  25   3   -0.02    0.12
   3  25  -3    0.03    0.08
  -1 -25   3    0.15    0.15
   1 -25  -3    0.14    0.11
   1  25  -3    0.15    0.10
  -1  25   3    0.20    0.12
   1  25  -3    0.11    0.12
  -1  25   3    0.11    0.12
   1 -25   3    0.33    0.14
  -1 -25  -3    0.37    0.13
  -1  25  -3   -0.04    0.11
   1  25   3   -0.01    0.10
   1  25   3    0.25    0.11
  -1  25  -3    0.35    0.15
  -3  25  -3    0.38    0.15
   3  25   3    0.49    0.12
  -3  25  -3    0.30    0.16
   3  25   3    0.45    0.12
  -5  25  -3   -0.13    0.13
   5  25   3    0.14    0.09
   5  25   3    0.21    0.10
  -5  25  -3    0.04    0.14
   7  25   3    0.00    0.09
   7  25   3    0.08    0.08
  -7  25  -3    0.28    0.20
  -6  26   3    0.76    0.25
   6  26  -3    0.50    0.09
   6  26  -3    0.76    0.10
  -4 -26   3    0.48    0.19
   4 -26  -3    0.10    0.13
   4  26  -3    0.19    0.09
  -4  26   3    0.10    0.14
   4  26  -3    0.11    0.08
  -4  26   3    0.28    0.17
   2 -26  -3    0.11    0.13
  -2 -26   3    0.07    0.15
  -2  26   3    0.15    0.13
   2  26  -3    0.10    0.11
   2  26  -3   -0.01    0.09
  -2  26   3    0.08    0.11
   0 -26  -3    1.72    0.21
   0 -26   3    1.86    0.26
   0  26  -3    1.44    0.21
   0  26   3    1.28    0.20
   0  26  -3    1.71    0.21
   0  26   3    1.48    0.20
  -2 -26  -3    0.00    0.12
   2 -26   3   -0.22    0.12
   2  26   3    0.08    0.09
  -2  26  -3    0.11    0.12
  -2  26  -3    0.17    0.13
   2  26   3    0.00    0.10
  -4  26  -3    0.17    0.18
   4  26   3    0.12    0.09
  -4  26  -3    0.25    0.15
   4  26   3   -0.14    0.09
   6  26   3   -0.15    0.07
   6  26   3    0.04    0.09
  -6  26  -3    0.07    0.18
  -7  27   3    0.40    0.21
   7  27  -3    0.41    0.07
   7  27  -3    0.17    0.11
   5  27  -3    0.05    0.09
  -5  27   3    0.02    0.17
   5  27  -3    0.23    0.08
  -5  27   3    0.31    0.17
   3 -27  -3    0.23    0.13
  -3 -27   3    0.31    0.18
  -3  27   3    0.13    0.14
  -3  27   3    0.23    0.15
   3  27  -3    0.27    0.12
   3  27  -3    0.25    0.11
   1 -27  -3    0.61    0.15
  -1 -27   3    0.47    0.17
   1  27  -3    0.32    0.13
  -1  27   3    0.74    0.17
  -1  27   3    0.74    0.18
   1  27  -3    0.70    0.16
  -1 -27  -3    0.48    0.15
   1 -27   3    0.54    0.18
  -1  27  -3    0.70    0.16
   1  27   3    0.41    0.15
   1  27   3    0.38    0.13
  -1  27  -3    0.85    0.18
   3 -27   3   -0.04    0.16
   3  27   3   -0.01    0.09
  -3  27  -3    0.03    0.15
   3  27   3    0.23    0.11
  -3  27  -3    0.00    0.13
   5  27   3    0.96    0.15
   5  27   3    0.89    0.14
  -5  27  -3    0.99    0.23
  -5  27  -3    0.96    0.24
   6  28  -3    0.26    0.09
  -6  28   3    0.20    0.22
  -4 -28   3   -0.06    0.16
   4  28  -3   -0.14    0.08
  -4  28   3    0.09    0.16
  -4  28   3    0.02    0.14
   4  28  -3   -0.05    0.09
  -2 -28   3    0.60    0.20
   2 -28  -3    0.65    0.17
  -2  28   3    0.58    0.18
   2  28  -3    0.69    0.14
  -2  28   3    0.61    0.18
   2  28  -3    0.80    0.16
   0 -28  -3    0.24    0.14
   0 -28   3    0.20    0.17
   0  28  -3    0.11    0.13
   0  28   3    0.29    0.13
   0  28  -3    0.26    0.14
   0  28   3    0.30    0.15
   2 -28   3    0.40    0.17
  -2  28  -3   -0.03    0.13
   2  28   3    0.28    0.13
   2  28   3    0.32    0.13
  -2  28  -3    0.34    0.17
   4 -28   3   -0.13    0.16
  -4  28  -3    0.14    0.15
   4  28   3    0.22    0.11
   4  28   3   -0.15    0.08
  -4  28  -3    0.40    0.20
   6  28   3    0.50    0.12
  -6  28  -3    0.08    0.18
   6  28   3    0.42    0.12
  -5  29   3   -0.16    0.15
   5  29  -3   -0.11    0.09
  -5  29   3    0.03    0.16
   5  29  -3    0.02    0.08
  -3 -29   3    0.81    0.23
   3  29  -3    0.90    0.16
  -3  29   3    1.07    0.24
   3  29  -3    0.82    0.16
  -3  29   3    0.56    0.18
  -1 -29   3    0.05    0.17
   1  29  -3    0.50    0.15
  -1  29   3    0.23    0.14
   1  29  -3    0.31    0.14
  -1  29   3    0.22    0.15
   1 -29   3    0.88    0.21
  -1 -29  -3    0.65    0.17
   1  29   3    0.69    0.18
  -1  29  -3    0.59    0.17
  -1  29  -3    0.18    0.16
   1  29   3    0.71    0.17
   3 -29   3    0.21    0.17
  -3  29  -3    0.31    0.17
  -3  29  -3    0.68    0.22
   3  29   3    0.52    0.14
   3  29   3    0.38    0.13
  -5  29  -3    0.00    0.17
  -5  29  -3   -0.30    0.16
   5  29   3   -0.03    0.09
   5  29   3   -0.13    0.10
  -4 -30   3    0.04    0.16
   4  30  -3   -0.01    0.11
   4  30  -3    0.07    0.10
  -4  30   3    0.31    0.19
  -4  30   3    0.08    0.15
  -2 -30   3    0.03    0.17
   2  30  -3    0.09    0.13
  -2  30   3    0.00    0.13
  -2  30   3    0.01    0.14
   2  30  -3    0.19    0.11
   0 -30   3    1.62    0.26
   0  30   3    1.24    0.21
   0  30   3    1.66    0.26
   0  30  -3    1.65    0.24
   0  30  -3    2.20    0.27
   2 -30   3    0.09    0.17
   2  30   3    0.02    0.11
   2  30   3    0.07    0.13
  -2  30  -3   -0.03    0.15
  -2  30  -3   -0.16    0.13
   4 -30   3    0.13    0.17
   4  30   3    0.27    0.12
  -4  30  -3    0.02    0.17
   4  30   3    0.20    0.13
  -4  30  -3    0.32    0.17
  -3 -31   3    1.26    0.24
  -3  31   3    1.54    0.26
  -3  31   3    1.48    0.28
   3  31  -3    1.08    0.18
   3  31  -3    0.89    0.17
  -1 -31   3    0.35    0.19
  -1  31   3    0.13    0.14
   1  31  -3    0.14    0.14
   1  31  -3   -0.03    0.13
  -1  31   3    0.41    0.18
   1 -31   3   -0.25    0.14
   1  31   3    0.06    0.12
  -1  31  -3   -0.16    0.12
  -1  31  -3   -0.01    0.15
   1  31   3   -0.14    0.13
   3 -31   3    0.43    0.20
   3  31   3    0.30    0.15
  -3  31  -3    0.44    0.21
   3  31   3    0.24    0.13
  -3  31  -3    0.43    0.18
  -2 -32   3    0.53    0.21
   2  32  -3    0.03    0.13
   2  32  -3    0.32    0.15
  -2  32   3    0.31    0.16
  -2  32   3    0.07    0.16
   0 -32   3    0.16    0.18
   0  32   3    0.89    0.21
   0  32   3    0.42    0.17
   0  32  -3    0.27    0.16
   0  32  -3    0.26    0.17
   2 -32   3    0.38    0.20
  -2  32  -3    0.37    0.18
  -2  32  -3    0.07    0.19
   2  32   3    0.06    0.13
   2  32   3    0.55    0.17
 -12   0   4    0.15    0.19
  12   0  -4    0.14    0.14
  12   0  -4    0.33    0.18
  10   0  -4    0.28    0.13
  10   0  -4    0.25    0.12
 -10   0   4    0.30    0.15
   8   0  -4    2.53    0.20
   8   0  -4    1.93    0.20
   8   0  -4    2.42    0.19
  -8   0   4    3.10    0.28
   6   0  -4    4.86    0.22
  -6   0   4    4.99    0.20
  -6   0   4    4.87    0.18
   6   0  -4    4.45    0.21
  -6   0   4    5.05    0.26
   6   0  -4    4.57    0.20
   6   0  -4    4.50    0.22
   4   0  -4   10.07    0.28
   4   0  -4   10.22    0.29
  -4   0   4   10.02    0.28
   4   0  -4   10.15    0.29
   4   0  -4   11.01    0.30
  -4   0   4   10.07    0.33
  -4   0   4   10.48    0.28
   4   0  -4   10.30    0.29
  -2   0   4  613.02   11.95
   2   0  -4  625.77   11.94
   2   0  -4  606.66   11.95
   2   0  -4  607.31   11.90
   2   0  -4  631.55   11.98
  -2   0   4  601.45   11.93
  -2   0   4  613.34   11.76
   2   0  -4  625.27   11.96
   0   0  -4   17.44    0.39
   0   0   4   17.04    0.39
   0   0  -4   17.51    0.39
   0   0   4   17.28    0.39
   0   0   4   17.17    0.39
   0   0   4   16.47    0.39
   0   0  -4   16.52    0.39
   0   0  -4   16.72    0.39
   2   0   4    9.61    0.27
   2   0   4    9.81    0.27
   2   0   4    9.31    0.26
   2   0   4    9.81    0.27
  -2   0  -4    9.60    0.27
  -2   0  -4    9.54    0.27
  -2   0  -4    9.30    0.26
   2   0   4    9.83    0.27
  -2   0  -4    9.60    0.26
  -4   0  -4    1.12    0.12
   4   0   4    1.02    0.12
   4   0   4    0.97    0.11
  -4   0  -4    0.96    0.11
   4   0   4    0.78    0.10
  -4   0  -4    0.95    0.11
  -4   0  -4    0.98    0.11
  -6   0  -4    0.21    0.09
  -6   0  -4    0.30    0.09
   6   0   4    0.39    0.11
  -6   0  -4    0.36    0.10
   6   0   4    0.19    0.08
  -6   0  -4    0.21    0.08
   6   0   4    0.25    0.09
   8   0   4   18.35    0.61
   8   0   4   19.36    0.63
  -8   0  -4   19.49    0.64
  -8   0  -4   19.77    0.62
 -10   0  -4   -0.23    0.12
 -10   0  -4    0.05    0.12
  10   0   4   -0.09    0.11
  10   0   4    0.18    0.14
 -11  -1   4    0.76    0.21
  11  -1  -4    0.37    0.17
  11  -1  -4    0.61    0.16
  11   1  -4    0.48    0.17
  11   1  -4    0.68    0.17
 -11   1   4    0.77    0.21
   9  -1  -4    0.95    0.16
   9  -1  -4    0.60    0.15
  -9  -1   4    1.09    0.21
   9   1  -4    0.68    0.13
  -9   1   4    0.72    0.17
   9   1  -4    1.06    0.17
   7  -1  -4    0.05    0.08
  -7  -1   4   -0.03    0.03
   7  -1  -4    0.03    0.07
   7  -1  -4    0.01    0.06
  -7  -1   4    0.16    0.10
  -7   1   4   -0.02    0.09
  -7   1   4   -0.03    0.05
   7   1  -4    0.01    0.06
   7   1  -4   -0.11    0.06
  -7   1   4    0.03    0.05
   7   1  -4   -0.07    0.07
   5  -1  -4    2.43    0.15
   5  -1  -4    2.31    0.15
   5  -1  -4    2.45    0.15
  -5  -1   4    2.37    0.12
   5  -1  -4    2.21    0.12
  -5  -1   4    2.35    0.17
  -5   1   4    2.54    0.14
   5   1  -4    2.42    0.14
   5   1  -4    2.22    0.14
   5   1  -4    2.26    0.14
   5   1  -4    2.44    0.14
  -5   1   4    2.34    0.14
  -5   1   4    2.48    0.17
   5   1  -4    2.50    0.14
   3  -1  -4    0.19    0.06
   3  -1  -4    0.29    0.06
  -3  -1   4    0.22    0.04
   3  -1  -4    0.28    0.05
   3  -1  -4    0.22    0.06
   3  -1  -4    0.18    0.06
  -3  -1   4    0.36    0.07
  -3  -1   4    0.26    0.04
   3   1  -4    0.28    0.06
  -3   1   4    0.18    0.05
   3   1  -4    0.27    0.06
  -3   1   4    0.26    0.05
   3   1  -4    0.30    0.07
   3   1  -4    0.22    0.05
   3   1  -4    0.19    0.05
  -3   1   4    0.21    0.06
   3   1  -4    0.30    0.05
  -1  -1   4    0.09    0.05
   1  -1  -4    0.12    0.05
   1  -1  -4    0.10    0.05
  -1  -1   4    0.14    0.04
  -1  -1   4    0.09    0.05
   1  -1  -4    0.09    0.03
  -1  -1   4    0.12    0.05
   1  -1  -4    0.10    0.05
  -1  -1   4    0.08    0.04
   1  -1  -4    0.18    0.05
   1   1  -4    0.12    0.04
   1   1  -4    0.16    0.05
  -1   1   4    0.19    0.05
  -1   1   4    0.08    0.05
  -1   1   4    0.07    0.04
   1   1  -4    0.11    0.05
  -1   1   4    0.09    0.05
  -1   1   4    0.06    0.04
   1   1  -4    0.23    0.05
  -1   1   4    0.12    0.03
   1   1  -4    0.12    0.05
  -1  -1  -4   50.01    1.02
   1  -1   4   49.94    1.03
   1  -1   4   50.18    1.00
   1  -1   4   52.08    1.04
   1  -1   4   50.86    1.04
  -1  -1  -4   51.82    1.03
   1  -1   4   51.30    1.04
  -1   1  -4   51.30    1.04
   1   1   4   50.23    1.01
   1   1   4   49.35    1.03
   1   1   4   51.60    1.04
  -1   1  -4   50.31    1.03
  -1   1  -4   50.74    1.04
   1   1   4   52.53    1.03
  -1   1  -4   49.41    1.04
   1   1   4   50.58    1.03
   3  -1   4    0.09    0.06
  -3  -1  -4    0.03    0.05
   3  -1   4    0.02    0.06
  -3  -1  -4    0.02    0.06
  -3  -1  -4    0.08    0.06
   3  -1   4    0.01    0.05
   3  -1   4    0.01    0.05
  -3  -1  -4    0.13    0.06
   3   1   4    0.11    0.06
  -3   1  -4    0.22    0.07
   3   1   4    0.09    0.05
  -3   1  -4    0.16    0.06
   3   1   4    0.07    0.06
  -3   1  -4    0.14    0.06
   3   1   4    0.14    0.06
  -3   1  -4   -0.02    0.02
   3   1   4    0.04    0.05
   5  -1   4   -0.03    0.06
  -5  -1  -4   -0.01    0.05
  -5  -1  -4    0.06    0.06
  -5  -1  -4    0.08    0.08
   5  -1   4   -0.03    0.06
  -5  -1  -4   -0.06    0.06
   5  -1   4    0.02    0.07
  -5   1  -4    0.05    0.07
   5   1   4    0.03    0.06
   5   1   4   -0.04    0.06
   5   1   4   -0.08    0.05
  -5   1  -4   -0.07    0.06
  -5   1  -4   -0.10    0.06
   7  -1   4    1.28    0.17
  -7  -1  -4    1.15    0.17
   7  -1   4    1.34    0.18
   7  -1   4    1.66    0.19
  -7  -1  -4    1.44    0.15
  -7  -1  -4    1.17    0.16
   7   1   4    1.26    0.16
  -7   1  -4    1.20    0.16
   7   1   4    1.47    0.18
  -7   1  -4    1.40    0.18
  -7   1  -4    1.49    0.17
   7   1   4    1.42    0.17
  -9  -1  -4    0.10    0.14
   9  -1   4    0.12    0.13
   9  -1   4   -0.05    0.11
  -9  -1  -4    0.16    0.12
   9   1   4    0.12    0.11
  -9   1  -4   -0.07    0.10
  -9   1  -4   -0.04    0.11
   9   1   4    0.06    0.11
 -11  -1  -4    0.11    0.18
  11  -1   4    0.11    0.14
  11  -1   4    0.30    0.18
 -11   1  -4    0.07    0.16
  11   1   4   -0.11    0.12
  11   1   4   -0.02    0.15
  12  -2  -4    0.30    0.16
 -12  -2   4    0.37    0.23
  12  -2  -4    0.06    0.17
 -12   2   4   -0.12    0.17
  12   2  -4    0.15    0.15
  12   2  -4    0.23    0.16
 -10  -2   4    0.38    0.16
  10  -2  -4   -0.02    0.13
  10  -2  -4    0.02    0.12
 -10   2   4    0.37    0.16
  10   2  -4    0.00    0.12
  10   2  -4    0.30    0.12
   8  -2  -4    0.63    0.13
   8  -2  -4    0.61    0.13
  -8  -2   4    0.66    0.17
   8   2  -4    0.71    0.12
  -8   2   4    0.42    0.13
  -8   2   4    0.69    0.16
   8   2  -4    0.49    0.11
   8   2  -4    0.68    0.13
  -6  -2   4    0.73    0.08
  -6  -2   4    0.67    0.14
   6  -2  -4    0.73    0.11
   6  -2  -4    0.61    0.11
   6  -2  -4    0.62    0.11
  -6   2   4    0.59    0.10
   6   2  -4    0.73    0.10
   6   2  -4    0.55    0.09
   6   2  -4    0.60    0.10
  -6   2   4    0.51    0.12
   6   2  -4    0.57    0.09
  -6   2   4    0.60    0.09
   6   2  -4    0.59    0.09
   4  -2  -4    0.35    0.08
   4  -2  -4    0.37    0.05
  -4  -2   4    0.35    0.09
  -4  -2   4    0.42    0.05
  -4  -2   4    0.35    0.05
   4  -2  -4    0.24    0.06
   4  -2  -4    0.35    0.08
  -4   2   4    0.36    0.07
   4   2  -4    0.47    0.08
   4   2  -4    0.45    0.07
  -4   2   4    0.41    0.07
   4   2  -4    0.34    0.06
   4   2  -4    0.29    0.06
   4   2  -4    0.41    0.10
   4   2  -4    0.49    0.07
  -2  -2   4   32.91    0.66
   2  -2  -4   32.83    0.71
  -2  -2   4   33.23    0.71
   2  -2  -4   33.23    0.71
  -2  -2   4   32.83    0.66
   2  -2  -4   32.88    0.71
  -2  -2   4   33.59    0.67
  -2  -2   4   34.09    0.71
   2  -2  -4   32.49    0.70
   2   2  -4   33.02    0.68
  -2   2   4   33.41    0.70
   2   2  -4   33.90    0.71
   2   2  -4   33.15    0.68
   2   2  -4   32.86    0.67
  -2   2   4   33.45    0.71
   2   2  -4   32.46    0.67
   0  -2  -4    6.74    0.19
   0  -2  -4    6.79    0.20
   0  -2   4    7.15    0.19
   0  -2  -4    7.00    0.20
   0  -2   4    6.82    0.19
   0  -2  -4    7.27    0.20
   0  -2   4    7.02    0.20
   0   2   4    6.81    0.20
   0   2  -4    6.57    0.19
   0   2  -4    6.68    0.19
   0   2   4    6.80    0.20
   0   2   4    7.04    0.20
   0   2  -4    6.88    0.20
   0   2  -4    7.14    0.20
  -2  -2  -4   12.45    0.31
   2  -2   4   12.41    0.30
  -2  -2  -4   12.76    0.30
  -2  -2  -4   12.56    0.31
   2  -2   4   12.66    0.34
   2  -2   4   12.16    0.34
  -2  -2  -4   12.16    0.33
  -2  -2  -4   13.08    0.33
   2  -2   4   13.22    0.34
  -2   2  -4   12.34    0.33
   2   2   4   12.34    0.32
  -2   2  -4   12.73    0.34
   2   2   4   12.71    0.33
   2   2   4   12.65    0.32
  -2   2  -4   12.49    0.30
   2   2   4   12.37    0.33
  -2   2  -4   12.64    0.34
  -2   2  -4   12.62    0.33
   2   2   4   12.59    0.33
  -4  -2  -4    2.27    0.13
   4  -2   4    2.39    0.16
  -4  -2  -4    1.91    0.13
   4  -2   4    2.27    0.16
  -4  -2  -4    2.22    0.16
   4  -2   4    2.26    0.16
   4   2   4    2.02    0.14
   4   2   4    2.15    0.14
  -4   2  -4    2.38    0.16
  -4   2  -4    2.00    0.14
   4   2   4    2.00    0.14
  -4   2  -4    2.19    0.16
   4   2   4    2.13    0.14
  -6  -2  -4    0.48    0.12
   6  -2   4    0.36    0.11
   6  -2   4    0.40    0.11
  -6  -2  -4    0.32    0.08
   6  -2   4    0.32    0.10
  -6  -2  -4    0.32    0.10
  -6  -2  -4    0.39    0.09
  -6   2  -4    0.41    0.11
  -6   2  -4    0.46    0.10
  -6   2  -4    0.40    0.10
   6   2   4    0.39    0.10
   6   2   4    0.43    0.10
   6   2   4    0.49    0.11
  -8  -2  -4    1.02    0.18
   8  -2   4    1.26    0.19
   8  -2   4    1.02    0.18
  -8  -2  -4    0.75    0.18
   8   2   4    1.08    0.18
  -8   2  -4    1.22    0.17
   8   2   4    0.86    0.15
  -8   2  -4    0.91    0.18
  10  -2   4    0.18    0.15
  10  -2   4   -0.01    0.12
 -10  -2  -4   -0.10    0.15
 -10  -2  -4   -0.03    0.12
 -10   2  -4    0.17    0.15
  10   2   4   -0.02    0.13
 -10   2  -4    0.03    0.12
  10   2   4    0.04    0.12
 -11  -3   4    2.61    0.33
  11  -3  -4    1.87    0.25
  11  -3  -4    2.30    0.28
  11   3  -4    2.45    0.27
 -11   3   4    1.99    0.28
  11   3  -4    1.73    0.22
  -9  -3   4    3.23    0.31
   9  -3  -4    2.70    0.26
   9  -3  -4    2.38    0.24
  -9   3   4    2.70    0.28
   9   3  -4    2.69    0.21
   9   3  -4    2.77    0.22
  -7  -3   4    3.70    0.13
   7  -3  -4    3.83    0.24
   7  -3  -4    3.54    0.22
  -7  -3   4    3.90    0.26
   7  -3  -4    3.71    0.23
  -7   3   4    3.59    0.20
   7   3  -4    3.51    0.21
  -7   3   4    3.32    0.25
   7   3  -4    3.98    0.20
   7   3  -4    3.96    0.20
  -7   3   4    3.50    0.20
   7   3  -4    3.85    0.20
   7   3  -4    3.72    0.19
  -5  -3   4    0.15    0.04
   5  -3  -4    0.26    0.08
  -5  -3   4    0.16    0.09
   5  -3  -4    0.12    0.07
   5  -3  -4    0.12    0.07
  -5   3   4    0.21    0.09
  -5   3   4    0.20    0.06
  -5   3   4    0.17    0.07
   5   3  -4    0.13    0.05
   5   3  -4    0.21    0.06
   5   3  -4    0.10    0.06
   5   3  -4    0.16    0.06
   5   3  -4    0.16    0.06
   3  -3  -4    2.64    0.09
  -3  -3   4    2.68    0.08
  -3  -3   4    2.67    0.07
   3  -3  -4    2.83    0.15
  -3  -3   4    2.69    0.08
  -3  -3   4    2.84    0.15
  -3  -3   4    2.60    0.07
   3  -3  -4    2.80    0.14
   3  -3  -4    2.53    0.14
   3   3  -4    2.67    0.10
   3   3  -4    2.73    0.11
  -3   3   4    2.70    0.14
  -3   3   4    2.79    0.14
   3   3  -4    2.88    0.10
   3   3  -4    2.60    0.13
   3   3  -4    2.80    0.11
   3   3  -4    2.80    0.14
   3   3  -4    2.58    0.13
  -1  -3   4  195.44    3.81
   1  -3  -4  187.99    3.82
   1  -3  -4  198.92    3.73
   1  -3  -4  193.87    3.75
   1  -3  -4  197.67    3.75
  -1  -3   4  199.01    3.72
  -1  -3   4  191.04    3.92
  -1  -3   4  196.62    3.74
  -1  -3   4  198.28    3.72
   1  -3  -4  199.07    3.76
  -1   3   4  196.43    3.91
  -1   3   4  192.37    3.91
   1   3  -4  196.04    3.72
  -1   3   4  199.16    3.76
   1   3  -4  188.76    3.96
   1   3  -4  191.88    3.76
  -1   3   4  192.69    3.91
   1   3  -4  200.30    3.85
  -1   3   4  197.75    3.75
   1   3  -4  196.50    3.72
   1  -3   4    6.15    0.20
  -1  -3  -4    6.03    0.19
  -1  -3  -4    6.11    0.18
   1  -3   4    6.25    0.20
   1  -3   4    6.26    0.20
   1  -3   4    5.96    0.14
  -1  -3  -4    5.89    0.18
  -1   3  -4    5.49    0.19
  -1   3  -4    6.10    0.20
   1   3   4    5.94    0.18
  -1   3  -4    6.65    0.20
   1   3   4    6.19    0.19
  -1   3  -4    6.05    0.20
   1   3   4    6.04    0.18
   1   3   4    6.02    0.19
  -1   3  -4    6.21    0.19
  -1   3  -4    5.96    0.14
   3  -3   4    5.71    0.22
   3  -3   4    5.66    0.23
  -3  -3  -4    5.78    0.19
   3  -3   4    5.66    0.20
  -3  -3  -4    5.51    0.22
   3  -3   4    5.79    0.23
  -3  -3  -4    5.77    0.19
  -3  -3  -4    5.80    0.18
  -3   3  -4    5.82    0.22
   3   3   4    5.73    0.20
  -3   3  -4    5.93    0.22
  -3   3  -4    5.56    0.23
   3   3   4    5.82    0.20
  -3   3  -4    5.62    0.22
  -3   3  -4    5.65    0.20
   3   3   4    5.57    0.20
   3   3   4    5.54    0.20
  -5  -3  -4    0.00    0.07
   5  -3   4   -0.05    0.07
   5  -3   4   -0.02    0.06
   5  -3   4    0.07    0.07
  -5  -3  -4    0.04    0.08
  -5  -3  -4    0.09    0.05
  -5  -3  -4   -0.02    0.06
  -5   3  -4   -0.03    0.07
  -5   3  -4    0.02    0.07
   5   3   4    0.03    0.06
  -5   3  -4    0.01    0.03
   5   3   4   -0.03    0.05
   5   3   4    0.03    0.06
  -7  -3  -4    0.02    0.10
   7  -3   4    0.14    0.11
   7  -3   4    0.13    0.10
   7  -3   4    0.19    0.16
  -7  -3  -4    0.05    0.10
   7   3   4   -0.02    0.08
  -7   3  -4    0.07    0.10
  -7   3  -4   -0.09    0.08
  -7   3  -4    0.10    0.10
   7   3   4    0.08    0.08
   7   3   4    0.19    0.08
  -9  -3  -4    0.97    0.18
   9  -3   4    1.08    0.20
  -9  -3  -4    0.90    0.19
   9  -3   4    0.71    0.17
   9   3   4    0.70    0.15
   9   3   4    0.58    0.16
  -9   3  -4    0.94    0.16
  -9   3  -4    0.90    0.19
 -11  -3  -4    1.12    0.25
  11  -3   4    0.86    0.23
  11  -3   4    1.00    0.22
 -11  -3  -4    0.82    0.20
  11   3   4    0.87    0.22
 -11   3  -4    0.60    0.20
  11   3   4    0.78    0.19
 -12  -4   4    0.34    0.23
  12  -4  -4    0.42    0.19
  12  -4  -4    0.22    0.16
  12   4  -4    0.15    0.14
  12   4  -4    0.08    0.13
 -12   4   4    0.23    0.18
  10  -4  -4    0.46    0.17
  10  -4  -4    0.27    0.13
 -10  -4   4    0.39    0.16
 -10   4   4    0.28    0.15
  10   4  -4    0.35    0.13
  10   4  -4    0.38    0.12
   8  -4  -4   12.31    0.47
  -8  -4   4   12.40    0.50
   8  -4  -4   13.25    0.47
  -8   4   4   13.02    0.50
  -8   4   4   12.76    0.43
   8   4  -4   12.66    0.41
   8   4  -4   12.34    0.40
   8   4  -4   12.43    0.41
   6  -4  -4    1.59    0.16
   6  -4  -4    1.46    0.17
   6  -4  -4    1.83    0.17
  -6  -4   4    1.10    0.16
   6   4  -4    1.58    0.12
   6   4  -4    1.48    0.15
   6   4  -4    1.58    0.12
   6   4  -4    1.57    0.13
  -6   4   4    1.77    0.18
  -6   4   4    1.64    0.16
   6   4  -4    1.43    0.12
  -6   4   4    1.61    0.15
  -4  -4   4    6.15    0.24
   4  -4  -4    5.94    0.23
   4  -4  -4    5.88    0.23
   4  -4  -4    5.95    0.23
   4   4  -4    5.84    0.23
  -4   4   4    5.61    0.23
   4   4  -4    6.12    0.18
   4   4  -4    5.97    0.24
   4   4  -4    5.85    0.17
   4   4  -4    5.84    0.18
   4   4  -4    5.59    0.17
   2  -4  -4   32.00    0.70
   2  -4  -4   32.36    0.71
  -2  -4   4   32.17    0.71
  -2  -4   4   32.16    0.69
   2  -4  -4   32.21    0.71
   2   4  -4   32.97    0.64
   2   4  -4   31.87    0.65
   2   4  -4   31.71    0.64
  -2   4   4   31.19    0.71
  -2   4   4   32.28    0.70
   2   4  -4   32.68    0.64
   2   4  -4   31.57    0.64
   2   4  -4   31.49    0.71
   2   4  -4   32.96    0.69
  -2   4   4   32.30    0.70
   0  -4   4   81.81    1.61
   0  -4  -4   81.87    1.62
   0  -4  -4   85.29    1.62
   0  -4   4   81.74    1.61
   0   4  -4   82.15    1.62
   0   4  -4   80.12    1.61
   0   4   4   83.28    1.62
   0   4   4   81.92    1.62
   0   4  -4   83.40    1.62
   0   4   4   81.97    1.62
   0   4   4   82.74    1.62
   0   4  -4   80.15    1.61
   2  -4   4    1.05    0.10
   2  -4   4    1.29    0.12
   2  -4   4    1.33    0.12
  -2  -4  -4    1.04    0.08
  -2  -4  -4    1.19    0.07
  -2  -4  -4    1.07    0.08
  -2  -4  -4    1.23    0.08
   2   4   4    1.12    0.09
   2   4   4    1.14    0.09
   2   4   4    1.15    0.09
  -2   4  -4    1.21    0.11
   2   4   4    1.21    0.11
  -2   4  -4    1.09    0.12
   2   4   4    1.07    0.09
  -2   4  -4    1.01    0.10
  -2   4  -4    1.12    0.08
  -2   4  -4    1.10    0.10
  -4  -4  -4    0.00    0.05
  -4  -4  -4   -0.02    0.05
  -4  -4  -4   -0.04    0.06
   4  -4   4    0.03    0.07
   4  -4   4   -0.04    0.07
  -4  -4  -4   -0.02    0.07
   4  -4   4   -0.10    0.06
   4   4   4    0.00    0.06
  -4   4  -4    0.04    0.07
  -4   4  -4   -0.02    0.06
  -4   4  -4    0.03    0.08
   4   4   4   -0.04    0.06
   4   4   4    0.01    0.05
  -4   4  -4    0.07    0.08
   4   4   4   -0.07    0.05
   6  -4   4    1.95    0.20
  -6  -4  -4    2.06    0.19
   6  -4   4    1.61    0.17
   6  -4   4    1.87    0.18
  -6  -4  -4    1.73    0.18
   6   4   4    1.69    0.15
  -6   4  -4    1.98    0.18
   6   4   4    1.90    0.17
  -6   4  -4    1.41    0.15
   6   4   4    2.27    0.16
  -6   4  -4    2.11    0.20
   8  -4   4    4.99    0.31
  -8  -4  -4    5.34    0.33
   8  -4   4    4.85    0.31
  -8  -4  -4    5.16    0.31
   8   4   4    5.59    0.29
   8   4   4    4.90    0.29
  -8   4  -4    5.19    0.28
  -8   4  -4    4.82    0.29
  -8   4  -4    4.51    0.30
 -10  -4  -4    0.34    0.18
  10  -4   4   -0.01    0.14
  10  -4   4   -0.06    0.12
 -10  -4  -4   -0.03    0.13
  10   4   4    0.13    0.12
  10   4   4   -0.25    0.10
 -10   4  -4   -0.06    0.13
 -11  -5   4    0.80    0.22
  11  -5  -4    0.66    0.18
  11  -5  -4    0.98    0.23
  11   5  -4    0.71    0.17
  11   5  -4    0.64    0.15
 -11   5   4    0.72    0.21
  -9  -5   4    4.73    0.35
   9  -5  -4    4.34    0.31
   9  -5  -4    4.82    0.31
   9   5  -4    4.30    0.25
   9   5  -4    4.58    0.25
  -9   5   4    4.66    0.32
   7  -5  -4    5.27    0.28
   7  -5  -4    5.56    0.28
   7  -5  -4    5.25    0.28
  -7  -5   4    5.63    0.31
   7   5  -4    5.14    0.22
  -7   5   4    4.90    0.26
  -7   5   4    5.36    0.25
   7   5  -4    5.11    0.23
   7   5  -4    5.54    0.22
  -7   5   4    5.41    0.30
   7   5  -4    5.56    0.23
   5  -5  -4    4.77    0.22
   5  -5  -4    4.85    0.23
   5  -5  -4    4.71    0.23
  -5  -5   4    4.81    0.24
   5   5  -4    4.79    0.17
   5   5  -4    4.66    0.16
   5   5  -4    4.63    0.17
   5   5  -4    5.10    0.22
  -5   5   4    5.16    0.23
   5   5  -4    4.77    0.16
  -3  -5   4    4.10    0.18
  -3  -5   4    4.04    0.19
   3  -5  -4    4.21    0.18
   3  -5  -4    3.51    0.17
   3  -5  -4    4.12    0.19
   3   5  -4    3.86    0.11
  -3   5   4    3.94    0.18
  -3   5   4    3.86    0.17
   3   5  -4    4.10    0.18
  -3   5   4    3.65    0.17
   3   5  -4    3.86    0.17
   3   5  -4    3.86    0.11
   3   5  -4    3.88    0.11
   3   5  -4    4.04    0.18
   3   5  -4    3.78    0.11
  -1  -5   4    7.52    0.20
   1  -5  -4    7.44    0.22
  -1  -5   4    7.57    0.18
  -1  -5   4    7.57    0.19
   1  -5  -4    7.93    0.23
   1  -5  -4    7.82    0.24
  -1  -5   4    7.32    0.18
   1  -5  -4    7.48    0.22
  -1  -5   4    7.77    0.24
   1   5  -4    7.68    0.20
   1   5  -4    7.77    0.20
  -1   5   4    7.86    0.23
  -1   5   4    7.55    0.23
  -1   5   4    7.44    0.23
  -1   5   4    7.85    0.23
   1   5  -4    7.52    0.20
   1   5  -4    7.59    0.20
   1   5  -4    7.58    0.19
  -1  -5  -4    9.34    0.24
   1  -5   4    9.56    0.27
   1  -5   4    9.44    0.27
   1  -5   4    9.17    0.27
  -1  -5  -4    9.53    0.24
  -1  -5  -4    8.88    0.24
  -1   5  -4    9.18    0.27
  -1   5  -4    9.32    0.27
  -1   5  -4    9.21    0.27
  -1   5  -4    8.91    0.27
   1   5   4    9.32    0.25
   1   5   4    8.95    0.25
   1   5   4    8.93    0.25
   1   5   4    9.16    0.25
   3  -5   4   22.05    0.56
  -3  -5  -4   22.61    0.57
   3  -5   4   23.46    0.57
  -3  -5  -4   22.16    0.49
  -3  -5  -4   22.08    0.47
  -3  -5  -4   22.59    0.58
   3  -5   4   22.54    0.57
   3   5   4   22.46    0.52
  -3   5  -4   22.50    0.56
  -3   5  -4   23.48    0.57
   3   5   4   21.83    0.52
  -3   5  -4   22.70    0.57
   3   5   4   21.98    0.52
  -3   5  -4   21.83    0.52
   3   5   4   22.65    0.52
  -3   5  -4   21.68    0.57
  -5  -5  -4    0.76    0.13
   5  -5   4    0.84    0.13
   5  -5   4    0.61    0.11
  -5  -5  -4    0.60    0.08
   5  -5   4    0.75    0.13
  -5  -5  -4    0.70    0.13
  -5   5  -4    0.72    0.12
  -5   5  -4    0.72    0.11
   5   5   4    0.65    0.10
   5   5   4    0.67    0.10
  -5   5  -4    0.62    0.12
   5   5   4    0.60    0.09
   5   5   4    0.56    0.09
  -7  -5  -4    0.01    0.09
  -7  -5  -4    0.15    0.13
   7  -5   4    0.23    0.11
   7  -5   4    0.17    0.10
   7   5   4    0.13    0.09
  -7   5  -4    0.20    0.11
  -7   5  -4    0.05    0.10
   7   5   4    0.06    0.08
   7   5   4   -0.03    0.08
   9  -5   4   -0.11    0.11
  -9  -5  -4   -0.31    0.12
  -9  -5  -4    0.12    0.12
   9  -5   4    0.23    0.16
   9   5   4   -0.02    0.11
  -9   5  -4    0.20    0.14
  -9   5  -4   -0.01    0.11
   9   5   4    0.05    0.10
 -11  -5  -4    0.30    0.18
  11  -5   4    0.46    0.21
 -11  -5  -4    0.43    0.22
  11  -5   4    0.83    0.20
 -11   5  -4    0.70    0.21
  11   5   4    0.52    0.19
  11   5   4    0.65    0.17
  12  -6  -4    0.94    0.22
  12  -6  -4    1.33    0.28
 -12  -6   4    1.44    0.30
  12   6  -4    1.24    0.22
 -12   6   4    1.12    0.26
  12   6  -4    0.87    0.18
  10  -6  -4   -0.05    0.13
 -10  -6   4    0.26    0.17
  10  -6  -4   -0.04    0.12
  10   6  -4    0.02    0.10
 -10   6   4   -0.08    0.12
  10   6  -4    0.00    0.10
   8  -6  -4    8.72    0.40
  -8  -6   4    8.72    0.42
   8  -6  -4    9.11    0.40
   8   6  -4    8.77    0.32
   8   6  -4    8.09    0.31
  -8   6   4    7.94    0.36
   8   6  -4    8.54    0.31
  -8   6   4    8.56    0.41
   6  -6  -4    0.06    0.07
   6  -6  -4    0.23    0.09
  -6  -6   4    0.10    0.09
   6  -6  -4    0.17    0.09
   6   6  -4    0.20    0.06
   6   6  -4    0.19    0.06
   6   6  -4    0.30    0.09
  -6   6   4    0.30    0.10
   6   6  -4    0.29    0.06
   6   6  -4    0.24    0.06
   4  -6  -4    5.68    0.23
  -4  -6   4    6.26    0.26
   4  -6  -4    5.80    0.24
   4  -6  -4    5.56    0.24
   4   6  -4    6.36    0.25
  -4   6   4    5.73    0.24
   4   6  -4    5.87    0.16
  -4   6   4    5.94    0.24
   4   6  -4    5.71    0.16
   4   6  -4    5.92    0.24
   4   6  -4    6.00    0.16
   4   6  -4    5.72    0.15
   2  -6  -4   19.51    0.49
  -2  -6   4   19.61    0.50
   2  -6  -4   19.54    0.49
   2  -6  -4   20.02    0.49
  -2  -6   4   20.04    0.47
   2  -6  -4   19.86    0.40
   2   6  -4   19.40    0.41
   2   6  -4   19.92    0.41
   2   6  -4   20.34    0.50
  -2   6   4   19.75    0.48
  -2   6   4   20.33    0.50
   2   6  -4   19.94    0.46
   2   6  -4   20.21    0.41
   2   6  -4   19.56    0.41
  -2   6   4   20.99    0.49
   0  -6   4    8.59    0.23
   0  -6   4    7.67    0.22
   0  -6  -4    8.15    0.23
   0  -6   4    7.84    0.23
   0  -6  -4    7.83    0.23
   0  -6  -4    7.95    0.23
   0  -6  -4    7.93    0.23
   0   6   4    8.46    0.24
   0   6   4    8.04    0.23
   0   6  -4    7.96    0.18
   0   6  -4    8.24    0.23
   0   6   4    8.18    0.24
   0   6  -4    7.99    0.23
   0   6  -4    7.80    0.23
   0   6  -4    8.17    0.23
   0   6   4    8.22    0.23
   0   6   4    8.05    0.19
   2  -6   4    1.51    0.12
  -2  -6  -4    1.41    0.08
   2  -6   4    1.32    0.12
  -2  -6  -4    1.56    0.14
   2  -6   4    1.60    0.14
  -2   6  -4    1.37    0.13
   2   6   4    1.49    0.10
  -2   6  -4    1.38    0.12
  -2   6  -4    1.25    0.12
  -2   6  -4    1.41    0.12
   2   6   4    1.37    0.10
   2   6   4    1.49    0.10
   2   6   4    1.44    0.10
  -2   6  -4    1.45    0.09
  -4  -6  -4    0.78    0.12
   4  -6   4    0.88    0.13
   4  -6   4    0.90    0.12
   4  -6   4    0.73    0.11
  -4  -6  -4    0.88    0.07
  -4  -6  -4    0.85    0.08
  -4  -6  -4    0.77    0.13
  -4   6  -4    0.75    0.13
  -4   6  -4    0.83    0.11
  -4   6  -4    0.93    0.13
   4   6   4    0.86    0.10
   4   6   4    0.67    0.08
  -4   6  -4    0.70    0.10
   4   6   4    0.74    0.09
   4   6   4    0.81    0.09
   6  -6   4    1.39    0.17
   6  -6   4    1.13    0.16
   6  -6   4    1.24    0.17
  -6  -6  -4    1.14    0.16
  -6  -6  -4    1.58    0.19
  -6  -6  -4    1.31    0.10
   6   6   4    1.25    0.13
   6   6   4    1.27    0.14
  -6   6  -4    1.41    0.17
   6   6   4    1.29    0.14
  -6   6  -4    1.37    0.16
   6   6   4    0.99    0.13
  -6   6  -4    1.57    0.19
   8  -6   4    2.73    0.27
  -8  -6  -4    3.03    0.29
  -8  -6  -4    2.86    0.27
   8  -6   4    2.71    0.28
   8   6   4    3.00    0.23
  -8   6  -4    2.95    0.26
   8   6   4    2.74    0.22
  -8   6  -4    2.74    0.26
  -8   6  -4    2.76    0.21
  10  -6   4    0.18    0.18
 -10  -6  -4   -0.06    0.16
 -10  -6  -4    0.27    0.14
  10  -6   4    0.41    0.17
 -10   6  -4    0.40    0.17
  10   6   4    0.32    0.15
  10   6   4    0.21    0.13
  11  -7  -4    0.11    0.17
  11  -7  -4    0.31    0.16
 -11  -7   4    0.08    0.19
  11   7  -4    0.31    0.12
 -11   7   4    0.66    0.19
  11   7  -4    0.32    0.13
   9  -7  -4    1.06    0.19
  -9  -7   4    1.41    0.22
   9  -7  -4    1.14    0.21
   9   7  -4    1.33    0.15
   9   7  -4    1.11    0.15
  -9   7   4    1.64    0.23
   9   7  -4    1.26    0.17
  -7  -7   4    6.85    0.34
   7  -7  -4    6.43    0.33
   7  -7  -4    6.26    0.32
   7  -7  -4    6.14    0.31
   7   7  -4    5.89    0.23
   7   7  -4    6.27    0.23
   7   7  -4    6.26    0.23
  -7   7   4    6.36    0.33
  -7   7   4    6.45    0.31
   7   7  -4    6.03    0.23
   5  -7  -4    2.32    0.18
  -5  -7   4    2.16    0.17
   5  -7  -4    2.55    0.19
   5  -7  -4    2.32    0.17
   5   7  -4    2.09    0.09
   5   7  -4    2.09    0.10
   5   7  -4    2.06    0.09
   5   7  -4    2.48    0.17
  -5   7   4    2.37    0.18
  -5   7   4    2.05    0.16
   5   7  -4    2.11    0.10
   3  -7  -4    5.23    0.22
   3  -7  -4    5.09    0.22
   3  -7  -4    5.12    0.22
  -3  -7   4    4.93    0.21
  -3  -7   4    4.85    0.22
  -3   7   4    5.31    0.22
   3   7  -4    5.01    0.12
   3   7  -4    5.21    0.22
  -3   7   4    4.94    0.21
  -3   7   4    5.20    0.22
   3   7  -4    5.20    0.12
   3   7  -4    4.94    0.22
   1  -7  -4   25.02    0.53
   1  -7  -4   24.07    0.56
  -1  -7   4   24.87    0.51
   1  -7  -4   24.74    0.57
  -1  -7   4   24.77    0.50
  -1  -7   4   23.86    0.58
   1  -7  -4   24.95    0.57
  -1  -7   4   24.07    0.50
   1  -7  -4   24.19    0.56
   1   7  -4   24.30    0.53
  -1   7   4   24.89    0.57
  -1   7   4   24.53    0.58
   1   7  -4   25.27    0.53
  -1   7   4   25.27    0.57
   1   7  -4   24.73    0.53
   1   7  -4   24.47    0.52
   1   7  -4   24.95    0.53
   1  -7   4    6.57    0.23
  -1  -7  -4    6.61    0.19
  -1  -7  -4    7.00    0.24
   1  -7   4    6.68    0.22
  -1  -7  -4    6.33    0.20
  -1   7  -4    6.66    0.23
   1   7   4    6.45    0.20
   1   7   4    6.54    0.21
  -1   7  -4    6.91    0.23
   1   7   4    6.63    0.20
  -1   7  -4    6.89    0.24
   1   7   4    6.87    0.20
   1   7   4    6.30    0.20
  -1   7  -4    6.87    0.23
  -3  -7  -4    1.30    0.08
   3  -7   4    1.41    0.14
  -3  -7  -4    1.14    0.13
   3  -7   4    1.50    0.14
  -3  -7  -4    1.14    0.07
   3  -7   4    1.20    0.13
  -3   7  -4    1.22    0.14
   3   7   4    1.46    0.10
  -3   7  -4    1.41    0.14
   3   7   4    1.29    0.10
   3   7   4    1.46    0.10
   3   7   4    1.40    0.10
  -3   7  -4    1.43    0.11
  -3   7  -4    1.26    0.14
  -3   7  -4    1.24    0.14
   5  -7   4    1.68    0.17
  -5  -7  -4    1.94    0.09
  -5  -7  -4    2.20    0.20
  -5  -7  -4    2.24    0.19
   5  -7   4    2.14    0.19
   5  -7   4    1.86    0.20
  -5   7  -4    2.04    0.16
   5   7   4    1.86    0.13
   5   7   4    1.94    0.13
  -5   7  -4    2.16    0.18
   5   7   4    1.97    0.14
   5   7   4    1.98    0.14
  -5   7  -4    2.04    0.20
   7  -7   4    1.21    0.19
  -7  -7  -4    1.28    0.19
   7  -7   4    1.37    0.19
  -7  -7  -4    1.17    0.19
   7   7   4    1.20    0.14
   7   7   4    1.13    0.14
   7   7   4    1.00    0.14
  -7   7  -4    1.27    0.17
  -7   7  -4    1.37    0.19
  -9  -7  -4   -0.05    0.13
   9  -7   4    0.22    0.16
  -9  -7  -4    0.11    0.16
   9  -7   4   -0.06    0.12
   9   7   4    0.13    0.12
   9   7   4    0.08    0.11
  -9   7  -4    0.24    0.14
  11  -7   4    0.79    0.23
  11  -7   4    0.70    0.20
 -11  -7  -4    0.96    0.24
 -11   7  -4    0.50    0.18
  11   7   4    0.51    0.17
  11   7   4    0.65    0.18
 -12  -8   4    0.36    0.24
  12  -8  -4   -0.07    0.16
  12  -8  -4    0.04    0.15
 -12   8   4    0.40    0.21
  12   8  -4    0.18    0.14
  12   8  -4    0.32    0.14
  10  -8  -4    1.42    0.24
  10  -8  -4    1.58    0.24
 -10  -8   4    1.39    0.25
  10   8  -4    1.06    0.16
  10   8  -4    1.38    0.17
 -10   8   4    1.34    0.24
  -8  -8   4    1.43    0.21
   8  -8  -4    2.13    0.25
   8  -8  -4    1.63    0.21
   8   8  -4    1.48    0.14
  -8   8   4    1.62    0.20
   8   8  -4    1.52    0.15
   8   8  -4    1.94    0.15
  -8   8   4    1.74    0.22
   6  -8  -4    2.54    0.19
   6  -8  -4    2.21    0.20
  -6  -8   4    2.47    0.20
   6  -8  -4    2.36    0.20
   6   8  -4    2.09    0.11
  -6   8   4    2.32    0.18
  -6   8   4    2.44    0.20
   6   8  -4    2.23    0.12
   6   8  -4    2.31    0.12
   6   8  -4    2.48    0.12
   4  -8  -4    2.01    0.16
  -4  -8   4    1.86    0.15
   4  -8  -4    2.11    0.16
   4  -8  -4    1.91    0.16
   4   8  -4    2.17    0.16
   4   8  -4    1.93    0.06
  -4   8   4    1.99    0.16
  -4   8   4    1.71    0.17
   2  -8  -4   12.96    0.37
   2  -8  -4   12.66    0.28
   2  -8  -4   13.11    0.36
  -2  -8   4   12.58    0.37
   2  -8  -4   12.44    0.36
  -2  -8   4   12.96    0.34
   2   8  -4   12.25    0.27
   2   8  -4   12.44    0.28
   2   8  -4   12.22    0.37
   2   8  -4   12.49    0.28
   2   8  -4   12.46    0.28
  -2   8   4   13.21    0.38
  -2   8   4   12.61    0.36
   2   8  -4   12.58    0.33
  -2   8   4   12.33    0.36
   0  -8  -4    5.45    0.16
   0  -8   4    5.22    0.18
   0  -8  -4    5.53    0.19
   0  -8  -4    5.48    0.19
   0  -8  -4    5.48    0.18
   0  -8   4    5.52    0.18
   0   8   4    5.36    0.20
   0   8   4    5.41    0.16
   0   8  -4    5.39    0.19
   0   8   4    5.33    0.19
   0   8   4    5.17    0.19
   0   8  -4    5.32    0.19
   0   8  -4    5.36    0.19
   0   8  -4    5.57    0.19
   0   8   4    5.29    0.19
   0   8   4    5.39    0.19
   0   8  -4    5.56    0.21
   2  -8   4    0.59    0.10
   2  -8   4    0.76    0.10
  -2  -8  -4    0.52    0.10
  -2  -8  -4    0.74    0.06
  -2  -8  -4    0.69    0.06
   2  -8   4    0.66    0.11
   2   8   4    0.66    0.08
  -2   8  -4    0.84    0.12
   2   8   4    0.73    0.08
   2   8   4    0.68    0.09
  -2   8  -4    0.73    0.10
   2   8   4    0.80    0.08
  -2   8  -4    0.69    0.11
   2   8   4    0.73    0.08
  -2   8  -4    0.63    0.10
  -4  -8  -4    0.11    0.03
   4  -8   4    0.06    0.07
   4  -8   4    0.26    0.09
   4  -8   4    0.06    0.07
  -4  -8  -4    0.08    0.09
   4   8   4    0.04    0.05
   4   8   4    0.14    0.06
  -4   8  -4    0.03    0.09
   4   8   4    0.12    0.05
  -4   8  -4   -0.02    0.07
  -4   8  -4    0.11    0.06
   4   8   4    0.07    0.06
  -4   8  -4    0.30    0.09
   6  -8   4   25.49    0.73
   6  -8   4   25.51    0.74
  -6  -8  -4   24.81    0.73
   6  -8   4   24.16    0.78
  -6  -8  -4   25.49    0.74
   6   8   4   24.76    0.64
  -6   8  -4   25.97    0.68
   6   8   4   26.42    0.65
   6   8   4   26.15    0.64
  -6   8  -4   24.77    0.71
   6   8   4   26.34    0.64
  -6   8  -4   26.05    0.73
  -8  -8  -4    0.01    0.13
   8  -8   4    0.11    0.12
  -8  -8  -4   -0.03    0.14
   8  -8   4   -0.08    0.12
  -8   8  -4    0.04    0.11
  -8   8  -4    0.08    0.11
   8   8   4   -0.13    0.09
  -8   8  -4   -0.03    0.08
   8   8   4    0.01    0.09
  10  -8   4    3.18    0.33
  10  -8   4    2.86    0.34
 -10  -8  -4    3.08    0.34
 -10  -8  -4    3.19    0.33
  10   8   4    3.34    0.30
 -10   8  -4    3.60    0.33
  10   8   4    3.45    0.27
 -11  -9   4    0.35    0.20
  11  -9  -4    0.42    0.20
  11  -9  -4    0.66    0.18
 -11   9   4    0.63    0.21
  11   9  -4    0.81    0.14
  11   9  -4    0.53    0.15
   9  -9  -4    0.78    0.19
   9  -9  -4    0.69    0.17
  -9  -9   4    0.64    0.18
   9   9  -4    0.56    0.11
  -9   9   4    1.01    0.21
   9   9  -4    0.67    0.11
   9   9  -4    0.79    0.12
   7  -9  -4    2.86    0.26
  -7  -9   4    2.85    0.27
   7  -9  -4    2.59    0.24
  -7   9   4    2.60    0.21
   7   9  -4    2.87    0.14
  -7   9   4    2.93    0.23
   7   9  -4    2.88    0.15
   7   9  -4    2.87    0.14
   7   9  -4    2.86    0.15
   5  -9  -4    4.19    0.25
   5  -9  -4    4.25    0.23
   5  -9  -4    4.12    0.23
  -5  -9   4    4.31    0.25
   5   9  -4    4.12    0.12
  -5   9   4    3.59    0.22
  -5   9   4    3.93    0.22
   5   9  -4    4.08    0.12
   5   9  -4    3.99    0.11
   5   9  -4    4.06    0.12
  -3  -9   4    7.58    0.29
   3  -9  -4    7.87    0.28
  -3  -9   4    7.63    0.27
   3  -9  -4    7.80    0.29
  -3   9   4    7.54    0.29
   3   9  -4    8.04    0.29
   3   9  -4    7.68    0.17
   3   9  -4    7.60    0.29
  -3   9   4    7.60    0.28
  -3   9   4    8.02    0.28
   1  -9  -4    2.24    0.10
   1  -9  -4    2.34    0.11
  -1  -9   4    2.00    0.08
  -1  -9   4    2.56    0.15
  -1  -9   4    2.21    0.09
   1  -9  -4    2.19    0.13
   1   9  -4    2.53    0.12
   1   9  -4    2.46    0.11
  -1   9   4    2.21    0.14
  -1   9   4    2.27    0.14
   1   9  -4    2.17    0.11
   1   9  -4    2.34    0.11
  -1   9   4    2.36    0.15
   1   9  -4    2.39    0.11
  -1  -9  -4   63.66    1.34
   1  -9   4   65.08    1.33
  -1  -9  -4   64.50    1.27
  -1  -9  -4   62.14    1.28
  -1   9  -4   63.66    1.34
   1   9   4   63.65    1.30
   1   9   4   63.57    1.29
   1   9   4   61.45    1.29
   1   9   4   63.50    1.30
  -1   9  -4   65.80    1.34
  -1   9  -4   64.33    1.33
  -1   9  -4   62.18    1.34
   1   9   4   62.64    1.30
   3  -9   4    0.43    0.09
  -3  -9  -4    0.28    0.09
  -3  -9  -4    0.47    0.04
   3  -9   4    0.44    0.10
   3   9   4    0.42    0.07
  -3   9  -4    0.61    0.12
   3   9   4    0.44    0.07
  -3   9  -4    0.36    0.10
  -3   9  -4    0.51    0.11
   3   9   4    0.46    0.07
   3   9   4    0.43    0.07
  -3   9  -4    0.31    0.08
   3   9   4    0.57    0.10
  -5  -9  -4    1.68    0.19
   5  -9   4    2.36    0.23
   5  -9   4    1.32    0.17
   5   9   4    1.67    0.13
  -5   9  -4    1.74    0.20
   5   9   4    1.36    0.12
  -5   9  -4    1.35    0.16
  -5   9  -4    1.76    0.16
   5   9   4    1.43    0.12
   5   9   4    1.45    0.12
   7  -9   4    1.38    0.20
  -7  -9  -4    1.43    0.21
  -7  -9  -4    1.73    0.23
   7  -9   4    1.57    0.21
   7   9   4    1.50    0.15
   7   9   4    1.71    0.16
  -7   9  -4    1.00    0.16
  -7   9  -4    1.45    0.21
   7   9   4    1.49    0.16
  -9  -9  -4    0.54    0.17
   9  -9   4    0.17    0.15
   9  -9   4   -0.03    0.13
  -9  -9  -4    0.35    0.16
  -9   9  -4    0.20    0.13
   9   9   4    0.23    0.11
   9   9   4    0.40    0.13
  11  -9   4    0.48    0.19
  11  -9   4    0.58    0.23
 -11  -9  -4    0.60    0.24
 -11   9  -4    0.29    0.17
  11   9   4    0.62    0.17
  11   9   4    0.40    0.16
  10 -10  -4    0.11    0.15
  10 -10  -4    0.09    0.14
 -10 -10   4    0.37    0.20
 -10  10   4    0.24    0.17
  10  10  -4    0.25    0.11
  10  10  -4    0.31    0.11
  -8 -10   4    7.52    0.39
   8 -10  -4    6.54    0.36
   8 -10  -4    6.83    0.39
   8  10  -4    7.08    0.26
   8  10  -4    6.58    0.25
   8  10  -4    7.06    0.25
  -8  10   4    6.46    0.37
  -8  10   4    6.83    0.36
   6 -10  -4    0.04    0.09
   6 -10  -4    0.29    0.11
  -6 -10   4    0.15    0.11
   6  10  -4    0.21    0.05
   6  10  -4    0.21    0.04
  -6  10   4    0.06    0.09
   6  10  -4    0.18    0.04
  -6  10   4    0.12    0.09
   6  10  -4    0.16    0.05
   4 -10  -4    5.49    0.25
  -4 -10   4    5.20    0.24
  -4 -10   4    4.69    0.26
   4 -10  -4    4.75    0.24
   4  10  -4    5.03    0.25
  -4  10   4    5.14    0.25
  -4  10   4    4.74    0.24
   2 -10  -4    0.30    0.09
  -2 -10   4    0.38    0.09
   2 -10  -4    0.24    0.07
   2  10  -4    0.35    0.09
   2  10  -4    0.25    0.07
   2  10  -4    0.27    0.04
  -2  10   4    0.20    0.07
   2  10  -4    0.22    0.04
   2  10  -4    0.20    0.05
   2  10  -4    0.21    0.07
  -2  10   4    0.29    0.08
  -2  10   4    0.23    0.08
   2  10  -4    0.28    0.05
   0 -10  -4    0.48    0.08
   0 -10   4    0.57    0.07
   0 -10  -4    0.36    0.06
   0 -10   4    0.44    0.07
   0 -10  -4    0.60    0.07
   0 -10  -4    0.34    0.07
   0  10  -4    0.40    0.08
   0  10  -4    0.43    0.07
   0  10  -4    0.54    0.09
   0  10   4    0.57    0.08
   0  10  -4    0.45    0.07
   0  10   4    0.56    0.09
   0  10   4    0.44    0.08
   0  10  -4    0.37    0.07
   0  10   4    0.67    0.08
   2 -10   4    1.44    0.13
  -2 -10  -4    1.35    0.14
  -2 -10  -4    1.18    0.07
  -2 -10  -4    1.07    0.05
   2 -10   4    1.21    0.13
  -2 -10  -4    1.16    0.08
   2  10   4    1.20    0.10
   2  10   4    1.22    0.10
  -2  10  -4    1.23    0.15
   2  10   4    1.24    0.10
   2  10   4    1.10    0.10
  -2  10  -4    1.29    0.15
  -2  10  -4    1.18    0.13
  -2  10  -4    1.29    0.14
   2  10   4    1.22    0.12
   4 -10   4    2.23    0.18
   4 -10   4    2.35    0.20
  -4 -10  -4    2.42    0.19
  -4  10  -4    2.72    0.23
  -4  10  -4    2.67    0.16
   4  10   4    2.34    0.13
   4  10   4    2.32    0.14
  -4  10  -4    2.59    0.21
  -4  10  -4    2.53    0.19
   4  10   4    2.59    0.14
   4  10   4    2.32    0.13
   6 -10   4    1.67    0.20
  -6 -10  -4    1.65    0.21
   6 -10   4    1.73    0.21
  -6  10  -4    2.08    0.23
   6  10   4    1.69    0.14
   6  10   4    1.72    0.14
  -6  10  -4    1.78    0.18
   6  10   4    1.43    0.14
  -6  10  -4    1.54    0.19
   8 -10   4    1.42    0.24
  -8 -10  -4    1.49    0.24
  -8 -10  -4    1.74    0.23
   8 -10   4    1.39    0.21
   8  10   4    1.36    0.16
   8  10   4    1.47    0.17
  -8  10  -4    1.12    0.18
  -8  10  -4    1.15    0.21
 -10 -10  -4    0.30    0.18
  10 -10   4    0.26    0.18
 -10 -10  -4    0.17    0.14
  10 -10   4   -0.02    0.14
 -10  10  -4    0.13    0.14
  10  10   4    0.09    0.12
  10  10   4   -0.05    0.10
  11 -11  -4    0.29    0.16
 -11 -11   4    1.06    0.28
  11 -11  -4    0.62    0.23
 -11  11   4    0.45    0.19
  11  11  -4    0.56    0.14
  11  11  -4    0.56    0.13
   9 -11  -4    0.31    0.17
  -9 -11   4    0.31    0.18
   9 -11  -4    0.22    0.15
  -9  11   4    0.38    0.15
   9  11  -4    0.25    0.08
  -9  11   4    0.31    0.16
   9  11  -4    0.32    0.10
   9  11  -4    0.10    0.08
   7 -11  -4    3.22    0.28
   7 -11  -4    3.01    0.25
  -7 -11   4    3.57    0.28
  -7  11   4    3.26    0.24
  -7  11   4    2.57    0.25
   7  11  -4    3.19    0.14
   7  11  -4    3.38    0.18
   7  11  -4    3.04    0.14
   7  11  -4    3.03    0.14
  -5 -11   4    0.39    0.11
   5 -11  -4    0.18    0.09
   5 -11  -4    0.07    0.10
  -5  11   4    0.28    0.10
  -5  11   4    0.42    0.11
  -3 -11   4    0.75    0.12
  -3 -11   4    0.74    0.11
   3 -11  -4    0.85    0.13
   3 -11  -4    0.68    0.11
   3  11  -4    0.64    0.05
   3  11  -4    0.75    0.12
   3  11  -4    0.80    0.04
   3  11  -4    0.78    0.05
  -3  11   4    0.73    0.11
   3  11  -4    0.65    0.04
  -3  11   4    0.76    0.12
  -3  11   4    0.75    0.12
   1 -11  -4    0.06    0.06
  -1 -11   4    0.15    0.04
  -1 -11   4    0.06    0.03
   1 -11  -4    0.02    0.05
   1 -11  -4    0.11    0.06
  -1 -11   4    0.03    0.07
   1 -11  -4    0.04    0.05
   1  11  -4    0.12    0.05
   1  11  -4    0.12    0.08
   1  11  -4    0.10    0.05
   1  11  -4    0.06    0.05
   1  11  -4    0.15    0.05
  -1  11   4    0.09    0.07
  -1  11   4    0.07    0.05
  -1  11   4    0.16    0.07
   1  11  -4    0.12    0.06
  -1  11   4    0.09    0.07
  -1 -11  -4    1.06    0.10
  -1 -11  -4    0.95    0.12
  -1 -11  -4    1.10    0.09
   1 -11   4    0.88    0.10
   1 -11   4    1.05    0.12
  -1 -11  -4    0.65    0.07
   1  11   4    1.05    0.10
   1  11   4    0.97    0.10
  -1  11  -4    1.20    0.13
   1  11   4    0.97    0.10
  -1  11  -4    1.03    0.13
  -1  11  -4    0.75    0.10
   1  11   4    1.02    0.12
  -1  11  -4    0.96    0.11
   1  11   4    0.94    0.09
   1  11   4    0.96    0.10
   3 -11   4    0.02    0.07
   3 -11   4    0.09    0.08
  -3 -11  -4    0.10    0.08
   3  11   4    0.04    0.04
  -3  11  -4    0.12    0.08
  -3  11  -4    0.17    0.08
   3  11   4    0.12    0.06
   3  11   4    0.04    0.05
  -3  11  -4    0.05    0.08
  -3  11  -4    0.01    0.08
   3  11   4    0.07    0.07
   3  11   4    0.06    0.05
   5 -11   4    9.53    0.38
  -5 -11  -4    8.72    0.38
   5 -11   4    9.53    0.40
   5  11   4    9.17    0.29
   5  11   4    8.85    0.29
   5  11   4    8.40    0.28
  -5  11  -4    9.03    0.32
  -5  11  -4    9.27    0.40
  -5  11  -4    8.87    0.37
   5  11   4    9.13    0.29
   7 -11   4    0.31    0.15
  -7 -11  -4    0.20    0.14
   7 -11   4    0.26    0.13
  -7  11  -4    0.16    0.12
   7  11   4    0.16    0.07
   7  11   4    0.08    0.08
  -7  11  -4    0.17    0.11
   7  11   4    0.42    0.10
   9 -11   4    0.06    0.13
   9 -11   4    0.38    0.19
  -9 -11  -4    0.16    0.14
  -9 -11  -4    0.05    0.17
  -9  11  -4    0.12    0.13
   9  11   4    0.21    0.11
   9  11   4    0.37    0.12
  11 -11   4    0.97    0.29
  11 -11   4    1.90    0.34
 -11  11  -4    1.36    0.25
  11  11   4    1.23    0.20
  11  11   4    1.27    0.21
 -10 -12   4   -0.24    0.14
  10 -12  -4    0.02    0.13
  10 -12  -4    0.17    0.15
  10  12  -4    0.10    0.09
  10  12  -4    0.05    0.08
 -10  12   4    0.11    0.16
  -8 -12   4   -0.04    0.12
   8 -12  -4    0.05    0.13
   8 -12  -4   -0.20    0.10
   8  12  -4    0.06    0.06
   8  12  -4    0.00    0.06
  -8  12   4    0.05    0.11
  -8  12   4    0.10    0.13
   8  12  -4    0.07    0.06
   6 -12  -4   -0.08    0.09
   6 -12  -4    0.15    0.12
  -6 -12   4    0.19    0.12
   6  12  -4    0.09    0.03
   6  12  -4    0.12    0.04
   6  12  -4    0.15    0.03
  -6  12   4    0.20    0.10
  -6  12   4    0.13    0.10
   6  12  -4    0.20    0.04
   4 -12  -4   11.31    0.40
  -4 -12   4   10.95    0.41
   4 -12  -4   11.43    0.41
  -4 -12   4   11.54    0.39
  -4  12   4   11.61    0.42
  -4  12   4   11.43    0.40
   2 -12  -4    1.97    0.15
  -2 -12   4    2.47    0.18
   2 -12  -4    2.30    0.16
  -2  12   4    2.16    0.11
   2  12  -4    2.34    0.17
  -2  12   4    1.98    0.15
   2  12  -4    2.22    0.11
   2  12  -4    2.30    0.11
  -2  12   4    2.36    0.17
   2  12  -4    2.19    0.10
  -2  12   4    1.83    0.15
   2  12  -4    2.10    0.10
   0 -12   4    3.25    0.15
   0 -12  -4    3.22    0.15
   0 -12  -4    3.30    0.17
   0 -12   4    3.20    0.19
   0 -12  -4    3.32    0.16
   0 -12   4    3.18    0.15
   0 -12  -4    3.41    0.16
   0  12   4    3.11    0.16
   0  12   4    3.12    0.17
   0  12   4    3.22    0.17
   0  12  -4    3.22    0.17
   0  12   4    3.36    0.17
   0  12  -4    3.23    0.17
   0  12  -4    3.25    0.18
   0  12  -4    3.29    0.16
   0  12  -4    3.67    0.17
  -2 -12  -4    4.82    0.15
  -2 -12  -4    4.65    0.24
  -2 -12  -4    4.83    0.13
   2 -12   4    4.90    0.23
   2 -12   4    4.93    0.22
   2  12   4    4.79    0.19
   2  12   4    4.66    0.19
  -2  12  -4    4.95    0.24
   2  12   4    4.95    0.19
  -2  12  -4    4.59    0.22
  -2  12  -4    4.82    0.25
  -2  12  -4    5.25    0.24
   2  12   4    4.67    0.18
   2  12   4    5.12    0.21
   4 -12   4   -0.02    0.08
   4 -12   4    0.14    0.08
  -4 -12  -4   -0.01    0.09
  -4  12  -4    0.02    0.08
   4  12   4   -0.02    0.05
   4  12   4    0.07    0.06
   4  12   4   -0.03    0.04
   4  12   4   -0.09    0.04
  -4  12  -4   -0.02    0.09
  -4  12  -4    0.01    0.10
   6 -12   4   34.45    0.93
   6 -12   4   34.19    0.95
  -6 -12  -4   34.91    0.95
   6  12   4   35.24    0.80
   6  12   4   32.94    0.79
  -6  12  -4   34.36    0.93
   6  12   4   34.30    0.80
  -6  12  -4   34.51    0.86
  -6  12  -4   33.74    0.94
   8 -12   4    1.15    0.22
   8 -12   4    1.06    0.20
  -8 -12  -4    1.12    0.21
  -8  12  -4    1.18    0.21
  -8  12  -4    1.39    0.19
   8  12   4    1.18    0.15
   8  12   4    1.47    0.17
  10 -12   4    1.28    0.25
  10 -12   4    1.13    0.25
  10  12   4    1.09    0.18
 -10  12  -4    1.22    0.22
  10  12   4    1.22    0.18
 -11 -13   4   -0.07    0.20
  11 -13  -4    0.26    0.21
  11 -13  -4    0.11    0.16
 -11  13   4    0.07    0.15
  11  13  -4    0.01    0.09
  11  13  -4    0.13    0.10
   9 -13  -4   -0.04    0.13
  -9 -13   4    0.09    0.16
   9 -13  -4   -0.14    0.14
  -9  13   4   -0.04    0.12
   9  13  -4    0.06    0.07
   9  13  -4   -0.02    0.07
  -9  13   4   -0.03    0.13
   9  13  -4   -0.02    0.06
   7 -13  -4   13.86    0.55
  -7 -13   4   13.43    0.53
   7 -13  -4   14.23    0.52
   7  13  -4   13.32    0.32
   7  13  -4   13.55    0.33
  -7  13   4   14.32    0.54
   7  13  -4   13.42    0.32
   5 -13  -4    0.11    0.10
   5 -13  -4    0.00    0.09
  -5 -13   4    0.01    0.10
  -5  13   4   -0.03    0.08
  -5  13   4    0.15    0.10
   3 -13  -4    0.04    0.07
  -3 -13   4   -0.01    0.10
   3 -13  -4    0.00    0.07
  -3  13   4    0.20    0.08
   3  13  -4    0.09    0.04
   3  13  -4    0.16    0.04
  -3  13   4    0.06    0.08
   3  13  -4    0.06    0.04
   3  13  -4    0.12    0.03
  -3  13   4    0.09    0.08
   1 -13  -4    0.90    0.10
  -1 -13   4    0.86    0.13
  -1 -13   4    0.87    0.07
   1 -13  -4    0.80    0.10
   1 -13  -4    0.80    0.09
   1 -13  -4    0.77    0.10
  -1  13   4    0.69    0.11
   1  13  -4    0.82    0.09
  -1  13   4    0.83    0.10
   1  13  -4    0.82    0.11
   1  13  -4    0.71    0.08
   1  13  -4    0.89    0.09
  -1  13   4    0.73    0.11
  -1  13   4    0.89    0.11
   1  13  -4    0.83    0.10
   1 -13   4    4.61    0.21
  -1 -13  -4    4.97    0.17
  -1 -13  -4    4.90    0.20
   1 -13   4    4.72    0.20
  -1 -13  -4    4.22    0.22
  -1  13  -4    4.86    0.23
  -1  13  -4    4.63    0.21
  -1  13  -4    4.44    0.23
   1  13   4    4.87    0.20
   1  13   4    4.55    0.20
   1  13   4    5.13    0.20
  -1  13  -4    4.80    0.22
   1  13   4    4.51    0.20
   1  13   4    4.57    0.22
   1  13   4    4.43    0.19
   1  13   4    4.58    0.19
  -3 -13  -4    0.67    0.13
   3 -13   4    0.67    0.12
   3 -13   4    0.56    0.11
  -3  13  -4    0.44    0.13
   3  13   4    0.68    0.08
   3  13   4    0.52    0.08
   3  13   4    0.65    0.09
  -3  13  -4    0.77    0.13
   3  13   4    0.63    0.09
  -3  13  -4    0.59    0.12
  -3  13  -4    0.88    0.15
   5 -13   4    2.73    0.26
  -5 -13  -4    3.14    0.25
   5 -13   4    3.14    0.23
  -5  13  -4    3.22    0.25
  -5  13  -4    3.07    0.20
   5  13   4    3.18    0.17
   5  13   4    3.11    0.17
   5  13   4    2.89    0.16
  -5  13  -4    2.76    0.23
   5  13   4    2.86    0.16
   7 -13   4    0.81    0.19
  -7 -13  -4    0.70    0.18
   7 -13   4    0.57    0.16
   7  13   4    0.58    0.11
  -7  13  -4    0.57    0.16
   7  13   4    0.70    0.12
   7  13   4    0.75    0.11
  -7  13  -4    0.74    0.14
   9 -13   4    1.75    0.25
   9 -13   4    2.28    0.32
  -9 -13  -4    2.21    0.28
  -9  13  -4    2.24    0.25
   9  13   4    2.24    0.20
   9  13   4    2.07    0.21
  -9  13  -4    2.11    0.29
  10 -14  -4    0.23    0.19
 -10 -14   4    0.12    0.19
  10 -14  -4    0.18    0.15
  10  14  -4    0.22    0.09
 -10  14   4    0.32    0.18
  10  14  -4    0.33    0.09
   8 -14  -4    0.30    0.16
  -8 -14   4   -0.06    0.13
   8 -14  -4   -0.01    0.12
   8  14  -4    0.05    0.06
   8  14  -4   -0.07    0.05
  -8  14   4   -0.07    0.12
   8  14  -4    0.01    0.05
   6 -14  -4    0.04    0.10
   6 -14  -4    0.24    0.13
  -6 -14   4    0.23    0.13
  -6  14   4    0.25    0.13
  -6  14   4    0.27    0.12
   4 -14  -4    0.07    0.08
  -4 -14   4   -0.08    0.09
   4 -14  -4   -0.05    0.07
   4  14  -4   -0.02    0.02
  -4  14   4   -0.06    0.08
  -4  14   4    0.03    0.10
   4  14  -4    0.00    0.02
   4  14  -4    0.02    0.03
   4  14  -4    0.02    0.03
  -2 -14   4    3.47    0.21
   2 -14  -4    2.99    0.19
   2  14  -4    3.28    0.14
   2  14  -4    3.17    0.14
  -2  14   4    3.07    0.19
   2  14  -4    3.05    0.14
   2  14  -4    3.28    0.17
   2  14  -4    3.18    0.14
  -2  14   4    2.97    0.14
  -2  14   4    3.19    0.20
  -2  14   4    3.32    0.20
   0 -14   4    0.15    0.06
   0 -14  -4    0.18    0.07
   0 -14  -4    0.10    0.06
   0 -14   4    0.16    0.05
   0 -14  -4    0.11    0.05
   0 -14   4    0.10    0.09
   0 -14  -4    0.19    0.06
   0  14   4    0.07    0.07
   0  14  -4    0.08    0.06
   0  14  -4    0.13    0.08
   0  14  -4    0.04    0.06
   0  14   4   -0.01    0.06
   0  14   4    0.21    0.08
   0  14   4    0.11    0.07
   0  14  -4    0.15    0.06
  -2 -14  -4    9.44    0.23
  -2 -14  -4    9.42    0.23
  -2 -14  -4    8.78    0.35
   2 -14   4    9.15    0.34
  -2  14  -4    8.66    0.33
   2  14   4    9.59    0.29
   2  14   4    8.87    0.31
  -2  14  -4    9.43    0.36
   2  14   4    9.30    0.30
  -2  14  -4    9.76    0.36
   2  14   4    9.05    0.29
   2  14   4    9.40    0.29
  -2  14  -4    9.44    0.37
   4 -14   4   12.56    0.46
   4 -14   4   12.78    0.45
  -4 -14  -4   11.80    0.45
  -4  14  -4   12.13    0.47
  -4  14  -4   12.83    0.46
   4  14   4   12.15    0.35
   4  14   4   12.68    0.36
   4  14   4   12.25    0.35
   4  14   4   12.44    0.35
  -4  14  -4   12.45    0.48
   6 -14   4    2.60    0.28
   6 -14   4    2.79    0.26
  -6 -14  -4    2.75    0.27
  -6  14  -4    2.11    0.24
  -6  14  -4    2.54    0.22
   6  14   4    2.44    0.16
  -6  14  -4    2.04    0.24
   6  14   4    2.57    0.17
   6  14   4    2.26    0.17
  -8 -14  -4    0.25    0.15
   8 -14   4    0.39    0.15
   8 -14   4    0.05    0.16
  -8  14  -4    0.18    0.15
   8  14   4    0.12    0.10
   8  14   4    0.22    0.09
  -8  14  -4    0.03    0.11
  10 -14   4    0.51    0.21
  10  14   4    0.37    0.13
 -10  14  -4    0.16    0.15
  10  14   4    0.30    0.12
 -11 -15   4   -0.16    0.22
  11 -15  -4    0.07    0.19
  11  15  -4    0.03    0.08
 -11  15   4    0.27    0.19
   9 -15  -4    0.38    0.19
  -9 -15   4    0.23    0.17
   9 -15  -4    0.02    0.15
  -9  15   4    0.39    0.17
   9  15  -4    0.15    0.07
   9  15  -4    0.14    0.07
   9  15  -4    0.14    0.07
  -9  15   4    0.39    0.18
  -7 -15   4    2.96    0.29
   7 -15  -4    3.35    0.30
   7 -15  -4    3.35    0.32
   7  15  -4    2.53    0.10
   7  15  -4    2.65    0.10
  -7  15   4    2.77    0.27
   5 -15  -4    1.34    0.18
   5 -15  -4    1.00    0.17
  -5  15   4    1.14    0.18
  -5  15   4    1.13    0.17
   3 -15  -4    4.46    0.24
  -3 -15   4    4.91    0.27
   3 -15  -4    5.31    0.27
   3  15  -4    4.75    0.20
  -3  15   4    4.96    0.25
   3  15  -4    4.88    0.16
  -3  15   4    4.82    0.17
  -3  15   4    5.18    0.27
   3  15  -4    4.65    0.16
  -3  15   4    4.74    0.26
   3  15  -4    4.36    0.16
   3  15  -4    4.78    0.17
   1 -15  -4    0.34    0.08
   1 -15  -4    0.40    0.09
  -1 -15   4    0.42    0.11
  -1 -15   4    0.38    0.05
   1 -15  -4    0.36    0.08
   1  15  -4    0.29    0.07
   1  15  -4    0.32    0.07
  -1  15   4    0.30    0.09
   1  15  -4    0.40    0.08
  -1  15   4    0.39    0.08
   1  15  -4    0.39    0.10
   1  15  -4    0.42    0.08
  -1  15   4    0.24    0.08
   1  15  -4    0.31    0.09
  -1  15   4    0.29    0.08
   1 -15   4    1.36    0.13
  -1 -15  -4    1.14    0.10
   1 -15   4    1.20    0.13
  -1 -15  -4    1.12    0.13
  -1 -15  -4    1.33    0.15
   1  15   4    1.26    0.13
  -1  15  -4    1.03    0.12
   1  15   4    1.04    0.12
  -1  15  -4    0.84    0.13
  -1  15  -4    1.01    0.13
   1  15   4    1.41    0.12
  -1  15  -4    1.10    0.15
   1  15   4    1.13    0.14
   1  15   4    0.96    0.10
   1  15   4    1.02    0.12
  -3 -15  -4    0.64    0.13
   3 -15   4    1.16    0.15
   3 -15   4    0.50    0.12
   3  15   4    0.76    0.10
   3  15   4    0.72    0.10
  -3  15  -4    0.86    0.15
   3  15   4    0.81    0.10
  -3  15  -4    0.65    0.14
  -3  15  -4    0.53    0.15
  -3  15  -4    0.72    0.13
   3  15   4    0.73    0.09
   5 -15   4    0.37    0.15
   5 -15   4    0.45    0.14
  -5 -15  -4    0.45    0.16
  -5  15  -4    0.34    0.14
  -5  15  -4    0.40    0.15
   5  15   4    0.49    0.09
   5  15   4    0.24    0.08
   5  15   4    0.46    0.08
  -7 -15  -4    0.27    0.14
   7 -15   4    0.04    0.13
   7 -15   4    0.04    0.15
   7  15   4    0.09    0.08
  -7  15  -4    0.08    0.11
   7  15   4    0.07    0.07
  -7  15  -4    0.10    0.15
   7  15   4    0.14    0.09
   9 -15   4    0.23    0.19
  -9  15  -4   -0.05    0.13
   9  15   4    0.03    0.09
   9  15   4    0.27    0.12
  -9  15  -4    0.08    0.13
  10 -16  -4    0.11    0.19
 -10 -16   4    0.69    0.23
 -10  16   4    0.53    0.18
  10  16  -4    0.43    0.09
   8 -16  -4    0.58    0.18
  -8 -16   4    0.59    0.18
   8 -16  -4    0.65    0.21
   8  16  -4    0.48    0.07
  -8  16   4    0.45    0.17
   8  16  -4    0.75    0.07
   8  16  -4    0.54    0.07
   6 -16  -4    0.74    0.18
   6 -16  -4    0.99    0.17
  -6  16   4    1.08    0.20
  -6  16   4    0.82    0.17
  -4 -16   4   -0.15    0.10
   4 -16  -4    0.02    0.08
   4 -16  -4    0.00    0.09
   4  16  -4    0.13    0.04
   4  16  -4    0.08    0.04
  -4  16   4    0.04    0.10
   4  16  -4    0.07    0.04
   4  16  -4    0.03    0.04
   4  16  -4    0.06    0.07
  -4  16   4    0.16    0.10
   2 -16  -4    0.37    0.08
   2 -16  -4    0.65    0.12
  -2 -16   4    0.67    0.13
   2 -16  -4    0.85    0.11
  -2  16   4    0.57    0.09
  -2  16   4    0.93    0.14
  -2  16   4    0.73    0.12
   2  16  -4    0.74    0.09
   2  16  -4    0.61    0.08
   2  16  -4    0.78    0.09
   2  16  -4    0.86    0.12
   2  16  -4    0.65    0.09
  -2  16   4    0.58    0.11
   0 -16  -4    1.57    0.13
   0 -16  -4    1.71    0.13
   0 -16   4    1.23    0.16
   0 -16   4    1.41    0.12
   0 -16   4    1.53    0.11
   0 -16  -4    1.68    0.16
   0 -16  -4    1.83    0.13
   0  16   4    1.77    0.16
   0  16  -4    1.43    0.14
   0  16  -4    1.62    0.16
   0  16   4    1.43    0.14
   0  16   4    1.94    0.17
   0  16  -4    1.61    0.18
   0  16  -4    1.40    0.14
   0  16   4    1.57    0.15
  -2 -16  -4    0.97    0.14
  -2 -16  -4    1.11    0.06
   2 -16   4    0.94    0.12
   2 -16   4    1.05    0.14
   2  16   4    1.13    0.12
   2  16   4    1.31    0.13
   2  16   4    1.21    0.13
  -2  16  -4    1.28    0.18
  -2  16  -4    0.90    0.14
   2  16   4    1.07    0.12
   2  16   4    0.96    0.11
  -2  16  -4    1.26    0.16
  -2  16  -4    1.18    0.16
  -4 -16  -4    2.81    0.23
   4 -16   4    2.88    0.26
   4 -16   4    2.67    0.22
  -4  16  -4    2.63    0.26
  -4  16  -4    2.98    0.26
   4  16   4    2.58    0.16
   4  16   4    2.76    0.15
   4  16   4    2.82    0.16
  -6 -16  -4    1.76    0.23
   6 -16   4    1.92    0.23
   6 -16   4    2.65    0.29
  -6  16  -4    2.19    0.26
   6  16   4    1.95    0.16
   6  16   4    1.88    0.15
  -6  16  -4    1.79    0.23
  -6  16  -4    2.36    0.21
   6  16   4    2.17    0.16
   8 -16   4    0.26    0.16
  -8 -16  -4    0.00    0.15
   8  16   4    0.14    0.09
   8  16   4    0.00    0.08
  -8  16  -4   -0.10    0.11
  -8  16  -4    0.04    0.11
  10 -16   4   -0.19    0.16
  10  16   4   -0.07    0.11
  10  16   4    0.02    0.10
   9 -17  -4    1.88    0.29
  -9 -17   4    2.28    0.30
  -9  17   4    1.98    0.28
  -9  17   4    2.65    0.30
   9  17  -4    1.98    0.12
   9  17  -4    1.94    0.12
   7 -17  -4    0.12    0.13
   7 -17  -4    0.08    0.14
  -7  17   4   -0.10    0.13
   5 -17  -4    0.72    0.16
   5 -17  -4    0.67    0.15
   5  17  -4    0.60    0.10
   5  17  -4    0.64    0.05
   5  17  -4    0.67    0.06
   5  17  -4    0.57    0.05
  -5  17   4    0.68    0.15
  -5  17   4    0.60    0.15
   3 -17  -4    0.04    0.09
  -3 -17   4    0.04    0.10
   3 -17  -4    0.04    0.08
   3  17  -4    0.03    0.04
  -3  17   4    0.05    0.09
   3  17  -4   -0.02    0.07
   3  17  -4    0.03    0.05
   3  17  -4   -0.01    0.05
  -3  17   4    0.04    0.08
  -3  17   4    0.14    0.09
  -3  17   4    0.12    0.06
   3  17  -4    0.06    0.05
  -1 -17   4    0.14    0.05
  -1 -17   4    0.29    0.11
   1 -17  -4    0.30    0.08
   1 -17  -4    0.17    0.07
   1 -17  -4   -0.03    0.07
   1  17  -4    0.10    0.06
  -1  17   4    0.10    0.07
  -1  17   4    0.04    0.08
   1  17  -4    0.10    0.07
   1  17  -4    0.25    0.09
  -1  17   4    0.23    0.09
  -1  17   4    0.20    0.08
   1  17  -4    0.21    0.07
   1  17  -4    0.20    0.08
   1 -17   4    1.35    0.14
  -1 -17  -4    1.18    0.15
  -1 -17  -4    1.16    0.10
  -1 -17  -4    1.38    0.15
   1 -17   4    1.28    0.13
  -1  17  -4    1.39    0.16
  -1  17  -4    1.35    0.15
   1  17   4    1.16    0.13
  -1  17  -4    1.44    0.16
   1  17   4    1.43    0.14
   1  17   4    1.43    0.14
  -1  17  -4    1.50    0.19
  -3 -17  -4    2.33    0.23
   3 -17   4    2.66    0.20
   3 -17   4    2.89    0.22
   3  17   4    2.40    0.16
  -3  17  -4    2.92    0.23
  -3  17  -4    2.92    0.27
   3  17   4    2.98    0.16
  -3  17  -4    2.95    0.26
  -3  17  -4    2.46    0.23
   3  17   4    2.93    0.17
   3  17   4    2.66    0.18
   5 -17   4    0.19    0.12
  -5 -17  -4    0.17    0.12
   5 -17   4    0.04    0.10
   5  17   4   -0.03    0.06
   5  17   4    0.02    0.06
  -5  17  -4    0.14    0.12
  -5  17  -4    0.11    0.15
   5  17   4    0.10    0.07
  -7 -17  -4    0.07    0.13
   7 -17   4    0.09    0.15
  -7  17  -4    0.17    0.12
   7  17   4    0.07    0.08
  -7  17  -4    0.30    0.16
   7  17   4    0.12    0.08
   7  17   4    0.12    0.08
   9 -17   4    0.22    0.18
  -9  17  -4    0.12    0.18
  -9  17  -4    0.24    0.15
   9  17   4    0.04    0.10
   9  17   4    0.01    0.09
  10 -18  -4    1.16    0.28
 -10  18   4    0.82    0.20
  10  18  -4    1.03    0.10
   8 -18  -4    1.54    0.28
  -8  18   4    1.22    0.23
   6 -18  -4    0.04    0.13
  -6  18   4   -0.01    0.13
  -6  18   4    0.17    0.13
   4 -18  -4    5.96    0.31
   4 -18  -4    5.76    0.32
  -4 -18   4    6.33    0.35
   4  18  -4    6.01    0.23
   4  18  -4    5.66    0.20
   4  18  -4    5.75    0.19
  -4  18   4    6.28    0.33
  -4  18   4    5.37    0.33
   4  18  -4    5.90    0.19
   4  18  -4    5.82    0.19
   2 -18  -4    0.58    0.11
   2 -18  -4    0.83    0.13
  -2 -18   4    0.71    0.16
   2 -18  -4    0.55    0.11
   2  18  -4    0.85    0.13
  -2  18   4    0.81    0.14
  -2  18   4    0.69    0.12
   2  18  -4    0.68    0.10
   2  18  -4    0.62    0.09
  -2  18   4    0.68    0.10
   2  18  -4    0.85    0.11
  -2  18   4    1.15    0.17
   2  18  -4    0.69    0.10
   0 -18  -4   -0.04    0.05
   0 -18  -4   -0.05    0.06
   0 -18   4    0.07    0.06
   0 -18   4   -0.03    0.09
   0 -18  -4    0.03    0.07
   0  18   4   -0.10    0.07
   0  18   4   -0.03    0.07
   0  18  -4   -0.06    0.07
   0  18   4    0.02    0.08
   0  18  -4    0.03    0.09
   0  18   4    0.06    0.08
   0  18  -4   -0.05    0.06
   0  18  -4   -0.08    0.06
   2 -18   4    0.61    0.11
  -2 -18  -4    0.74    0.14
   2 -18   4    0.54    0.12
  -2  18  -4    0.65    0.13
   2  18   4    0.48    0.10
   2  18   4    0.71    0.17
  -2  18  -4    0.57    0.13
  -2  18  -4    0.86    0.18
  -2  18  -4    0.41    0.13
   2  18   4    0.62    0.11
   2  18   4    0.68    0.10
   4 -18   4    4.50    0.30
  -4 -18  -4    4.27    0.29
   4  18   4    4.69    0.22
   4  18   4    4.68    0.21
   4  18   4    4.70    0.21
  -4  18  -4    4.91    0.31
  -4  18  -4    4.84    0.32
   6 -18   4    3.13    0.30
  -6 -18  -4    2.46    0.27
  -6  18  -4    3.26    0.30
  -6  18  -4    3.70    0.31
   6  18   4    2.88    0.18
   6  18   4    2.84    0.17
   6  18   4    2.77    0.18
  -6  18  -4    2.70    0.21
   8 -18   4   -0.13    0.13
  -8  18  -4    0.06    0.16
   8  18   4   -0.10    0.07
  -8  18  -4   -0.21    0.11
   8  18   4    0.07    0.08
   9 -19  -4    0.61    0.22
   9  19  -4    0.73    0.07
  -9  19   4    0.50    0.21
   7 -19  -4    0.12    0.15
  -7  19   4    0.04    0.15
   5 -19  -4    0.43    0.15
  -5  19   4    0.31    0.13
   5  19  -4    0.28    0.06
   5  19  -4    0.22    0.05
   5  19  -4    0.20    0.05
  -5  19   4   -0.05    0.11
   5  19  -4    0.21    0.09
   3 -19  -4    2.15    0.22
   3 -19  -4    1.05    0.23
  -3 -19   4    2.81    0.27
  -3  19   4    1.82    0.20
   3  19  -4    1.88    0.14
   3  19  -4    2.10    0.13
  -3  19   4    2.15    0.14
  -3  19   4    2.11    0.22
   3  19  -4    1.86    0.14
   3  19  -4    1.93    0.16
   1 -19  -4    4.55    0.22
   1 -19  -4    5.15    0.23
   1 -19  -4    4.72    0.24
  -1 -19   4    4.75    0.28
  -1  19   4    4.64    0.26
   1  19  -4    4.51    0.23
  -1  19   4    5.23    0.26
  -1  19   4    4.77    0.23
  -1  19   4    5.19    0.27
   1  19  -4    4.62    0.25
   1  19  -4    4.42    0.22
   1  19  -4    4.60    0.24
  -1 -19  -4    0.29    0.10
   1 -19   4    0.17    0.11
  -1 -19  -4    0.27    0.10
   1 -19   4    0.16    0.08
   1 -19   4    0.03    0.08
   1  19   4    0.12    0.08
  -1  19  -4    0.08    0.09
  -1  19  -4    0.10    0.12
   1  19   4    0.13    0.08
  -1  19  -4    0.19    0.10
  -1  19  -4    0.04    0.08
   1  19   4    0.25    0.10
  -3 -19  -4    2.11    0.24
   3 -19   4    1.87    0.20
   3  19   4    1.86    0.16
   3  19   4    2.21    0.17
   3  19   4    1.92    0.16
  -3  19  -4    1.49    0.21
   3  19   4    1.78    0.15
  -3  19  -4    1.97    0.21
   5 -19   4    0.93    0.18
  -5 -19  -4    0.95    0.20
  -5  19  -4    0.97    0.22
  -5  19  -4    1.31    0.22
   5  19   4    0.96    0.12
   5  19   4    0.98    0.12
   5  19   4    1.18    0.13
  -7 -19  -4    0.09    0.15
   7 -19   4    0.07    0.13
  -7  19  -4   -0.04    0.10
   7  19   4    0.09    0.08
  -7  19  -4    0.24    0.16
   7  19   4   -0.04    0.07
   9 -19   4    1.53    0.29
   9  19   4    1.50    0.18
   9  19   4    1.49    0.17
  -9  19  -4    1.65    0.30
  10 -20  -4    0.09    0.18
   8 -20  -4    0.65    0.21
  -8  20   4   -0.02    0.16
   6 -20  -4    0.20    0.13
  -6  20   4    0.10    0.13
   6  20  -4    0.18    0.04
   6  20  -4    0.12    0.04
  -6  20   4    0.30    0.18
   4 -20  -4    0.06    0.10
  -4 -20   4    0.16    0.13
   4  20  -4    0.03    0.06
  -4  20   4    0.10    0.12
   4  20  -4    0.10    0.06
   4  20  -4    0.24    0.09
  -4  20   4    0.22    0.12
   4  20  -4    0.06    0.06
  -2 -20   4    0.20    0.14
   2 -20  -4    0.26    0.11
   2 -20  -4    0.22    0.09
  -2  20   4    0.19    0.11
   2  20  -4    0.02    0.08
  -2  20   4    0.38    0.13
   2  20  -4    0.21    0.10
   2  20  -4    0.16    0.08
   2  20  -4    0.25    0.08
  -2  20   4    0.07    0.08
   0 -20  -4    2.82    0.20
   0 -20   4    2.92    0.23
   0 -20  -4    2.45    0.16
   0  20  -4    2.87    0.20
   0  20  -4    2.52    0.21
   0  20  -4    2.88    0.22
   0  20   4    3.05    0.22
   0  20   4    2.58    0.21
   0  20  -4    2.58    0.21
   0  20   4    2.58    0.19
   2 -20   4    0.13    0.10
  -2 -20  -4    0.18    0.12
  -2  20  -4    0.02    0.14
   2  20   4    0.20    0.09
   2  20   4    0.17    0.08
   2  20   4   -0.05    0.06
  -2  20  -4    0.03    0.11
  -2  20  -4    0.16    0.12
   4 -20   4    0.84    0.17
  -4 -20  -4    0.90    0.18
   4  20   4    0.81    0.12
  -4  20  -4    0.71    0.18
   4  20   4    0.68    0.11
  -4  20  -4    0.69    0.16
   4  20   4    0.92    0.12
   6 -20   4   -0.02    0.11
  -6 -20  -4    0.02    0.11
   6  20   4    0.04    0.08
   6  20   4    0.01    0.07
   6  20   4   -0.06    0.06
  -6  20  -4    0.10    0.16
  -6  20  -4   -0.06    0.13
   8 -20   4    3.34    0.38
   8  20   4    3.40    0.22
  -8  20  -4    2.32    0.34
   8  20   4    3.44    0.22
   9 -21  -4   -0.04    0.18
  -9  21   4   -0.12    0.17
   7 -21  -4    0.45    0.19
  -7  21   4   -0.06    0.14
   5 -21  -4    0.91    0.19
   5  21  -4    0.50    0.08
  -5  21   4    0.92    0.21
   5  21  -4    0.53    0.08
  -5  21   4    0.33    0.15
   5  21  -4    0.53    0.08
   3 -21  -4    0.99    0.17
  -3 -21   4    1.45    0.23
   3 -21  -4    1.25    0.16
   3  21  -4    1.17    0.13
   3  21  -4    1.27    0.14
  -3  21   4    0.88    0.19
   3  21  -4    1.15    0.13
  -3  21   4    1.08    0.17
   3  21  -4    1.56    0.16
  -1 -21   4    2.15    0.25
   1 -21  -4    2.10    0.19
   1 -21  -4    2.13    0.18
   1  21  -4    2.38    0.19
   1  21  -4    1.86    0.17
  -1  21   4    2.13    0.21
  -1  21   4    1.60    0.19
   1  21  -4    2.02    0.21
   1  21  -4    1.80    0.19
   1 -21   4    3.78    0.28
  -1 -21  -4    3.36    0.22
   1  21   4    3.89    0.23
   1  21   4    3.65    0.24
   1  21   4    3.83    0.23
  -1  21  -4    3.52    0.26
  -1  21  -4    3.55    0.27
  -1  21  -4    3.79    0.26
   3 -21   4    1.21    0.18
  -3 -21  -4    1.28    0.20
   3  21   4    1.48    0.16
   3  21   4    1.08    0.14
  -3  21  -4    0.86    0.18
  -3  21  -4    0.96    0.18
   3  21   4    1.31    0.15
  -5 -21  -4   -0.01    0.11
   5 -21   4    0.22    0.14
   5  21   4   -0.05    0.06
  -5  21  -4   -0.15    0.12
   5  21   4    0.06    0.07
   5  21   4    0.07    0.08
  -5  21  -4   -0.05    0.13
   7 -21   4    0.10    0.16
   7  21   4   -0.04    0.07
  -7  21  -4    0.14    0.18
  -7  21  -4   -0.18    0.15
   7  21   4    0.09    0.09
   9 -21   4    0.30    0.21
   8 -22  -4   -0.12    0.14
  -8  22   4   -0.02    0.15
   6 -22  -4    0.11    0.16
  -6  22   4    0.17    0.14
  -6  22   4    0.12    0.16
   6  22  -4    0.25    0.06
   6  22  -4    0.21    0.05
   6  22  -4    0.21    0.05
   4 -22  -4    0.83    0.18
  -4 -22   4    0.48    0.18
   4  22  -4    0.65    0.10
   4  22  -4    0.55    0.10
   4  22  -4    0.57    0.09
  -4  22   4    0.47    0.17
  -4  22   4    0.61    0.17
   4  22  -4    0.61    0.13
   2 -22  -4    0.73    0.14
   2 -22  -4    0.47    0.12
  -2 -22   4    0.40    0.15
  -2  22   4    0.42    0.14
   2  22  -4    0.42    0.11
   2  22  -4    0.57    0.11
   2  22  -4    0.46    0.13
  -2  22   4    0.51    0.14
   2  22  -4    0.39    0.10
   0 -22   4    0.54    0.15
   0 -22  -4    0.79    0.15
   0  22  -4    0.80    0.16
   0  22   4    0.69    0.15
   0  22  -4    0.83    0.15
   0  22   4    0.85    0.15
   0  22  -4    0.73    0.15
   2  22   4    0.67    0.13
  -2  22  -4    0.67    0.17
  -2  22  -4    0.63    0.16
   2  22   4    0.67    0.14
   2  22   4    0.65    0.13
   4 -22   4    0.25    0.14
  -4 -22  -4    0.26    0.15
   4  22   4    0.23    0.10
  -4  22  -4    0.13    0.13
   4  22   4    0.51    0.11
   4  22   4    0.40    0.11
  -4  22  -4    0.36    0.16
  -6 -22  -4    0.02    0.12
   6 -22   4   -0.11    0.12
  -6  22  -4    0.11    0.15
   6  22   4    0.05    0.08
   6  22   4   -0.01    0.07
   8 -22   4    0.65    0.22
  -8  22  -4    0.81    0.23
   8  22   4    0.47    0.12
   8  22   4    0.55    0.12
   9 -23  -4    0.18    0.20
  -9  23   4   -0.02    0.16
   7 -23  -4    0.01    0.15
  -7  23   4   -0.17    0.14
   5 -23  -4    0.26    0.15
  -5  23   4    0.15    0.15
   5  23  -4    0.06    0.06
   5  23  -4    0.09    0.06
   5  23  -4    0.15    0.07
  -5  23   4    0.07    0.12
  -3 -23   4    0.68    0.18
   3 -23  -4    0.68    0.14
   3 -23  -4    0.60    0.16
   3  23  -4    0.73    0.14
  -3  23   4    0.68    0.17
  -3  23   4    0.52    0.16
   3  23  -4    0.54    0.11
   3  23  -4    0.53    0.11
   3  23  -4    0.61    0.11
   1 -23  -4   10.97    0.40
  -1 -23   4   11.66    0.49
  -1  23   4   11.49    0.45
  -1  23   4   10.88    0.46
   1  23  -4   11.47    0.42
   1  23  -4   10.59    0.42
   1  23  -4   11.39    0.43
  -1 -23  -4    6.87    0.33
   1 -23   4    7.23    0.38
  -1  23  -4    6.41    0.35
   1  23   4    6.80    0.32
  -1  23  -4    7.06    0.37
   1  23   4    6.81    0.33
   3  23   4    1.70    0.18
  -3  23  -4    2.08    0.26
   3  23   4    2.33    0.19
  -3  23  -4    1.90    0.24
  -5 -23  -4    0.06    0.12
   5 -23   4    0.02    0.11
   5  23   4    0.04    0.08
  -5  23  -4   -0.20    0.14
   5  23   4    0.18    0.09
   5  23   4    0.10    0.08
  -5  23  -4    0.08    0.14
   7 -23   4    0.14    0.16
   7  23   4    0.22    0.10
  -7  23  -4    0.19    0.17
   7  23   4    0.13    0.09
   8 -24  -4    0.08    0.19
  -8  24   4    0.60    0.23
   6 -24  -4   -0.07    0.13
  -6  24   4   -0.06    0.15
   6  24  -4   -0.06    0.05
   6  24  -4   -0.03    0.05
   4 -24  -4    0.42    0.14
   4 -24  -4    0.29    0.18
  -4 -24   4    0.76    0.21
   4  24  -4    0.36    0.09
   4  24  -4    0.60    0.11
  -4  24   4    0.46    0.17
   4  24  -4    0.65    0.10
  -4  24   4    0.51    0.17
  -2 -24   4    0.26    0.16
   2 -24  -4    0.24    0.12
   2  24  -4    0.22    0.11
  -2  24   4    0.22    0.12
  -2  24   4    0.26    0.14
   2  24  -4    0.23    0.11
   2  24  -4    0.38    0.11
   0 -24   4    3.64    0.33
   0 -24  -4    3.98    0.25
   0  24   4    4.19    0.27
   0  24  -4    3.89    0.28
   0  24  -4    4.13    0.28
   0  24  -4    3.55    0.26
   0  24   4    4.23    0.27
   2 -24   4    0.66    0.17
  -2  24  -4    0.52    0.17
  -2  24  -4    0.51    0.16
   2  24   4    0.41    0.12
   2  24   4    0.74    0.13
  -4  24  -4    0.28    0.15
   4  24   4    0.16    0.09
   4  24   4    0.14    0.09
  -4  24  -4    0.10    0.15
   6 -24   4    0.21    0.29
   6  24   4    0.04    0.09
   6  24   4    0.05    0.08
  -6  24  -4    0.06    0.18
   6  24   4    0.07    0.08
   7 -25  -4   -0.14    0.16
  -7  25   4    0.08    0.19
   7  25  -4    0.04    0.04
   5  25  -4    0.31    0.09
  -5  25   4    0.05    0.15
  -5  25   4    0.36    0.17
   5  25  -4    0.38    0.08
   5  25  -4    0.61    0.10
   3 -25  -4   -0.21    0.09
  -3 -25   4   -0.17    0.12
  -3  25   4    0.18    0.14
   3  25  -4    0.10    0.08
  -3  25   4   -0.04    0.12
   3  25  -4   -0.04    0.18
   3  25  -4    0.05    0.09
  -1 -25   4    2.62    0.28
   1 -25  -4    2.90    0.23
  -1  25   4    3.27    0.27
   1  25  -4    2.59    0.24
   1  25  -4    2.71    0.24
  -1  25   4    2.94    0.28
   1 -25   4    4.55    0.33
  -1 -25  -4    3.91    0.27
   1  25   4    4.66    0.28
  -1  25  -4    4.19    0.30
   1  25   4    4.66    0.28
  -1  25  -4    4.27    0.31
  -3  25  -4    0.31    0.16
  -3  25  -4    0.13    0.12
   3  25   4    0.07    0.10
   3  25   4    0.03    0.09
  -5  25  -4    0.14    0.16
   5  25   4    0.22    0.10
  -5  25  -4    0.00    0.15
   5  25   4    0.19    0.10
  -7  25  -4    0.39    0.22
   7  25   4    0.09    0.10
   7  25   4    0.34    0.11
   7  25   4    0.22    0.09
   6  26  -4    0.02    0.06
  -6  26   4   -0.24    0.16
   6  26  -4    0.01    0.05
  -4 -26   4   -0.08    0.14
   4  26  -4   -0.06    0.07
  -4  26   4    0.31    0.17
   4  26  -4    0.02    0.09
  -4  26   4    0.11    0.13
  -2 -26   4   -0.02    0.15
   2 -26  -4    0.04    0.10
  -2  26   4    0.08    0.11
   2  26  -4   -0.07    0.09
   2  26  -4    0.02    0.09
  -2  26   4   -0.10    0.13
   0 -26  -4    0.63    0.16
   0 -26   4    1.04    0.21
   0  26   4    0.56    0.15
   0  26  -4    0.49    0.15
   0  26  -4    0.67    0.15
   0  26   4    0.64    0.16
   2 -26   4   -0.32    0.11
  -2  26  -4    0.02    0.11
  -2  26  -4   -0.19    0.12
   2  26   4   -0.10    0.09
   2  26   4   -0.02    0.09
  -4  26  -4    0.06    0.14
  -4  26  -4    0.01    0.13
   4  26   4   -0.15    0.07
   4  26   4   -0.10    0.08
  -6  26  -4    0.04    0.17
   6  26   4    0.16    0.09
[truncated: 989,736 more chars]
