# Supplementary material for: Synthesis and optoelectronic properties of benzoquinone-based donor–acceptor compounds
Source: Beilstein J Org Chem. 2019 Dec 4;15:2914–21. doi: 10.3762/bjoc.15.285 (PMC6902851; doi:10.3762/bjoc.15.285)
Supplement: File 3 — Crystallographic data for 4 (CCDC 1836681). [file Beilstein_J_Org_Chem-15-2914-s003.cif]

data_ex16063_refinalized
_audit_creation_date              2016-11-29
_audit_creation_method
;
Olex2 1.2
(compiled 2016.09.09 svn.r3337 for OlexSys, GUI svn.r5227)
;
_publ_contact_author_address      ?
_publ_contact_author_email        ?
_publ_contact_author_id_orcid     ?
_publ_contact_author_name         ''
_publ_contact_author_phone        ?
_publ_section_references
;
Dolomanov, O.V., Bourhis, L.J., Gildea, R.J, Howard, J.A.K. & Puschmann, H.
 (2009), J. Appl. Cryst. 42, 339-341.

Sheldrick, G.M. (2008). Acta Cryst. A64, 112-122.
;
_chemical_name_common             ?
_chemical_name_systematic         ?
_chemical_formula_moiety          'C36 H22 N2 O2'
_chemical_formula_sum             'C36 H22 N2 O2'
_chemical_formula_weight          514.55
_chemical_melting_point           ?
_chemical_oxdiff_formula          'C13 H22 N2 O2'
_chemical_oxdiff_usercomment      '@ 120 K DS62b4'
loop_
  _atom_type_symbol
  _atom_type_description
  _atom_type_scat_dispersion_real
  _atom_type_scat_dispersion_imag
  _atom_type_scat_source
 'C' 'C' 0.0181 0.0091 'International Tables Vol C Tables 4.2.6.8 and 6.1.1.4'
 'H' 'H' 0.0000 0.0000 'International Tables Vol C Tables 4.2.6.8 and 6.1.1.4'
 'N' 'N' 0.0311 0.0180 'International Tables Vol C Tables 4.2.6.8 and 6.1.1.4'
 'O' 'O' 0.0492 0.0322 'International Tables Vol C Tables 4.2.6.8 and 6.1.1.4'

_shelx_space_group_comment
;
The symmetry employed for this shelxl refinement is uniquely defined
by the following loop, which should always be used as a source of
symmetry information in preference to the above space-group names.
They are only intended as comments.
;
_space_group_crystal_system       'triclinic'
_space_group_IT_number            2
_space_group_name_H-M_alt         'P -1'
_space_group_name_Hall            '-P 1'
loop_
  _space_group_symop_operation_xyz
 'x, y, z'
 '-x, -y, -z'

_cell_length_a                    8.0600(3)
_cell_length_b                    14.4246(6)
_cell_length_c                    22.2318(8)
_cell_angle_alpha                 88.315(3)
_cell_angle_beta                  79.652(3)
_cell_angle_gamma                 86.713(3)
_cell_volume                      2538.01(17)
_cell_formula_units_Z             4
_cell_measurement_reflns_used     13909
_cell_measurement_temperature     120.00(10)
_cell_measurement_theta_max       76.2360
_cell_measurement_theta_min       4.0060
_shelx_estimated_absorpt_T_max    ?
_shelx_estimated_absorpt_T_min    ?
_exptl_absorpt_coefficient_mu     0.663
_exptl_absorpt_correction_T_max   1.000
_exptl_absorpt_correction_T_min   0.637
_exptl_absorpt_correction_type    gaussian
_exptl_absorpt_process_details
;
CrysAlisPro 1.171.38.43h (Rigaku Oxford Diffraction, 2015)
Numerical absorption correction based on gaussian integration over
			a multifaceted crystal model
Empirical absorption correction using spherical harmonics,
 implemented in SCALE3 ABSPACK scaling algorithm.
;
_exptl_absorpt_special_details    ?
_exptl_crystal_colour             'pale red'
_exptl_crystal_colour_primary     red
_exptl_crystal_density_diffrn     1.347
_exptl_crystal_density_meas       ?
_exptl_crystal_density_method     ?
_exptl_crystal_description        plate
_exptl_crystal_F_000              1072
loop_
  _exptl_crystal_face_index_h
  _exptl_crystal_face_index_k
  _exptl_crystal_face_index_l
  _exptl_crystal_face_perp_dist
 0 -1 0 0.0364
 0 1 0 0.0364
 -5 -5 -4 0.1973
 -4 5 -4 0.1951
 0 0 1 0.0115
 0 0 -1 0.0115
 1 -1 1 0.1950

_exptl_crystal_size_max           0.491
_exptl_crystal_size_mid           0.073
_exptl_crystal_size_min           0.023
loop_
  _exptl_oxdiff_crystal_face_indexfrac_h
  _exptl_oxdiff_crystal_face_indexfrac_k
  _exptl_oxdiff_crystal_face_indexfrac_l
  _exptl_oxdiff_crystal_face_x
  _exptl_oxdiff_crystal_face_y
  _exptl_oxdiff_crystal_face_z
 -0.0002 -0.9992 -0.0004 -0.0245 0.0545 0.0887
 0.0002 0.9992 0.0004 0.0245 -0.0545 -0.0887
 -4.9930 -4.9940 -3.9996 0.1437 -0.5131 0.9308
 -3.9919 4.9971 -3.9954 0.3896 -0.8866 -0.0483
 -0.0004 0.0006 0.9993 -0.0679 -0.0174 -0.0065
 0.0004 -0.0006 -0.9993 0.0679 0.0174 0.0065
 0.9980 -0.9995 0.9989 -0.0913 0.2080 -0.0101

_exptl_transmission_factor_max    ?
_exptl_transmission_factor_min    ?
_diffrn_reflns_av_R_equivalents   0.0801
_diffrn_reflns_av_unetI/netI      0.0635
_diffrn_reflns_Laue_measured_fraction_full 1.000
_diffrn_reflns_Laue_measured_fraction_max 0.988
_diffrn_reflns_limit_h_max        9
_diffrn_reflns_limit_h_min        -10
_diffrn_reflns_limit_k_max        17
_diffrn_reflns_limit_k_min        -18
_diffrn_reflns_limit_l_max        26
_diffrn_reflns_limit_l_min        -28
_diffrn_reflns_number             41235
_diffrn_reflns_point_group_measured_fraction_full 1.000
_diffrn_reflns_point_group_measured_fraction_max 0.988
_diffrn_reflns_theta_full         67.684
_diffrn_reflns_theta_max          76.407
_diffrn_reflns_theta_min          3.069
_diffrn_ambient_environment       N~2~
_diffrn_ambient_temperature       120.00(10)
_diffrn_detector                  'CCD plate'
_diffrn_detector_area_resol_mean  5.1574
_diffrn_detector_type             Atlas
_diffrn_measured_fraction_theta_full 1.000
_diffrn_measured_fraction_theta_max 0.988
_diffrn_measurement_details
;
List of Runs (angles in degrees, time in seconds):

  # Type    Start    End  Width  t~exp~   \w     \q     \k     \f   Frames
--------------------------------------------------------------------------
  1  \w   -114.00 -57.00   1.00    5.00    --  -43.17-150.00  -8.00   57
  2  \w   -113.00 -17.00   1.00    5.00    --  -43.17 -57.00 -90.00   96
  3  \w   -114.00 -58.00   1.00    5.00    --  -43.17-148.00  30.85   56
  4  \w    -70.00  27.00   1.00    5.00    --  -43.17  57.00  60.00   97
  5  \w     23.00  98.00   1.00    5.00    --   43.17-125.00-150.00   75
  6  \w     21.00 116.00   1.00    5.00    --   43.17  38.00-150.00   95
  7  \w     41.00 139.00   1.00   23.00    --  111.00 -61.00  90.00   98
  8  \w     87.00 178.00   1.00   23.00    --  111.00  30.00-180.00   91
  9  \w     94.00 178.00   1.00   23.00    --  111.00 125.00   0.00   84
 10  \w     87.00 178.00   1.00   23.00    --  111.00  30.00 150.00   91
 11  \w     85.00 178.00   1.00   23.00    --  111.00  52.00 -95.38   93
 12  \w     39.00 121.00   1.00   23.00    --  111.00-125.00-120.00   82
 13  \w     30.00 109.00   1.00   23.00    --  111.00 -94.00  90.00   79
 14  \w     94.00 178.00   1.00   23.00    --  111.00 125.00  90.00   84
 15  \w     40.00 135.00   1.00   23.00    --  111.00 -45.00 -60.00   95
 16  \w     30.00 109.00   1.00   23.00    --  111.00 -94.00  30.00   79
 17  \w     39.00 121.00   1.00   23.00    --  111.00-125.00  30.00   82
 18  \w     30.00 109.00   1.00   23.00    --  111.00 -94.00 -60.00   79
 19  \w     83.00 178.00   1.00   23.00    --  111.00  61.00-180.00   95
 20  \w     87.00 178.00   1.00   23.00    --  111.00  30.00-120.00   91
 21  \w     30.00 109.00   1.00   23.00    --  111.00 -94.00  60.00   79
 22  \w     39.00 121.00   1.00   23.00    --  111.00-125.00-150.00   82
 23  \w     39.00 121.00   1.00   23.00    --  111.00-125.00   0.00   82
 24  \w     39.00 121.00   1.00   23.00    --  111.00-125.00 -90.00   82
 25  \w     39.00 121.00   1.00   23.00    --  111.00-125.00 120.00   82
 26  \w     83.00 178.00   1.00   23.00    --  111.00  61.00 150.00   95
 27  \w     37.00 142.00   1.00   23.00    --  111.00 -77.00  90.00  105
 28  \w     30.00 109.00   1.00   23.00    --  111.00 -94.00 -90.00   79
 29  \w     83.00 178.00   1.00   23.00    --  111.00  61.00  90.00   95
;
_diffrn_measurement_device        'four-circle diffractometer'
_diffrn_measurement_device_type   'SuperNova, Dual, Cu at zero, Atlas'
_diffrn_measurement_method        '\w scans'
_diffrn_orient_matrix_type
'CrysAlisPro convention (1999,Acta A55,543-557)'
_diffrn_orient_matrix_UB_11       0.0011420000
_diffrn_orient_matrix_UB_12       0.0245259000
_diffrn_orient_matrix_UB_13       -0.0679810000
_diffrn_orient_matrix_UB_21       0.1711843000
_diffrn_orient_matrix_UB_22       -0.0545355000
_diffrn_orient_matrix_UB_23       -0.0173303000
_diffrn_orient_matrix_UB_31       -0.0924791000
_diffrn_orient_matrix_UB_32       -0.0887285000
_diffrn_orient_matrix_UB_33       -0.0064862000
_diffrn_radiation_monochromator   mirror
_diffrn_radiation_probe           x-ray
_diffrn_radiation_type            CuK\a
_diffrn_radiation_wavelength      1.54184
_diffrn_source                    'micro-focus sealed X-ray tube'
_diffrn_source_type               'SuperNova (Cu) X-ray Source'
_reflns_Friedel_coverage          0.000
_reflns_Friedel_fraction_full     .
_reflns_Friedel_fraction_max      .
_reflns_number_gt                 8620
_reflns_number_total              10517
_reflns_odcompleteness_completeness 99.87
_reflns_odcompleteness_iscentric  1
_reflns_odcompleteness_theta      74.33
_reflns_special_details
;
 Reflections were merged by SHELXL according to the crystal
 class for the calculation of statistics and refinement.
 
 _reflns_Friedel_fraction is defined as the number of unique
 Friedel pairs measured divided by the number that would be
 possible theoretically, ignoring centric projections and
 systematic absences.
;
_reflns_threshold_expression      'I > 2\s(I)'
_computing_cell_refinement        'CrysAlisPro 1.171.38.43h (Rigaku OD, 2015)'
_computing_data_collection        'CrysAlisPro 1.171.38.43h (Rigaku OD, 2015)'
_computing_data_reduction         'CrysAlisPro 1.171.38.43h (Rigaku OD, 2015)'
_computing_molecular_graphics     'Olex2 (Dolomanov et al., 2009)'
_computing_publication_material   'Olex2 (Dolomanov et al., 2009)'
_computing_structure_refinement   'XL (Sheldrick, 2008)'
_computing_structure_solution     'XS (Sheldrick, 2008)'
_refine_diff_density_max          0.255
_refine_diff_density_min          -0.342
_refine_diff_density_rms          0.062
_refine_ls_extinction_coef        .
_refine_ls_extinction_method      none
_refine_ls_goodness_of_fit_ref    1.013
_refine_ls_hydrogen_treatment     constr
_refine_ls_matrix_type            full
_refine_ls_number_parameters      721
_refine_ls_number_reflns          10517
_refine_ls_number_restraints      0
_refine_ls_R_factor_all           0.0676
_refine_ls_R_factor_gt            0.0553
_refine_ls_restrained_S_all       1.013
_refine_ls_shift/su_max           0.001
_refine_ls_shift/su_mean          0.000
_refine_ls_structure_factor_coef  Fsqd
_refine_ls_weighting_details
'w=1/[\s^2^(Fo^2^)+(0.0910P)^2^+0.3320P] where P=(Fo^2^+2Fc^2^)/3'
_refine_ls_weighting_scheme       calc
_refine_ls_wR_factor_gt           0.1422
_refine_ls_wR_factor_ref          0.1522
_refine_special_details           ?
_olex2_refinement_description
;
1. Fixed Uiso
 At 1.2 times of:
  All C(H) groups
2.a Aromatic/amide H refined with riding coordinates:
 C2(H2), C4(H4), C6(H6), C9(H9), C10(H10), C11(H11), C12(H12), C15(H15),
 C16(H16), C17(H17), C18(H18), C22(H22), C23(H23), C24(H24), C25(H25), C28(H28),
  C29(H29), C30(H30), C31(H31), C35(H35), C36(H36), C38(H38), C2'(H2'),
 C4'(H4'), C6'(H6'), C9'(H9'), C10'(H10'), C11'(H11'), C12'(H12'), C15'(H15'),
 C16'(H16'), C17'(H17'), C18'(H18'), C22'(H22'), C23'(H23'), C24'(H24'),
 C25'(H25'), C28'(H28'), C29'(H29'), C30'(H30'), C31'(H31'), C35'(H35'),
 C36'(H36'), C38'(H38')
;
_atom_sites_solution_hydrogens    geom
_atom_sites_solution_primary      direct
_atom_sites_solution_secondary    ?
loop_
  _atom_site_label
  _atom_site_type_symbol
  _atom_site_fract_x
  _atom_site_fract_y
  _atom_site_fract_z
  _atom_site_U_iso_or_equiv
  _atom_site_adp_type
  _atom_site_occupancy
  _atom_site_site_symmetry_order
  _atom_site_calc_flag
  _atom_site_refinement_flags_posn
  _atom_site_refinement_flags_adp
  _atom_site_refinement_flags_occupancy
  _atom_site_disorder_assembly
  _atom_site_disorder_group
 C1 C 0.5541(2) 0.76314(11) 0.26578(8) 0.0214(3) Uani 1 1 d . . . . .
 C2 C 0.6226(2) 0.84109(11) 0.28599(8) 0.0219(3) Uani 1 1 d . . . . .
 H2 H 0.6551 0.8404 0.3241 0.026 Uiso 1 1 calc R . . . .
 C3 C 0.6412(2) 0.91986(11) 0.24792(8) 0.0220(3) Uani 1 1 d . . . . .
 C4 C 0.5969(2) 0.91980(11) 0.19034(8) 0.0225(3) Uani 1 1 d . . . . .
 H4 H 0.6098 0.9727 0.1653 0.027 Uiso 1 1 calc R . . . .
 C5 C 0.5328(2) 0.84043(11) 0.16970(8) 0.0212(3) Uani 1 1 d . . . . .
 C6 C 0.5118(2) 0.76186(11) 0.20798(8) 0.0215(3) Uani 1 1 d . . . . .
 H6 H 0.4695 0.7089 0.1948 0.026 Uiso 1 1 calc R . . . .
 N7 N 0.52785(19) 0.68351(9) 0.30458(7) 0.0219(3) Uani 1 1 d . . . . .
 C8 C 0.5905(2) 0.59344(11) 0.28890(8) 0.0214(3) Uani 1 1 d . . . . .
 C9 C 0.7024(2) 0.56270(12) 0.23757(8) 0.0246(3) Uani 1 1 d . . . . .
 H9 H 0.7386 0.6029 0.2050 0.030 Uiso 1 1 calc R . . . .
 C10 C 0.7584(2) 0.46987(12) 0.23662(9) 0.0278(4) Uani 1 1 d . . . . .
 H10 H 0.8347 0.4476 0.2030 0.033 Uiso 1 1 calc R . . . .
 C11 C 0.7017(2) 0.40877(12) 0.28559(9) 0.0291(4) Uani 1 1 d . . . . .
 H11 H 0.7426 0.3471 0.2842 0.035 Uiso 1 1 calc R . . . .
 C12 C 0.5864(2) 0.43904(12) 0.33565(9) 0.0279(4) Uani 1 1 d . . . . .
 H12 H 0.5476 0.3980 0.3674 0.033 Uiso 1 1 calc R . . . .
 C13 C 0.5287(2) 0.53248(12) 0.33790(8) 0.0233(3) Uani 1 1 d . . . . .
 C14 C 0.4214(2) 0.58753(12) 0.38347(8) 0.0249(3) Uani 1 1 d . . . . .
 C15 C 0.3233(3) 0.56562(14) 0.43994(9) 0.0323(4) Uani 1 1 d . . . . .
 H15 H 0.3172 0.5043 0.4539 0.039 Uiso 1 1 calc R . . . .
 C16 C 0.2352(3) 0.63667(16) 0.47485(9) 0.0359(4) Uani 1 1 d . . . . .
 H16 H 0.1709 0.6230 0.5128 0.043 Uiso 1 1 calc R . . . .
 C17 C 0.2422(2) 0.72892(14) 0.45336(9) 0.0317(4) Uani 1 1 d . . . . .
 H17 H 0.1821 0.7755 0.4775 0.038 Uiso 1 1 calc R . . . .
 C18 C 0.3370(2) 0.75252(12) 0.39682(8) 0.0255(3) Uani 1 1 d . . . . .
 H18 H 0.3403 0.8138 0.3825 0.031 Uiso 1 1 calc R . . . .
 C19 C 0.4268(2) 0.68064(12) 0.36251(8) 0.0227(3) Uani 1 1 d . . . . .
 N20 N 0.70648(19) 1.00090(10) 0.26745(7) 0.0232(3) Uani 1 1 d . . . . .
 C21 C 0.6577(2) 1.04130(11) 0.32487(8) 0.0228(3) Uani 1 1 d . . . . .
 C22 C 0.5369(2) 1.01439(12) 0.37440(9) 0.0259(3) Uani 1 1 d . . . . .
 H22 H 0.4752 0.9623 0.3727 0.031 Uiso 1 1 calc R . . . .
 C23 C 0.5120(2) 1.06824(13) 0.42630(9) 0.0293(4) Uani 1 1 d . . . . .
 H23 H 0.4327 1.0515 0.4601 0.035 Uiso 1 1 calc R . . . .
 C24 C 0.6041(3) 1.14743(13) 0.42899(9) 0.0301(4) Uani 1 1 d . . . . .
 H24 H 0.5861 1.1818 0.4645 0.036 Uiso 1 1 calc R . . . .
 C25 C 0.7215(2) 1.17465(12) 0.37901(9) 0.0274(4) Uani 1 1 d . . . . .
 H25 H 0.7814 1.2275 0.3807 0.033 Uiso 1 1 calc R . . . .
 C26 C 0.7490(2) 1.12199(11) 0.32613(8) 0.0231(3) Uani 1 1 d . . . . .
 C27 C 0.8568(2) 1.13051(11) 0.26742(8) 0.0229(3) Uani 1 1 d . . . . .
 C28 C 0.9805(2) 1.19233(11) 0.24311(9) 0.0261(3) Uani 1 1 d . . . . .
 H28 H 1.0011 1.2421 0.2659 0.031 Uiso 1 1 calc R . . . .
 C29 C 1.0716(2) 1.17850(13) 0.18494(9) 0.0293(4) Uani 1 1 d . . . . .
 H29 H 1.1528 1.2198 0.1684 0.035 Uiso 1 1 calc R . . . .
 C30 C 1.0431(2) 1.10258(12) 0.15044(9) 0.0277(4) Uani 1 1 d . . . . .
 H30 H 1.1066 1.0941 0.1115 0.033 Uiso 1 1 calc R . . . .
 C31 C 0.9208(2) 1.03982(11) 0.17374(8) 0.0257(3) Uani 1 1 d . . . . .
 H31 H 0.9019 0.9896 0.1510 0.031 Uiso 1 1 calc R . . . .
 C32 C 0.8283(2) 1.05478(11) 0.23201(8) 0.0224(3) Uani 1 1 d . . . . .
 C33 C 0.4763(2) 0.84482(11) 0.10975(8) 0.0217(3) Uani 1 1 d . . . . .
 C34 C 0.5006(2) 0.76072(12) 0.07069(8) 0.0237(3) Uani 1 1 d . . . . .
 O34 O 0.56429(19) 0.68764(9) 0.08709(6) 0.0304(3) Uani 1 1 d . . . . .
 C35 C 0.4477(3) 0.76814(13) 0.01023(9) 0.0298(4) Uani 1 1 d . . . . .
 H35 H 0.4638 0.7166 -0.0147 0.036 Uiso 1 1 calc R . . . .
 C36 C 0.3779(3) 0.84641(14) -0.00938(9) 0.0308(4) Uani 1 1 d . . . . .
 H36 H 0.3462 0.8487 -0.0476 0.037 Uiso 1 1 calc R . . . .
 O37 O 0.28774(19) 1.00220(10) 0.01122(7) 0.0342(3) Uani 1 1 d . . . . .
 C37 C 0.3501(2) 0.92972(12) 0.02898(8) 0.0265(3) Uani 1 1 d . . . . .
 C38 C 0.4025(2) 0.92252(12) 0.08936(8) 0.0252(3) Uani 1 1 d . . . . .
 H38 H 0.3836 0.9740 0.1144 0.030 Uiso 1 1 calc R . . . .
 C1' C 0.1980(2) 0.54345(11) 0.21077(8) 0.0209(3) Uani 1 1 d . . . . .
 C2' C 0.1608(2) 0.60101(11) 0.26131(8) 0.0207(3) Uani 1 1 d . . . . .
 H2' H 0.1967 0.5834 0.2977 0.025 Uiso 1 1 calc R . . . .
 C3' C 0.0693(2) 0.68521(11) 0.25671(8) 0.0206(3) Uani 1 1 d . . . . .
 C4' C 0.0235(2) 0.71498(11) 0.20161(8) 0.0208(3) Uani 1 1 d . . . . .
 H4' H -0.0338 0.7723 0.1987 0.025 Uiso 1 1 calc R . . . .
 C5' C 0.0641(2) 0.65791(11) 0.15050(8) 0.0208(3) Uani 1 1 d . . . . .
 C6' C 0.1499(2) 0.57153(11) 0.15548(8) 0.0212(3) Uani 1 1 d . . . . .
 H6' H 0.1748 0.5329 0.1219 0.025 Uiso 1 1 calc R . . . .
 N7' N 0.28426(19) 0.45584(9) 0.21511(7) 0.0231(3) Uani 1 1 d . . . . .
 C8' C 0.4192(2) 0.41938(11) 0.17228(8) 0.0232(3) Uani 1 1 d . . . . .
 C9' C 0.5062(2) 0.46070(12) 0.11908(8) 0.0264(3) Uani 1 1 d . . . . .
 H9' H 0.4706 0.5186 0.1051 0.032 Uiso 1 1 calc R . . . .
 C10' C 0.6478(2) 0.41207(13) 0.08791(9) 0.0302(4) Uani 1 1 d . . . . .
 H10' H 0.7080 0.4379 0.0523 0.036 Uiso 1 1 calc R . . . .
 C11' C 0.7023(2) 0.32477(14) 0.10882(10) 0.0324(4) Uani 1 1 d . . . . .
 H11' H 0.7982 0.2940 0.0872 0.039 Uiso 1 1 calc R . . . .
 C12' C 0.6148(2) 0.28391(12) 0.16126(9) 0.0297(4) Uani 1 1 d . . . . .
 H12' H 0.6505 0.2258 0.1748 0.036 Uiso 1 1 calc R . . . .
 C13' C 0.4719(2) 0.33156(11) 0.19358(9) 0.0252(3) Uani 1 1 d . . . . .
 C14' C 0.3670(2) 0.31449(11) 0.25193(9) 0.0244(3) Uani 1 1 d . . . . .
 C15' C 0.3672(2) 0.24310(12) 0.29593(10) 0.0295(4) Uani 1 1 d . . . . .
 H15' H 0.4407 0.1910 0.2881 0.035 Uiso 1 1 calc R . . . .
 C16' C 0.2571(3) 0.25077(12) 0.35104(9) 0.0315(4) Uani 1 1 d . . . . .
 H16' H 0.2591 0.2045 0.3810 0.038 Uiso 1 1 calc R . . . .
 C17' C 0.1426(3) 0.32754(13) 0.36223(9) 0.0297(4) Uani 1 1 d . . . . .
 H17' H 0.0686 0.3310 0.3994 0.036 Uiso 1 1 calc R . . . .
 C18' C 0.1369(2) 0.39887(12) 0.31900(9) 0.0262(3) Uani 1 1 d . . . . .
 H18' H 0.0582 0.4488 0.3261 0.031 Uiso 1 1 calc R . . . .
 C19' C 0.2535(2) 0.39264(11) 0.26465(8) 0.0233(3) Uani 1 1 d . . . . .
 N20' N 0.01902(18) 0.74031(9) 0.30938(7) 0.0215(3) Uani 1 1 d . . . . .
 C21' C -0.0770(2) 0.71011(11) 0.36437(8) 0.0214(3) Uani 1 1 d . . . . .
 C22' C -0.1415(2) 0.62335(12) 0.37972(8) 0.0243(3) Uani 1 1 d . . . . .
 H22' H -0.1223 0.5751 0.3521 0.029 Uiso 1 1 calc R . . . .
 C23' C -0.2359(2) 0.61170(13) 0.43798(9) 0.0286(4) Uani 1 1 d . . . . .
 H23' H -0.2799 0.5544 0.4496 0.034 Uiso 1 1 calc R . . . .
 C24' C -0.2661(3) 0.68445(15) 0.47957(8) 0.0318(4) Uani 1 1 d . . . . .
 H24' H -0.3291 0.6746 0.5183 0.038 Uiso 1 1 calc R . . . .
 C25' C -0.2032(3) 0.77103(14) 0.46358(9) 0.0304(4) Uani 1 1 d . . . . .
 H25' H -0.2240 0.8193 0.4912 0.037 Uiso 1 1 calc R . . . .
 C26' C -0.1082(2) 0.78442(12) 0.40543(8) 0.0249(3) Uani 1 1 d . . . . .
 C27' C -0.0232(2) 0.86213(12) 0.37419(8) 0.0248(3) Uani 1 1 d . . . . .
 C28' C 0.0008(3) 0.95194(13) 0.39231(10) 0.0308(4) Uani 1 1 d . . . . .
 H28' H -0.0484 0.9725 0.4310 0.037 Uiso 1 1 calc R . . . .
 C29' C 0.0996(3) 1.00949(12) 0.35118(11) 0.0342(4) Uani 1 1 d . . . . .
 H29' H 0.1187 1.0687 0.3630 0.041 Uiso 1 1 calc R . . . .
 C30' C 0.1709(2) 0.98000(12) 0.29245(10) 0.0312(4) Uani 1 1 d . . . . .
 H30' H 0.2351 1.0204 0.2657 0.037 Uiso 1 1 calc R . . . .
 C31' C 0.1479(2) 0.89135(12) 0.27308(9) 0.0263(3) Uani 1 1 d . . . . .
 H31' H 0.1950 0.8718 0.2339 0.032 Uiso 1 1 calc R . . . .
 C32' C 0.0512(2) 0.83332(11) 0.31502(8) 0.0228(3) Uani 1 1 d . . . . .
 C33' C 0.0018(2) 0.68305(11) 0.09308(8) 0.0218(3) Uani 1 1 d . . . . .
 O34' O 0.04701(19) 0.84371(9) 0.09978(6) 0.0298(3) Uani 1 1 d . . . . .
 C34' C -0.0050(2) 0.78258(12) 0.07247(8) 0.0239(3) Uani 1 1 d . . . . .
 C35' C -0.0746(2) 0.80635(13) 0.01614(9) 0.0285(4) Uani 1 1 d . . . . .
 H35' H -0.0844 0.8683 0.0038 0.034 Uiso 1 1 calc R . . . .
 C36' C -0.1232(3) 0.74102(14) -0.01705(8) 0.0298(4) Uani 1 1 d . . . . .
 H36' H -0.1645 0.7579 -0.0525 0.036 Uiso 1 1 calc R . . . .
 C37' C -0.1125(2) 0.64220(13) 0.00160(9) 0.0280(4) Uani 1 1 d . . . . .
 O37' O -0.1532(2) 0.58173(10) -0.02958(7) 0.0380(3) Uani 1 1 d . . . . .
 C38' C -0.0513(2) 0.61890(12) 0.05913(8) 0.0262(3) Uani 1 1 d . . . . .
 H38' H -0.0494 0.5572 0.0725 0.031 Uiso 1 1 calc R . . . .

loop_
  _atom_site_aniso_label
  _atom_site_aniso_U_11
  _atom_site_aniso_U_22
  _atom_site_aniso_U_33
  _atom_site_aniso_U_23
  _atom_site_aniso_U_13
  _atom_site_aniso_U_12
 C1 0.0232(8) 0.0165(7) 0.0246(8) 0.0014(6) -0.0048(6) -0.0017(6)
 C2 0.0242(8) 0.0202(7) 0.0221(8) -0.0010(6) -0.0063(6) -0.0007(6)
 C3 0.0241(8) 0.0170(7) 0.0254(8) -0.0024(6) -0.0051(6) -0.0016(6)
 C4 0.0271(8) 0.0163(7) 0.0255(8) 0.0024(6) -0.0079(6) -0.0032(6)
 C5 0.0236(8) 0.0194(7) 0.0216(8) 0.0001(6) -0.0068(6) -0.0019(6)
 C6 0.0233(8) 0.0177(7) 0.0244(8) -0.0018(6) -0.0057(6) -0.0038(6)
 N7 0.0261(7) 0.0176(6) 0.0224(7) 0.0000(5) -0.0050(5) -0.0027(5)
 C8 0.0231(8) 0.0167(7) 0.0266(8) -0.0007(6) -0.0095(6) -0.0044(6)
 C9 0.0268(8) 0.0216(8) 0.0267(8) -0.0018(6) -0.0068(7) -0.0050(6)
 C10 0.0275(9) 0.0244(8) 0.0333(9) -0.0075(7) -0.0092(7) -0.0021(6)
 C11 0.0321(9) 0.0175(7) 0.0411(10) -0.0016(7) -0.0159(8) -0.0008(6)
 C12 0.0322(9) 0.0194(8) 0.0349(9) 0.0050(6) -0.0129(7) -0.0060(6)
 C13 0.0258(8) 0.0217(8) 0.0244(8) 0.0012(6) -0.0087(6) -0.0053(6)
 C14 0.0263(8) 0.0246(8) 0.0254(8) 0.0024(6) -0.0088(7) -0.0033(6)
 C15 0.0356(10) 0.0324(9) 0.0284(9) 0.0065(7) -0.0047(8) -0.0053(7)
 C16 0.0334(10) 0.0458(11) 0.0257(9) 0.0038(8) 0.0013(7) -0.0025(8)
 C17 0.0280(9) 0.0402(10) 0.0271(9) -0.0044(7) -0.0055(7) 0.0003(7)
 C18 0.0254(8) 0.0262(8) 0.0265(8) -0.0017(6) -0.0083(7) -0.0016(6)
 C19 0.0230(8) 0.0237(8) 0.0226(8) 0.0005(6) -0.0069(6) -0.0033(6)
 N20 0.0278(7) 0.0182(6) 0.0247(7) -0.0011(5) -0.0063(6) -0.0036(5)
 C21 0.0261(8) 0.0187(7) 0.0254(8) -0.0032(6) -0.0098(7) 0.0018(6)
 C22 0.0277(8) 0.0220(8) 0.0289(9) -0.0020(6) -0.0072(7) -0.0006(6)
 C23 0.0303(9) 0.0288(9) 0.0283(9) -0.0035(7) -0.0044(7) 0.0020(7)
 C24 0.0325(9) 0.0300(9) 0.0293(9) -0.0098(7) -0.0094(7) 0.0028(7)
 C25 0.0292(9) 0.0232(8) 0.0325(9) -0.0060(7) -0.0124(7) 0.0004(6)
 C26 0.0238(8) 0.0189(7) 0.0285(9) -0.0016(6) -0.0103(7) 0.0015(6)
 C27 0.0270(8) 0.0169(7) 0.0269(8) -0.0020(6) -0.0108(7) 0.0007(6)
 C28 0.0302(9) 0.0194(7) 0.0318(9) 0.0012(6) -0.0129(7) -0.0053(6)
 C29 0.0321(9) 0.0247(8) 0.0327(9) 0.0023(7) -0.0083(7) -0.0077(7)
 C30 0.0313(9) 0.0261(8) 0.0261(8) 0.0010(7) -0.0054(7) -0.0043(7)
 C31 0.0307(9) 0.0198(7) 0.0276(8) -0.0015(6) -0.0075(7) -0.0026(6)
 C32 0.0252(8) 0.0174(7) 0.0263(8) 0.0017(6) -0.0087(6) -0.0025(6)
 C33 0.0247(8) 0.0207(7) 0.0207(8) 0.0002(6) -0.0056(6) -0.0042(6)
 C34 0.0253(8) 0.0213(8) 0.0248(8) -0.0016(6) -0.0046(6) -0.0027(6)
 O34 0.0396(7) 0.0226(6) 0.0288(7) -0.0020(5) -0.0064(6) 0.0024(5)
 C35 0.0361(10) 0.0284(9) 0.0268(9) -0.0051(7) -0.0092(7) -0.0029(7)
 C36 0.0348(10) 0.0350(9) 0.0243(8) -0.0013(7) -0.0096(7) -0.0029(7)
 O37 0.0382(8) 0.0300(7) 0.0363(7) 0.0065(5) -0.0142(6) 0.0014(5)
 C37 0.0286(9) 0.0250(8) 0.0273(9) 0.0034(7) -0.0085(7) -0.0036(6)
 C38 0.0307(9) 0.0216(8) 0.0248(8) -0.0003(6) -0.0089(7) -0.0023(6)
 C1' 0.0203(7) 0.0165(7) 0.0260(8) 0.0006(6) -0.0044(6) -0.0022(5)
 C2' 0.0222(8) 0.0183(7) 0.0229(8) 0.0011(6) -0.0069(6) -0.0028(6)
 C3' 0.0226(8) 0.0168(7) 0.0229(8) -0.0016(6) -0.0047(6) -0.0030(6)
 C4' 0.0215(7) 0.0172(7) 0.0241(8) -0.0002(6) -0.0049(6) -0.0017(5)
 C5' 0.0213(7) 0.0186(7) 0.0228(8) 0.0011(6) -0.0052(6) -0.0015(6)
 C6' 0.0241(8) 0.0185(7) 0.0216(8) -0.0017(6) -0.0051(6) -0.0014(6)
 N7' 0.0259(7) 0.0174(6) 0.0267(7) 0.0004(5) -0.0072(6) 0.0004(5)
 C8' 0.0240(8) 0.0193(7) 0.0280(8) -0.0058(6) -0.0086(7) -0.0003(6)
 C9' 0.0287(9) 0.0227(8) 0.0283(9) -0.0035(6) -0.0064(7) -0.0015(6)
 C10' 0.0282(9) 0.0327(9) 0.0306(9) -0.0083(7) -0.0058(7) -0.0026(7)
 C11' 0.0267(9) 0.0324(9) 0.0392(10) -0.0148(8) -0.0086(8) 0.0045(7)
 C12' 0.0287(9) 0.0236(8) 0.0395(10) -0.0090(7) -0.0133(8) 0.0032(6)
 C13' 0.0255(8) 0.0188(7) 0.0341(9) -0.0048(6) -0.0127(7) -0.0005(6)
 C14' 0.0258(8) 0.0171(7) 0.0336(9) -0.0034(6) -0.0135(7) -0.0026(6)
 C15' 0.0314(9) 0.0195(8) 0.0425(10) 0.0027(7) -0.0194(8) -0.0034(6)
 C16' 0.0415(10) 0.0211(8) 0.0371(10) 0.0074(7) -0.0198(8) -0.0083(7)
 C17' 0.0359(10) 0.0266(8) 0.0286(9) 0.0025(7) -0.0095(7) -0.0087(7)
 C18' 0.0288(9) 0.0206(7) 0.0299(9) 0.0002(6) -0.0072(7) -0.0033(6)
 C19' 0.0260(8) 0.0161(7) 0.0303(9) 0.0015(6) -0.0114(7) -0.0041(6)
 N20' 0.0242(7) 0.0179(6) 0.0230(7) -0.0007(5) -0.0054(5) -0.0024(5)
 C21' 0.0213(8) 0.0233(8) 0.0204(7) -0.0015(6) -0.0064(6) 0.0003(6)
 C22' 0.0272(8) 0.0232(8) 0.0240(8) 0.0001(6) -0.0081(7) -0.0015(6)
 C23' 0.0295(9) 0.0310(9) 0.0259(9) 0.0043(7) -0.0063(7) -0.0043(7)
 C24' 0.0322(10) 0.0415(10) 0.0209(8) 0.0008(7) -0.0031(7) -0.0017(8)
 C25' 0.0316(9) 0.0341(9) 0.0256(9) -0.0082(7) -0.0053(7) 0.0030(7)
 C26' 0.0247(8) 0.0248(8) 0.0265(8) -0.0038(6) -0.0081(7) 0.0024(6)
 C27' 0.0241(8) 0.0217(8) 0.0301(9) -0.0040(6) -0.0093(7) 0.0022(6)
 C28' 0.0316(9) 0.0244(8) 0.0389(10) -0.0105(7) -0.0129(8) 0.0032(7)
 C29' 0.0355(10) 0.0198(8) 0.0519(12) -0.0066(7) -0.0199(9) 0.0008(7)
 C30' 0.0283(9) 0.0204(8) 0.0473(11) 0.0033(7) -0.0136(8) -0.0026(6)
 C31' 0.0257(8) 0.0204(8) 0.0334(9) 0.0017(6) -0.0079(7) 0.0003(6)
 C32' 0.0241(8) 0.0179(7) 0.0279(8) -0.0021(6) -0.0092(6) 0.0008(6)
 C33' 0.0221(8) 0.0210(7) 0.0218(8) 0.0010(6) -0.0033(6) 0.0010(6)
 O34' 0.0393(7) 0.0208(6) 0.0305(7) 0.0011(5) -0.0086(6) -0.0055(5)
 C34' 0.0247(8) 0.0223(8) 0.0236(8) 0.0016(6) -0.0027(6) 0.0011(6)
 C35' 0.0322(9) 0.0256(8) 0.0271(9) 0.0063(7) -0.0058(7) 0.0013(7)
 C36' 0.0321(9) 0.0345(9) 0.0234(8) 0.0044(7) -0.0083(7) 0.0013(7)
 C37' 0.0299(9) 0.0289(9) 0.0264(9) -0.0041(7) -0.0084(7) 0.0020(7)
 O37' 0.0472(9) 0.0359(7) 0.0349(7) -0.0106(6) -0.0184(7) 0.0030(6)
 C38' 0.0313(9) 0.0213(8) 0.0266(8) -0.0003(6) -0.0080(7) 0.0016(6)

_geom_special_details
;
 All esds (except the esd in the dihedral angle between two l.s. planes)
 are estimated using the full covariance matrix.  The cell esds are taken
 into account individually in the estimation of esds in distances, angles
 and torsion angles; correlations between esds in cell parameters are only
 used when they are defined by crystal symmetry.  An approximate (isotropic)
 treatment of cell esds is used for estimating esds involving l.s. planes.
;
loop_
  _geom_bond_atom_site_label_1
  _geom_bond_atom_site_label_2
  _geom_bond_distance
  _geom_bond_site_symmetry_2
  _geom_bond_publ_flag
 C1 C2 1.400(2) . ?
 C1 C6 1.389(2) . ?
 C1 N7 1.419(2) . ?
 C2 H2 0.9300 . ?
 C2 C3 1.396(2) . ?
 C3 C4 1.390(2) . ?
 C3 N20 1.419(2) . ?
 C4 H4 0.9300 . ?
 C4 C5 1.404(2) . ?
 C5 C6 1.397(2) . ?
 C5 C33 1.482(2) . ?
 C6 H6 0.9300 . ?
 N7 C8 1.397(2) . ?
 N7 C19 1.395(2) . ?
 C8 C9 1.388(3) . ?
 C8 C13 1.417(2) . ?
 C9 H9 0.9300 . ?
 C9 C10 1.388(3) . ?
 C10 H10 0.9300 . ?
 C10 C11 1.408(3) . ?
 C11 H11 0.9300 . ?
 C11 C12 1.380(3) . ?
 C12 H12 0.9300 . ?
 C12 C13 1.400(2) . ?
 C13 C14 1.435(3) . ?
 C14 C15 1.396(3) . ?
 C14 C19 1.409(2) . ?
 C15 H15 0.9300 . ?
 C15 C16 1.387(3) . ?
 C16 H16 0.9300 . ?
 C16 C17 1.401(3) . ?
 C17 H17 0.9300 . ?
 C17 C18 1.393(3) . ?
 C18 H18 0.9300 . ?
 C18 C19 1.394(3) . ?
 N20 C21 1.400(2) . ?
 N20 C32 1.401(2) . ?
 C21 C22 1.395(3) . ?
 C21 C26 1.416(2) . ?
 C22 H22 0.9300 . ?
 C22 C23 1.388(3) . ?
 C23 H23 0.9300 . ?
 C23 C24 1.405(3) . ?
 C24 H24 0.9300 . ?
 C24 C25 1.387(3) . ?
 C25 H25 0.9300 . ?
 C25 C26 1.396(3) . ?
 C26 C27 1.438(3) . ?
 C27 C28 1.401(2) . ?
 C27 C32 1.418(2) . ?
 C28 H28 0.9300 . ?
 C28 C29 1.381(3) . ?
 C29 H29 0.9300 . ?
 C29 C30 1.408(3) . ?
 C30 H30 0.9300 . ?
 C30 C31 1.397(3) . ?
 C31 H31 0.9300 . ?
 C31 C32 1.390(3) . ?
 C33 C34 1.496(2) . ?
 C33 C38 1.344(2) . ?
 C34 O34 1.221(2) . ?
 C34 C35 1.481(2) . ?
 C35 H35 0.9300 . ?
 C35 C36 1.330(3) . ?
 C36 H36 0.9300 . ?
 C36 C37 1.477(3) . ?
 O37 C37 1.220(2) . ?
 C37 C38 1.477(2) . ?
 C38 H38 0.9300 . ?
 C1' C2' 1.395(2) . ?
 C1' C6' 1.396(2) . ?
 C1' N7' 1.417(2) . ?
 C2' H2' 0.9300 . ?
 C2' C3' 1.395(2) . ?
 C3' C4' 1.391(2) . ?
 C3' N20' 1.419(2) . ?
 C4' H4' 0.9300 . ?
 C4' C5' 1.402(2) . ?
 C5' C6' 1.401(2) . ?
 C5' C33' 1.482(2) . ?
 C6' H6' 0.9300 . ?
 N7' C8' 1.399(2) . ?
 N7' C19' 1.405(2) . ?
 C8' C9' 1.398(3) . ?
 C8' C13' 1.409(2) . ?
 C9' H9' 0.9300 . ?
 C9' C10' 1.388(3) . ?
 C10' H10' 0.9300 . ?
 C10' C11' 1.404(3) . ?
 C11' H11' 0.9300 . ?
 C11' C12' 1.384(3) . ?
 C12' H12' 0.9300 . ?
 C12' C13' 1.399(3) . ?
 C13' C14' 1.438(3) . ?
 C14' C15' 1.399(3) . ?
 C14' C19' 1.413(2) . ?
 C15' H15' 0.9300 . ?
 C15' C16' 1.381(3) . ?
 C16' H16' 0.9300 . ?
 C16' C17' 1.398(3) . ?
 C17' H17' 0.9300 . ?
 C17' C18' 1.392(3) . ?
 C18' H18' 0.9300 . ?
 C18' C19' 1.393(3) . ?
 N20' C21' 1.397(2) . ?
 N20' C32' 1.395(2) . ?
 C21' C22' 1.393(2) . ?
 C21' C26' 1.410(2) . ?
 C22' H22' 0.9300 . ?
 C22' C23' 1.390(3) . ?
 C23' H23' 0.9300 . ?
 C23' C24' 1.401(3) . ?
 C24' H24' 0.9300 . ?
 C24' C25' 1.388(3) . ?
 C25' H25' 0.9300 . ?
 C25' C26' 1.393(3) . ?
 C26' C27' 1.442(3) . ?
 C27' C28' 1.402(2) . ?
 C27' C32' 1.408(3) . ?
 C28' H28' 0.9300 . ?
 C28' C29' 1.389(3) . ?
 C29' H29' 0.9300 . ?
 C29' C30' 1.397(3) . ?
 C30' H30' 0.9300 . ?
 C30' C31' 1.394(3) . ?
 C31' H31' 0.9300 . ?
 C31' C32' 1.395(3) . ?
 C33' C34' 1.495(2) . ?
 C33' C38' 1.346(3) . ?
 O34' C34' 1.219(2) . ?
 C34' C35' 1.485(2) . ?
 C35' H35' 0.9300 . ?
 C35' C36' 1.332(3) . ?
 C36' H36' 0.9300 . ?
 C36' C37' 1.475(3) . ?
 C37' O37' 1.224(2) . ?
 C37' C38' 1.474(2) . ?
 C38' H38' 0.9300 . ?

loop_
  _geom_angle_atom_site_label_1
  _geom_angle_atom_site_label_2
  _geom_angle_atom_site_label_3
  _geom_angle
  _geom_angle_site_symmetry_1
  _geom_angle_site_symmetry_3
  _geom_angle_publ_flag
 C2 C1 N7 119.87(15) . . ?
 C6 C1 C2 121.19(15) . . ?
 C6 C1 N7 118.94(14) . . ?
 C1 C2 H2 120.6 . . ?
 C3 C2 C1 118.79(15) . . ?
 C3 C2 H2 120.6 . . ?
 C2 C3 N20 120.37(15) . . ?
 C4 C3 C2 120.45(15) . . ?
 C4 C3 N20 119.18(15) . . ?
 C3 C4 H4 119.8 . . ?
 C3 C4 C5 120.41(15) . . ?
 C5 C4 H4 119.8 . . ?
 C4 C5 C33 118.95(14) . . ?
 C6 C5 C4 119.34(15) . . ?
 C6 C5 C33 121.53(14) . . ?
 C1 C6 C5 119.77(14) . . ?
 C1 C6 H6 120.1 . . ?
 C5 C6 H6 120.1 . . ?
 C8 N7 C1 125.01(15) . . ?
 C19 N7 C1 126.06(14) . . ?
 C19 N7 C8 108.79(14) . . ?
 N7 C8 C13 108.25(15) . . ?
 C9 C8 N7 129.65(15) . . ?
 C9 C8 C13 121.98(16) . . ?
 C8 C9 H9 121.2 . . ?
 C10 C9 C8 117.62(16) . . ?
 C10 C9 H9 121.2 . . ?
 C9 C10 H10 119.4 . . ?
 C9 C10 C11 121.17(18) . . ?
 C11 C10 H10 119.4 . . ?
 C10 C11 H11 119.5 . . ?
 C12 C11 C10 120.95(16) . . ?
 C12 C11 H11 119.5 . . ?
 C11 C12 H12 120.5 . . ?
 C11 C12 C13 119.01(17) . . ?
 C13 C12 H12 120.5 . . ?
 C8 C13 C14 107.07(15) . . ?
 C12 C13 C8 119.21(17) . . ?
 C12 C13 C14 133.56(17) . . ?
 C15 C14 C13 132.96(17) . . ?
 C15 C14 C19 119.73(18) . . ?
 C19 C14 C13 107.30(15) . . ?
 C14 C15 H15 120.5 . . ?
 C16 C15 C14 119.00(18) . . ?
 C16 C15 H15 120.5 . . ?
 C15 C16 H16 119.7 . . ?
 C15 C16 C17 120.52(18) . . ?
 C17 C16 H16 119.7 . . ?
 C16 C17 H17 119.2 . . ?
 C18 C17 C16 121.65(18) . . ?
 C18 C17 H17 119.2 . . ?
 C17 C18 H18 121.4 . . ?
 C17 C18 C19 117.29(17) . . ?
 C19 C18 H18 121.4 . . ?
 N7 C19 C14 108.52(15) . . ?
 C18 C19 N7 129.66(16) . . ?
 C18 C19 C14 121.79(17) . . ?
 C21 N20 C3 125.76(15) . . ?
 C21 N20 C32 108.64(14) . . ?
 C32 N20 C3 125.59(15) . . ?
 N20 C21 C26 108.65(15) . . ?
 C22 C21 N20 129.48(15) . . ?
 C22 C21 C26 121.83(16) . . ?
 C21 C22 H22 121.2 . . ?
 C23 C22 C21 117.55(16) . . ?
 C23 C22 H22 121.2 . . ?
 C22 C23 H23 119.2 . . ?
 C22 C23 C24 121.51(18) . . ?
 C24 C23 H23 119.2 . . ?
 C23 C24 H24 119.8 . . ?
 C25 C24 C23 120.46(17) . . ?
 C25 C24 H24 119.8 . . ?
 C24 C25 H25 120.3 . . ?
 C24 C25 C26 119.35(16) . . ?
 C26 C25 H25 120.3 . . ?
 C21 C26 C27 107.02(15) . . ?
 C25 C26 C21 119.27(17) . . ?
 C25 C26 C27 133.71(16) . . ?
 C28 C27 C26 133.17(16) . . ?
 C28 C27 C32 119.38(17) . . ?
 C32 C27 C26 107.34(15) . . ?
 C27 C28 H28 120.4 . . ?
 C29 C28 C27 119.25(16) . . ?
 C29 C28 H28 120.4 . . ?
 C28 C29 H29 119.6 . . ?
 C28 C29 C30 120.82(17) . . ?
 C30 C29 H29 119.6 . . ?
 C29 C30 H30 119.5 . . ?
 C31 C30 C29 120.99(18) . . ?
 C31 C30 H30 119.5 . . ?
 C30 C31 H31 121.1 . . ?
 C32 C31 C30 117.87(16) . . ?
 C32 C31 H31 121.1 . . ?
 N20 C32 C27 108.35(15) . . ?
 C31 C32 N20 129.86(15) . . ?
 C31 C32 C27 121.67(16) . . ?
 C5 C33 C34 119.55(15) . . ?
 C38 C33 C5 121.78(15) . . ?
 C38 C33 C34 118.67(15) . . ?
 O34 C34 C33 121.80(16) . . ?
 O34 C34 C35 119.93(16) . . ?
 C35 C34 C33 118.26(15) . . ?
 C34 C35 H35 119.1 . . ?
 C36 C35 C34 121.87(17) . . ?
 C36 C35 H35 119.1 . . ?
 C35 C36 H36 119.7 . . ?
 C35 C36 C37 120.66(17) . . ?
 C37 C36 H36 119.7 . . ?
 C36 C37 C38 117.62(16) . . ?
 O37 C37 C36 121.27(17) . . ?
 O37 C37 C38 121.10(17) . . ?
 C33 C38 C37 122.88(16) . . ?
 C33 C38 H38 118.6 . . ?
 C37 C38 H38 118.6 . . ?
 C2' C1' C6' 120.32(15) . . ?
 C2' C1' N7' 120.34(15) . . ?
 C6' C1' N7' 119.34(15) . . ?
 C1' C2' H2' 120.4 . . ?
 C1' C2' C3' 119.28(15) . . ?
 C3' C2' H2' 120.4 . . ?
 C2' C3' N20' 119.46(15) . . ?
 C4' C3' C2' 121.00(15) . . ?
 C4' C3' N20' 119.52(15) . . ?
 C3' C4' H4' 120.2 . . ?
 C3' C4' C5' 119.52(15) . . ?
 C5' C4' H4' 120.2 . . ?
 C4' C5' C33' 120.79(15) . . ?
 C6' C5' C4' 119.76(15) . . ?
 C6' C5' C33' 119.12(15) . . ?
 C1' C6' C5' 120.02(15) . . ?
 C1' C6' H6' 120.0 . . ?
 C5' C6' H6' 120.0 . . ?
 C8' N7' C1' 125.94(15) . . ?
 C8' N7' C19' 108.46(14) . . ?
 C19' N7' C1' 125.54(15) . . ?
 N7' C8' C13' 108.76(16) . . ?
 C9' C8' N7' 129.42(16) . . ?
 C9' C8' C13' 121.58(17) . . ?
 C8' C9' H9' 121.3 . . ?
 C10' C9' C8' 117.47(17) . . ?
 C10' C9' H9' 121.3 . . ?
 C9' C10' H10' 119.2 . . ?
 C9' C10' C11' 121.52(19) . . ?
 C11' C10' H10' 119.2 . . ?
 C10' C11' H11' 119.6 . . ?
 C12' C11' C10' 120.74(18) . . ?
 C12' C11' H11' 119.6 . . ?
 C11' C12' H12' 120.6 . . ?
 C11' C12' C13' 118.86(17) . . ?
 C13' C12' H12' 120.6 . . ?
 C8' C13' C14' 107.15(16) . . ?
 C12' C13' C8' 119.82(18) . . ?
 C12' C13' C14' 132.64(17) . . ?
 C15' C14' C13' 133.16(17) . . ?
 C15' C14' C19' 119.31(18) . . ?
 C19' C14' C13' 107.35(15) . . ?
 C14' C15' H15' 120.3 . . ?
 C16' C15' C14' 119.32(17) . . ?
 C16' C15' H15' 120.3 . . ?
 C15' C16' H16' 119.7 . . ?
 C15' C16' C17' 120.56(17) . . ?
 C17' C16' H16' 119.7 . . ?
 C16' C17' H17' 119.2 . . ?
 C18' C17' C16' 121.58(19) . . ?
 C18' C17' H17' 119.2 . . ?
 C17' C18' H18' 121.3 . . ?
 C17' C18' C19' 117.49(17) . . ?
 C19' C18' H18' 121.3 . . ?
 N7' C19' C14' 108.25(16) . . ?
 C18' C19' N7' 130.11(16) . . ?
 C18' C19' C14' 121.64(16) . . ?
 C21' N20' C3' 124.96(13) . . ?
 C32' N20' C3' 126.71(15) . . ?
 C32' N20' C21' 108.30(14) . . ?
 N20' C21' C26' 109.18(15) . . ?
 C22' C21' N20' 128.94(16) . . ?
 C22' C21' C26' 121.86(16) . . ?
 C21' C22' H22' 121.3 . . ?
 C23' C22' C21' 117.39(16) . . ?
 C23' C22' H22' 121.3 . . ?
 C22' C23' H23' 119.3 . . ?
 C22' C23' C24' 121.44(17) . . ?
 C24' C23' H23' 119.3 . . ?
 C23' C24' H24' 119.6 . . ?
 C25' C24' C23' 120.75(17) . . ?
 C25' C24' H24' 119.6 . . ?
 C24' C25' H25' 120.6 . . ?
 C24' C25' C26' 118.87(17) . . ?
 C26' C25' H25' 120.6 . . ?
 C21' C26' C27' 106.37(16) . . ?
 C25' C26' C21' 119.67(16) . . ?
 C25' C26' C27' 133.95(17) . . ?
 C28' C27' C26' 133.06(18) . . ?
 C28' C27' C32' 119.42(18) . . ?
 C32' C27' C26' 107.46(15) . . ?
 C27' C28' H28' 120.7 . . ?
 C29' C28' C27' 118.53(19) . . ?
 C29' C28' H28' 120.7 . . ?
 C28' C29' H29' 119.4 . . ?
 C28' C29' C30' 121.19(17) . . ?
 C30' C29' H29' 119.4 . . ?
 C29' C30' H30' 119.3 . . ?
 C31' C30' C29' 121.45(18) . . ?
 C31' C30' H30' 119.3 . . ?
 C30' C31' H31' 121.5 . . ?
 C30' C31' C32' 117.04(18) . . ?
 C32' C31' H31' 121.5 . . ?
 N20' C32' C27' 108.65(15) . . ?
 N20' C32' C31' 128.89(16) . . ?
 C31' C32' C27' 122.35(16) . . ?
 C5' C33' C34' 119.36(15) . . ?
 C38' C33' C5' 121.89(15) . . ?
 C38' C33' C34' 118.74(16) . . ?
 O34' C34' C33' 122.12(16) . . ?
 O34' C34' C35' 119.61(15) . . ?
 C35' C34' C33' 118.25(15) . . ?
 C34' C35' H35' 119.3 . . ?
 C36' C35' C34' 121.49(16) . . ?
 C36' C35' H35' 119.3 . . ?
 C35' C36' H36' 119.5 . . ?
 C35' C36' C37' 120.93(17) . . ?
 C37' C36' H36' 119.5 . . ?
 O37' C37' C36' 121.12(17) . . ?
 O37' C37' C38' 121.24(17) . . ?
 C38' C37' C36' 117.64(16) . . ?
 C33' C38' C37' 122.83(16) . . ?
 C33' C38' H38' 118.6 . . ?
 C37' C38' H38' 118.6 . . ?

loop_
  _geom_torsion_atom_site_label_1
  _geom_torsion_atom_site_label_2
  _geom_torsion_atom_site_label_3
  _geom_torsion_atom_site_label_4
  _geom_torsion
  _geom_torsion_site_symmetry_1
  _geom_torsion_site_symmetry_2
  _geom_torsion_site_symmetry_3
  _geom_torsion_site_symmetry_4
  _geom_torsion_publ_flag
 C1 C2 C3 C4 -1.8(3) . . . . ?
 C1 C2 C3 N20 178.53(16) . . . . ?
 C1 N7 C8 C9 7.6(3) . . . . ?
 C1 N7 C8 C13 -176.29(15) . . . . ?
 C1 N7 C19 C14 174.51(15) . . . . ?
 C1 N7 C19 C18 -3.5(3) . . . . ?
 C2 C1 C6 C5 -1.9(3) . . . . ?
 C2 C1 N7 C8 -125.68(18) . . . . ?
 C2 C1 N7 C19 59.0(2) . . . . ?
 C2 C3 C4 C5 0.0(3) . . . . ?
 C2 C3 N20 C21 -45.8(3) . . . . ?
 C2 C3 N20 C32 135.42(18) . . . . ?
 C3 C4 C5 C6 0.9(3) . . . . ?
 C3 C4 C5 C33 176.02(16) . . . . ?
 C3 N20 C21 C22 -1.2(3) . . . . ?
 C3 N20 C21 C26 -178.79(15) . . . . ?
 C3 N20 C32 C27 178.77(16) . . . . ?
 C3 N20 C32 C31 -5.3(3) . . . . ?
 C4 C3 N20 C21 134.44(18) . . . . ?
 C4 C3 N20 C32 -44.3(3) . . . . ?
 C4 C5 C6 C1 0.1(3) . . . . ?
 C4 C5 C33 C34 145.46(17) . . . . ?
 C4 C5 C33 C38 -34.9(3) . . . . ?
 C5 C33 C34 O34 0.9(3) . . . . ?
 C5 C33 C34 C35 -178.14(16) . . . . ?
 C5 C33 C38 C37 177.95(16) . . . . ?
 C6 C1 C2 C3 2.7(3) . . . . ?
 C6 C1 N7 C8 54.0(2) . . . . ?
 C6 C1 N7 C19 -121.30(18) . . . . ?
 C6 C5 C33 C34 -39.5(2) . . . . ?
 C6 C5 C33 C38 140.17(18) . . . . ?
 N7 C1 C2 C3 -177.57(15) . . . . ?
 N7 C1 C6 C5 178.41(16) . . . . ?
 N7 C8 C9 C10 172.99(16) . . . . ?
 N7 C8 C13 C12 -174.15(15) . . . . ?
 N7 C8 C13 C14 1.86(18) . . . . ?
 C8 N7 C19 C14 -1.44(18) . . . . ?
 C8 N7 C19 C18 -179.50(17) . . . . ?
 C8 C9 C10 C11 0.9(3) . . . . ?
 C8 C13 C14 C15 177.89(19) . . . . ?
 C8 C13 C14 C19 -2.71(19) . . . . ?
 C9 C8 C13 C12 2.3(2) . . . . ?
 C9 C8 C13 C14 178.29(15) . . . . ?
 C9 C10 C11 C12 1.1(3) . . . . ?
 C10 C11 C12 C13 -1.4(3) . . . . ?
 C11 C12 C13 C8 -0.2(2) . . . . ?
 C11 C12 C13 C14 -174.93(18) . . . . ?
 C12 C13 C14 C15 -6.9(3) . . . . ?
 C12 C13 C14 C19 172.48(18) . . . . ?
 C13 C8 C9 C10 -2.6(2) . . . . ?
 C13 C14 C15 C16 178.21(19) . . . . ?
 C13 C14 C19 N7 2.57(19) . . . . ?
 C13 C14 C19 C18 -179.18(15) . . . . ?
 C14 C15 C16 C17 1.0(3) . . . . ?
 C15 C14 C19 N7 -177.94(16) . . . . ?
 C15 C14 C19 C18 0.3(3) . . . . ?
 C15 C16 C17 C18 -0.1(3) . . . . ?
 C16 C17 C18 C19 -0.7(3) . . . . ?
 C17 C18 C19 N7 178.45(17) . . . . ?
 C17 C18 C19 C14 0.6(3) . . . . ?
 C19 N7 C8 C9 -176.36(16) . . . . ?
 C19 N7 C8 C13 -0.29(18) . . . . ?
 C19 C14 C15 C16 -1.1(3) . . . . ?
 N20 C3 C4 C5 179.70(16) . . . . ?
 N20 C21 C22 C23 -179.20(17) . . . . ?
 N20 C21 C26 C25 179.86(15) . . . . ?
 N20 C21 C26 C27 -0.05(19) . . . . ?
 C21 N20 C32 C27 -0.15(19) . . . . ?
 C21 N20 C32 C31 175.75(17) . . . . ?
 C21 C22 C23 C24 0.4(3) . . . . ?
 C21 C26 C27 C28 -175.94(18) . . . . ?
 C21 C26 C27 C32 -0.04(18) . . . . ?
 C22 C21 C26 C25 2.0(3) . . . . ?
 C22 C21 C26 C27 -177.86(15) . . . . ?
 C22 C23 C24 C25 0.9(3) . . . . ?
 C23 C24 C25 C26 -0.7(3) . . . . ?
 C24 C25 C26 C21 -0.7(3) . . . . ?
 C24 C25 C26 C27 179.19(18) . . . . ?
 C25 C26 C27 C28 4.2(3) . . . . ?
 C25 C26 C27 C32 -179.93(18) . . . . ?
 C26 C21 C22 C23 -1.9(3) . . . . ?
 C26 C27 C28 C29 175.89(18) . . . . ?
 C26 C27 C32 N20 0.12(19) . . . . ?
 C26 C27 C32 C31 -176.19(16) . . . . ?
 C27 C28 C29 C30 -0.9(3) . . . . ?
 C28 C27 C32 N20 176.69(15) . . . . ?
 C28 C27 C32 C31 0.4(3) . . . . ?
 C28 C29 C30 C31 0.7(3) . . . . ?
 C29 C30 C31 C32 0.1(3) . . . . ?
 C30 C31 C32 N20 -176.03(17) . . . . ?
 C30 C31 C32 C27 -0.6(3) . . . . ?
 C32 N20 C21 C22 177.72(17) . . . . ?
 C32 N20 C21 C26 0.12(19) . . . . ?
 C32 C27 C28 C29 0.4(3) . . . . ?
 C33 C5 C6 C1 -174.95(16) . . . . ?
 C33 C34 C35 C36 -1.0(3) . . . . ?
 C34 C33 C38 C37 -2.4(3) . . . . ?
 C34 C35 C36 C37 -0.1(3) . . . . ?
 O34 C34 C35 C36 179.97(19) . . . . ?
 C35 C36 C37 O37 179.2(2) . . . . ?
 C35 C36 C37 C38 0.0(3) . . . . ?
 C36 C37 C38 C33 1.3(3) . . . . ?
 O37 C37 C38 C33 -177.90(18) . . . . ?
 C38 C33 C34 O34 -178.78(18) . . . . ?
 C38 C33 C34 C35 2.2(2) . . . . ?
 C1' C2' C3' C4' -3.8(2) . . . . ?
 C1' C2' C3' N20' 174.75(14) . . . . ?
 C1' N7' C8' C9' 4.7(3) . . . . ?
 C1' N7' C8' C13' 178.98(14) . . . . ?
 C1' N7' C19' C14' -179.10(14) . . . . ?
 C1' N7' C19' C18' 0.3(3) . . . . ?
 C2' C1' C6' C5' 0.1(2) . . . . ?
 C2' C1' N7' C8' -134.87(17) . . . . ?
 C2' C1' N7' C19' 42.1(2) . . . . ?
 C2' C3' C4' C5' 2.5(2) . . . . ?
 C2' C3' N20' C21' -56.3(2) . . . . ?
 C2' C3' N20' C32' 125.76(18) . . . . ?
 C3' C4' C5' C6' 0.2(2) . . . . ?
 C3' C4' C5' C33' 173.61(15) . . . . ?
 C3' N20' C21' C22' 0.4(3) . . . . ?
 C3' N20' C21' C26' -177.65(15) . . . . ?
 C3' N20' C32' C27' 178.83(15) . . . . ?
 C3' N20' C32' C31' -4.9(3) . . . . ?
 C4' C3' N20' C21' 122.28(17) . . . . ?
 C4' C3' N20' C32' -55.6(2) . . . . ?
 C4' C5' C6' C1' -1.5(2) . . . . ?
 C4' C5' C33' C34' 38.5(2) . . . . ?
 C4' C5' C33' C38' -140.56(18) . . . . ?
 C5' C33' C34' O34' 3.8(3) . . . . ?
 C5' C33' C34' C35' -177.53(16) . . . . ?
 C5' C33' C38' C37' -179.48(16) . . . . ?
 C6' C1' C2' C3' 2.5(2) . . . . ?
 C6' C1' N7' C8' 45.3(2) . . . . ?
 C6' C1' N7' C19' -137.72(17) . . . . ?
 C6' C5' C33' C34' -148.07(16) . . . . ?
 C6' C5' C33' C38' 32.9(3) . . . . ?
 N7' C1' C2' C3' -177.24(15) . . . . ?
 N7' C1' C6' C5' 179.87(15) . . . . ?
 N7' C8' C9' C10' 173.36(16) . . . . ?
 N7' C8' C13' C12' -174.66(15) . . . . ?
 N7' C8' C13' C14' -0.88(18) . . . . ?
 C8' N7' C19' C14' -1.71(18) . . . . ?
 C8' N7' C19' C18' 177.68(17) . . . . ?
 C8' C9' C10' C11' -0.1(3) . . . . ?
 C8' C13' C14' C15' -175.10(17) . . . . ?
 C8' C13' C14' C19' -0.18(17) . . . . ?
 C9' C8' C13' C12' 0.2(2) . . . . ?
 C9' C8' C13' C14' 173.95(15) . . . . ?
 C9' C10' C11' C12' 0.6(3) . . . . ?
 C10' C11' C12' C13' -0.7(3) . . . . ?
 C11' C12' C13' C8' 0.3(2) . . . . ?
 C11' C12' C13' C14' -171.58(17) . . . . ?
 C12' C13' C14' C15' -2.4(3) . . . . ?
 C12' C13' C14' C19' 172.48(18) . . . . ?
 C13' C8' C9' C10' -0.3(2) . . . . ?
 C13' C14' C15' C16' 174.03(17) . . . . ?
 C13' C14' C19' N7' 1.16(17) . . . . ?
 C13' C14' C19' C18' -178.30(15) . . . . ?
 C14' C15' C16' C17' 2.0(3) . . . . ?
 C15' C14' C19' N7' 176.92(14) . . . . ?
 C15' C14' C19' C18' -2.5(2) . . . . ?
 C15' C16' C17' C18' -0.8(3) . . . . ?
 C16' C17' C18' C19' -2.1(3) . . . . ?
 C17' C18' C19' N7' -175.61(16) . . . . ?
 C17' C18' C19' C14' 3.7(2) . . . . ?
 C19' N7' C8' C9' -172.68(16) . . . . ?
 C19' N7' C8' C13' 1.61(18) . . . . ?
 C19' C14' C15' C16' -0.4(2) . . . . ?
 N20' C3' C4' C5' -176.11(14) . . . . ?
 N20' C21' C22' C23' -179.17(16) . . . . ?
 N20' C21' C26' C25' 179.57(16) . . . . ?
 N20' C21' C26' C27' -1.53(19) . . . . ?
 C21' N20' C32' C27' 0.63(19) . . . . ?
 C21' N20' C32' C31' 176.86(17) . . . . ?
 C21' C22' C23' C24' 0.5(3) . . . . ?
 C21' C26' C27' C28' -175.26(19) . . . . ?
 C21' C26' C27' C32' 1.89(19) . . . . ?
 C22' C21' C26' C25' 1.3(3) . . . . ?
 C22' C21' C26' C27' -179.76(16) . . . . ?
 C22' C23' C24' C25' 0.4(3) . . . . ?
 C23' C24' C25' C26' -0.4(3) . . . . ?
 C24' C25' C26' C21' -0.5(3) . . . . ?
 C24' C25' C26' C27' -178.98(19) . . . . ?
 C25' C26' C27' C28' 3.4(4) . . . . ?
 C25' C26' C27' C32' -179.4(2) . . . . ?
 C26' C21' C22' C23' -1.3(3) . . . . ?
 C26' C27' C28' C29' 176.14(19) . . . . ?
 C26' C27' C32' N20' -1.57(19) . . . . ?
 C26' C27' C32' C31' -178.10(16) . . . . ?
 C27' C28' C29' C30' 1.5(3) . . . . ?
 C28' C27' C32' N20' 176.04(16) . . . . ?
 C28' C27' C32' C31' -0.5(3) . . . . ?
 C28' C29' C30' C31' -1.0(3) . . . . ?
 C29' C30' C31' C32' -0.2(3) . . . . ?
 C30' C31' C32' N20' -174.80(17) . . . . ?
 C30' C31' C32' C27' 1.0(3) . . . . ?
 C32' N20' C21' C22' 178.65(17) . . . . ?
 C32' N20' C21' C26' 0.59(18) . . . . ?
 C32' C27' C28' C29' -0.7(3) . . . . ?
 C33' C5' C6' C1' -174.98(15) . . . . ?
 C33' C34' C35' C36' -2.9(3) . . . . ?
 O34' C34' C35' C36' 175.87(19) . . . . ?
 C34' C33' C38' C37' 1.5(3) . . . . ?
 C34' C35' C36' C37' 1.1(3) . . . . ?
 C35' C36' C37' O37' -178.2(2) . . . . ?
 C35' C36' C37' C38' 1.9(3) . . . . ?
 C36' C37' C38' C33' -3.3(3) . . . . ?
 O37' C37' C38' C33' 176.84(19) . . . . ?
 C38' C33' C34' O34' -177.17(18) . . . . ?
 C38' C33' C34' C35' 1.5(3) . . . . ?

_shelx_res_file
;
    ex16063_refinalized.res created by SHELXL-2014/7

TITL EX16063_refinalized in P-1 #2
REM reset to P-1 #2
CELL 1.54184 8.059976 14.424619 22.231849 88.3148 79.6515 86.7131
ZERR 4 0.000275 0.00058 0.00084 0.0032 0.003 0.003
LATT 1
SFAC C H N O
UNIT 144 88 8 8

L.S. 4
PLAN  20
acta
MORE -1
BOND $H
CONF
fmap 2
REM <olex2.extras>
REM <HklSrc "%.\\EX16063_refinalized.hkl">
REM </olex2.extras>

WGHT    0.091000    0.332000
FVAR       4.08886
C1    1    0.554147    0.763137    0.265784    11.00000    0.02323    0.01648 =
         0.02461    0.00137   -0.00477   -0.00173
C2    1    0.622608    0.841089    0.285994    11.00000    0.02420    0.02023 =
         0.02209   -0.00104   -0.00627   -0.00066
AFIX  43
H2    2    0.655070    0.840379    0.324095    11.00000   -1.20000
AFIX   0
C3    1    0.641242    0.919864    0.247920    11.00000    0.02405    0.01700 =
         0.02542   -0.00241   -0.00508   -0.00163
C4    1    0.596911    0.919803    0.190339    11.00000    0.02709    0.01630 =
         0.02551    0.00240   -0.00791   -0.00316
AFIX  43
H4    2    0.609783    0.972652    0.165310    11.00000   -1.20000
AFIX   0
C5    1    0.532791    0.840432    0.169705    11.00000    0.02356    0.01943 =
         0.02164    0.00009   -0.00675   -0.00192
C6    1    0.511750    0.761861    0.207983    11.00000    0.02335    0.01774 =
         0.02438   -0.00177   -0.00569   -0.00376
AFIX  43
H6    2    0.469493    0.708874    0.194804    11.00000   -1.20000
AFIX   0
N7    3    0.527854    0.683510    0.304585    11.00000    0.02614    0.01761 =
         0.02241   -0.00004   -0.00500   -0.00271
C8    1    0.590539    0.593443    0.288901    11.00000    0.02308    0.01673 =
         0.02659   -0.00072   -0.00951   -0.00442
C9    1    0.702431    0.562702    0.237565    11.00000    0.02682    0.02163 =
         0.02669   -0.00180   -0.00676   -0.00501
AFIX  43
H9    2    0.738605    0.602879    0.204966    11.00000   -1.20000
AFIX   0
C10   1    0.758402    0.469866    0.236621    11.00000    0.02753    0.02435 =
         0.03333   -0.00746   -0.00923   -0.00210
AFIX  43
H10   2    0.834697    0.447627    0.203042    11.00000   -1.20000
AFIX   0
C11   1    0.701736    0.408768    0.285591    11.00000    0.03208    0.01750 =
         0.04113   -0.00164   -0.01594   -0.00078
AFIX  43
H11   2    0.742612    0.347109    0.284178    11.00000   -1.20000
AFIX   0
C12   1    0.586434    0.439041    0.335651    11.00000    0.03220    0.01937 =
         0.03494    0.00501   -0.01295   -0.00602
AFIX  43
H12   2    0.547624    0.397977    0.367424    11.00000   -1.20000
AFIX   0
C13   1    0.528741    0.532482    0.337904    11.00000    0.02584    0.02166 =
         0.02444    0.00115   -0.00866   -0.00527
C14   1    0.421384    0.587527    0.383472    11.00000    0.02634    0.02458 =
         0.02538    0.00238   -0.00880   -0.00328
C15   1    0.323316    0.565617    0.439941    11.00000    0.03561    0.03243 =
         0.02844    0.00653   -0.00472   -0.00525
AFIX  43
H15   2    0.317202    0.504294    0.453929    11.00000   -1.20000
AFIX   0
C16   1    0.235182    0.636670    0.474847    11.00000    0.03343    0.04582 =
         0.02573    0.00379    0.00134   -0.00249
AFIX  43
H16   2    0.170893    0.622996    0.512821    11.00000   -1.20000
AFIX   0
C17   1    0.242212    0.728918    0.453360    11.00000    0.02799    0.04021 =
         0.02715   -0.00436   -0.00555    0.00026
AFIX  43
H17   2    0.182054    0.775543    0.477457    11.00000   -1.20000
AFIX   0
C18   1    0.337028    0.752524    0.396822    11.00000    0.02539    0.02617 =
         0.02653   -0.00168   -0.00827   -0.00161
AFIX  43
H18   2    0.340317    0.813761    0.382543    11.00000   -1.20000
AFIX   0
C19   1    0.426800    0.680641    0.362506    11.00000    0.02301    0.02375 =
         0.02256    0.00050   -0.00688   -0.00328
N20   3    0.706480    1.000902    0.267450    11.00000    0.02779    0.01815 =
         0.02473   -0.00114   -0.00632   -0.00361
C21   1    0.657728    1.041302    0.324867    11.00000    0.02612    0.01872 =
         0.02535   -0.00321   -0.00984    0.00183
C22   1    0.536875    1.014388    0.374398    11.00000    0.02766    0.02201 =
         0.02894   -0.00197   -0.00724   -0.00060
AFIX  43
H22   2    0.475189    0.962272    0.372717    11.00000   -1.20000
AFIX   0
C23   1    0.512041    1.068241    0.426297    11.00000    0.03027    0.02883 =
         0.02835   -0.00347   -0.00436    0.00196
AFIX  43
H23   2    0.432706    1.051543    0.460060    11.00000   -1.20000
AFIX   0
C24   1    0.604054    1.147428    0.428987    11.00000    0.03251    0.03005 =
         0.02929   -0.00977   -0.00940    0.00282
AFIX  43
H24   2    0.586054    1.181818    0.464524    11.00000   -1.20000
AFIX   0
C25   1    0.721523    1.174647    0.379011    11.00000    0.02915    0.02316 =
         0.03252   -0.00603   -0.01240    0.00039
AFIX  43
H25   2    0.781357    1.227463    0.380725    11.00000   -1.20000
AFIX   0
C26   1    0.749036    1.121986    0.326125    11.00000    0.02379    0.01886 =
         0.02854   -0.00159   -0.01034    0.00152
C27   1    0.856764    1.130515    0.267415    11.00000    0.02702    0.01691 =
         0.02690   -0.00200   -0.01078    0.00069
C28   1    0.980513    1.192329    0.243109    11.00000    0.03024    0.01936 =
         0.03184    0.00123   -0.01289   -0.00533
AFIX  43
H28   2    1.001128    1.242122    0.265874    11.00000   -1.20000
AFIX   0
C29   1    1.071595    1.178496    0.184942    11.00000    0.03209    0.02467 =
         0.03266    0.00229   -0.00833   -0.00773
AFIX  43
H29   2    1.152783    1.219845    0.168369    11.00000   -1.20000
AFIX   0
C30   1    1.043052    1.102585    0.150436    11.00000    0.03130    0.02612 =
         0.02608    0.00097   -0.00542   -0.00427
AFIX  43
H30   2    1.106558    1.094112    0.111534    11.00000   -1.20000
AFIX   0
C31   1    0.920809    1.039816    0.173745    11.00000    0.03072    0.01979 =
         0.02761   -0.00146   -0.00748   -0.00260
AFIX  43
H31   2    0.901936    0.989612    0.151007    11.00000   -1.20000
AFIX   0
C32   1    0.828256    1.054777    0.232012    11.00000    0.02520    0.01742 =
         0.02630    0.00167   -0.00873   -0.00252
C33   1    0.476275    0.844816    0.109754    11.00000    0.02470    0.02070 =
         0.02068    0.00020   -0.00564   -0.00415
C34   1    0.500647    0.760722    0.070694    11.00000    0.02526    0.02132 =
         0.02475   -0.00156   -0.00461   -0.00270
O34   4    0.564288    0.687642    0.087093    11.00000    0.03957    0.02256 =
         0.02884   -0.00199   -0.00639    0.00240
C35   1    0.447723    0.768142    0.010232    11.00000    0.03608    0.02838 =
         0.02682   -0.00507   -0.00924   -0.00290
AFIX  43
H35   2    0.463803    0.716602   -0.014732    11.00000   -1.20000
AFIX   0
C36   1    0.377852    0.846415   -0.009385    11.00000    0.03484    0.03499 =
         0.02425   -0.00131   -0.00965   -0.00294
AFIX  43
H36   2    0.346171    0.848732   -0.047637    11.00000   -1.20000
AFIX   0
O37   4    0.287736    1.002203    0.011220    11.00000    0.03822    0.02999 =
         0.03633    0.00652   -0.01424    0.00142
C37   1    0.350058    0.929715    0.028976    11.00000    0.02856    0.02502 =
         0.02732    0.00339   -0.00846   -0.00360
C38   1    0.402491    0.922523    0.089363    11.00000    0.03071    0.02156 =
         0.02481   -0.00026   -0.00891   -0.00231
AFIX  43
H38   2    0.383614    0.974025    0.114363    11.00000   -1.20000
AFIX   0

C1'   1    0.197956    0.543455    0.210770    11.00000    0.02028    0.01652 =
         0.02603    0.00057   -0.00440   -0.00219
C2'   1    0.160813    0.601005    0.261314    11.00000    0.02220    0.01825 =
         0.02295    0.00114   -0.00688   -0.00282
AFIX  43
H2'   2    0.196668    0.583432    0.297680    11.00000   -1.20000
AFIX   0
C3'   1    0.069285    0.685214    0.256705    11.00000    0.02255    0.01684 =
         0.02287   -0.00160   -0.00473   -0.00302
C4'   1    0.023452    0.714984    0.201607    11.00000    0.02154    0.01721 =
         0.02414   -0.00018   -0.00489   -0.00173
AFIX  43
H4'   2   -0.033764    0.772325    0.198681    11.00000   -1.20000
AFIX   0
C5'   1    0.064148    0.657906    0.150504    11.00000    0.02127    0.01863 =
         0.02285    0.00106   -0.00521   -0.00148
C6'   1    0.149897    0.571531    0.155476    11.00000    0.02409    0.01849 =
         0.02163   -0.00165   -0.00508   -0.00139
AFIX  43
H6'   2    0.174809    0.532889    0.121934    11.00000   -1.20000
AFIX   0
N7'   3    0.284261    0.455840    0.215110    11.00000    0.02586    0.01743 =
         0.02667    0.00038   -0.00720    0.00035
C8'   1    0.419170    0.419379    0.172282    11.00000    0.02399    0.01935 =
         0.02797   -0.00585   -0.00862   -0.00028
C9'   1    0.506195    0.460697    0.119084    11.00000    0.02871    0.02273 =
         0.02834   -0.00350   -0.00638   -0.00152
AFIX  43
H9'   2    0.470584    0.518560    0.105107    11.00000   -1.20000
AFIX   0
C10'  1    0.647810    0.412067    0.087907    11.00000    0.02817    0.03271 =
         0.03065   -0.00834   -0.00583   -0.00262
AFIX  43
H10'  2    0.707963    0.437933    0.052349    11.00000   -1.20000
AFIX   0
C11'  1    0.702268    0.324773    0.108818    11.00000    0.02665    0.03245 =
         0.03918   -0.01481   -0.00857    0.00446
AFIX  43
H11'  2    0.798182    0.294048    0.087193    11.00000   -1.20000
AFIX   0
C12'  1    0.614832    0.283905    0.161259    11.00000    0.02866    0.02356 =
         0.03954   -0.00899   -0.01334    0.00319
AFIX  43
H12'  2    0.650481    0.225759    0.174775    11.00000   -1.20000
AFIX   0
C13'  1    0.471918    0.331562    0.193582    11.00000    0.02555    0.01880 =
         0.03414   -0.00484   -0.01270   -0.00050
C14'  1    0.367038    0.314485    0.251926    11.00000    0.02580    0.01714 =
         0.03361   -0.00337   -0.01347   -0.00256
C15'  1    0.367180    0.243099    0.295934    11.00000    0.03136    0.01949 =
         0.04246    0.00268   -0.01936   -0.00344
AFIX  43
H15'  2    0.440674    0.191024    0.288144    11.00000   -1.20000
AFIX   0
C16'  1    0.257078    0.250774    0.351041    11.00000    0.04147    0.02106 =
         0.03707    0.00744   -0.01980   -0.00830
AFIX  43
H16'  2    0.259057    0.204501    0.380968    11.00000   -1.20000
AFIX   0
C17'  1    0.142626    0.327541    0.362228    11.00000    0.03588    0.02664 =
         0.02856    0.00246   -0.00948   -0.00871
AFIX  43
H17'  2    0.068581    0.331009    0.399446    11.00000   -1.20000
AFIX   0
C18'  1    0.136876    0.398874    0.319000    11.00000    0.02883    0.02064 =
         0.02991    0.00023   -0.00718   -0.00334
AFIX  43
H18'  2    0.058154    0.448818    0.326136    11.00000   -1.20000
AFIX   0
C19'  1    0.253454    0.392645    0.264652    11.00000    0.02604    0.01606 =
         0.03028    0.00147   -0.01136   -0.00413
N20'  3    0.019016    0.740305    0.309377    11.00000    0.02417    0.01791 =
         0.02303   -0.00067   -0.00540   -0.00243
C21'  1   -0.076975    0.710112    0.364373    11.00000    0.02134    0.02329 =
         0.02037   -0.00148   -0.00640    0.00027
C22'  1   -0.141540    0.623351    0.379723    11.00000    0.02716    0.02320 =
         0.02397    0.00007   -0.00806   -0.00145
AFIX  43
H22'  2   -0.122284    0.575094    0.352077    11.00000   -1.20000
AFIX   0
C23'  1   -0.235887    0.611700    0.437979    11.00000    0.02946    0.03101 =
         0.02595    0.00433   -0.00629   -0.00429
AFIX  43
H23'  2   -0.279896    0.554356    0.449598    11.00000   -1.20000
AFIX   0
C24'  1   -0.266130    0.684446    0.479571    11.00000    0.03221    0.04155 =
         0.02093    0.00077   -0.00309   -0.00170
AFIX  43
H24'  2   -0.329126    0.674601    0.518346    11.00000   -1.20000
AFIX   0
C25'  1   -0.203165    0.771032    0.463577    11.00000    0.03160    0.03405 =
         0.02557   -0.00820   -0.00529    0.00303
AFIX  43
H25'  2   -0.224018    0.819304    0.491201    11.00000   -1.20000
AFIX   0
C26'  1   -0.108165    0.784422    0.405426    11.00000    0.02466    0.02478 =
         0.02649   -0.00382   -0.00814    0.00243
C27'  1   -0.023244    0.862130    0.374188    11.00000    0.02408    0.02171 =
         0.03006   -0.00400   -0.00932    0.00219
C28'  1    0.000768    0.951941    0.392315    11.00000    0.03161    0.02445 =
         0.03892   -0.01047   -0.01293    0.00317
AFIX  43
H28'  2   -0.048400    0.972534    0.431024    11.00000   -1.20000
AFIX   0
C29'  1    0.099627    1.009488    0.351176    11.00000    0.03550    0.01977 =
         0.05193   -0.00660   -0.01993    0.00076
AFIX  43
H29'  2    0.118704    1.068721    0.362952    11.00000   -1.20000
AFIX   0
C30'  1    0.170883    0.979998    0.292452    11.00000    0.02825    0.02038 =
         0.04731    0.00328   -0.01360   -0.00261
AFIX  43
H30'  2    0.235067    1.020396    0.265684    11.00000   -1.20000
AFIX   0
C31'  1    0.147922    0.891346    0.273075    11.00000    0.02570    0.02039 =
         0.03340    0.00167   -0.00789    0.00025
AFIX  43
H31'  2    0.194998    0.871763    0.233923    11.00000   -1.20000
AFIX   0
C32'  1    0.051203    0.833319    0.315018    11.00000    0.02408    0.01793 =
         0.02790   -0.00213   -0.00922    0.00075
C33'  1    0.001847    0.683049    0.093079    11.00000    0.02206    0.02102 =
         0.02177    0.00096   -0.00328    0.00101
O34'  4    0.047010    0.843711    0.099775    11.00000    0.03929    0.02083 =
         0.03051    0.00110   -0.00864   -0.00550
C34'  1   -0.005031    0.782585    0.072474    11.00000    0.02474    0.02228 =
         0.02364    0.00162   -0.00273    0.00106
C35'  1   -0.074557    0.806353    0.016140    11.00000    0.03216    0.02562 =
         0.02706    0.00630   -0.00585    0.00132
AFIX  43
H35'  2   -0.084375    0.868267    0.003759    11.00000   -1.20000
AFIX   0
C36'  1   -0.123168    0.741022   -0.017053    11.00000    0.03210    0.03448 =
         0.02335    0.00435   -0.00831    0.00129
AFIX  43
H36'  2   -0.164457    0.757945   -0.052498    11.00000   -1.20000
AFIX   0
C37'  1   -0.112454    0.642199    0.001604    11.00000    0.02993    0.02886 =
         0.02636   -0.00407   -0.00844    0.00204
O37'  4   -0.153150    0.581726   -0.029576    11.00000    0.04725    0.03588 =
         0.03486   -0.01064   -0.01844    0.00302
C38'  1   -0.051316    0.618902    0.059128    11.00000    0.03131    0.02127 =
         0.02664   -0.00034   -0.00799    0.00163
AFIX  43
H38'  2   -0.049393    0.557234    0.072540    11.00000   -1.20000
AFIX   0
HKLF 4

REM  EX16063_refinalized in P-1 #2
REM R1 =  0.0553 for    8620 Fo > 4sig(Fo)  and  0.0676 for all   10517 data
REM    721 parameters refined using      0 restraints

END

WGHT      0.0910      0.3320

REM Highest difference peak  0.255,  deepest hole -0.342,  1-sigma level  0.062
Q1    1   0.4835  0.8028  0.0933  11.00000  0.05    0.25
Q2    1   0.5379  0.4875  0.2737  11.00000  0.05    0.24
Q3    1   0.8448  1.0917  0.2507  11.00000  0.05    0.23
Q4    1  -0.0195  0.3221  0.4227  11.00000  0.05    0.23
Q5    1   0.1643  0.5657  0.2352  11.00000  0.05    0.22
Q6    1   0.4314  0.6645  0.4332  11.00000  0.05    0.22
Q7    1   0.2015  0.5758  0.2299  11.00000  0.05    0.22
Q8    1   0.7384  0.6663  0.2711  11.00000  0.05    0.22
Q9    1  -0.1454  0.8109  0.3424  11.00000  0.05    0.21
Q10   1   0.0407  0.6769  0.1745  11.00000  0.05    0.21
Q11   1   0.4444  0.5183  0.1931  11.00000  0.05    0.21
Q12   1   0.4637  0.8930  0.2867  11.00000  0.05    0.21
Q13   1   0.8743  1.1665  0.2612  11.00000  0.05    0.21
Q14   1   0.7228  0.5149  0.3071  11.00000  0.05    0.21
Q15   1   0.7952  0.9431  0.2026  11.00000  0.05    0.20
Q16   1   0.6505  0.8785  0.2616  11.00000  0.05    0.20
Q17   1  -0.1115  0.7585  0.3876  11.00000  0.05    0.20
Q18   1   0.4414  0.8779  0.0986  11.00000  0.05    0.20
Q19   1   0.4945  0.3438  0.1202  11.00000  0.05    0.20
Q20   1   0.7437  1.1395  0.3465  11.00000  0.05    0.19
;
_shelx_res_checksum               1432
_shelx_hkl_file
;
   0   0  -2 249819. 3559.30   4
   0   0  -3 178777. 2938.06   4
   0   0  -4 9106.82 586.555   4
   0   0  -5 4458.92 455.680   4
   0   0  -6 342.656 194.597   4
   0   0  -7 3224.36 483.056   4
   0   0  -7 4334.78 745.479   6
   0   0  -8 20096.3 1307.98   4
   0   0  -8 18788.8 1592.07   6
   0   0  -9 435.957 394.564   6
   0   0  -9 269.142 219.281   4
   0   0 -10 11286.7 1475.84   6
   0   0 -10 14262.8 1290.46   4
   0   0 -11 151987. 4700.58   4
   0   0 -11 140766. 5657.07   6
   0   0  12 12068.6 1011.43   3
   0   0 -12 9148.42 1173.82   4
   0   0 -12 7740.30 1427.27   6
   0   0 -13 13566.0 1923.67   6
   0   0 -13 14210.2 1579.98   4
   0   0 -14 3379.41 830.816   4
   0   0 -14 3065.81 967.314   6
   0   0 -15 1701.65 786.132   6
   0   0 -15 2007.54 669.448   4
   0   0 -16 414.393 175.315  26
   0   0 -16 667.194 588.236   6
   0   0 -16 892.488 256.284   8
   0   0 -16 835.846 253.355  10
   0   0 -16 936.961 499.536   4
   0   0 -16 238.725 214.145  19
   0   0 -17 10208.1 851.509  26
   0   0 -17 9604.00 1981.15   6
   0   0 -17 9673.32 799.250  10
   0   0 -17 9863.11 894.110  19
   0   0 -17 9067.31 844.257   8
   0   0 -18 59.0221 143.650   8
   0   0 -18 9.07080 190.549  26
   0   0 -18-20.0783 117.863  10
   0   0 -18 678.118 744.411   6
   0   0 -18 696.348 279.373  15
   0   0 -18 143.248 167.518  19
   0   0 -19 7772.14 775.592  26
   0   0 -19 7659.17 812.597  19
   0   0 -19 7300.68 751.227  10
   0   0 -19 6943.14 769.272   8
   0   0 -20 140.448 189.692  26
   0   0 -20 342.489 202.702  10
   0   0 -20 342.403 263.925   8
   0   0 -20 373.995 243.932  19
   0   0 -21 149.939 200.770  19
   0   0 -21 26.9461 149.451  10
   0   0 -21 224.005 220.275  26
   0   0 -21 47.5753 176.283   8
   0   0 -22 2752.80 481.443  26
   0   0 -22 2418.88 451.288  19
   0   0 -22 2506.44 462.659   8
   0   0 -22 2925.72 467.865  10
   0   0 -23 92.7901 156.088  10
   0   0 -23 234.349 195.264  19
   0   0 -23-48.4131 162.561   8
   0   0 -23 363.735 154.215  20
   0   0 -23 119.705 133.863  26
   0   0 -24 233.591 163.456  10
   0   0 -24 462.773 190.502  26
   0   0 -24 368.141 193.265  19
   0   0 -24 358.872 187.587   8
   0   0 -25 211.988 157.274  26
   0   0 -25 38.8962 111.357  19
   0   0 -25 282.397 167.894   8
   0   0 -26 334.540 144.642  19
   0   0 -26 326.537 151.651   8
   0   0 -26 455.934 161.418  26
   0   0 -27 115.079 95.0921   8
   0   0 -27 165.897 83.8377  19
   0   1 -27 171.625 107.437   8
   0   1 -27 612.313 149.330  19
   0   1 -26 159.431 128.348  19
   0   1 -26 117.968 100.898   8
   0   1 -26 109.629 105.254  26
   0   1 -25 822.588 221.086  26
   0   1 -25 841.844 217.211  10
   0   1 -25 577.859 195.567  19
   0   1 -25 660.864 210.218   8
   0   1 -24 729.781 241.742  26
   0   1 -24 589.919 230.682   8
   0   1 -24 458.244 186.319  19
   0   1 -24 489.525 178.365  10
   0   1 -24 847.802 232.503  20
   0   1 -23 2376.27 430.884   8
   0   1 -23 3072.43 461.224  10
   0   1 -23 2670.49 439.136  19
   0   1 -23 2718.41 434.737  26
   0   1 -22 5742.64 652.100  26
   0   1 -22 6047.61 658.879  10
   0   1 -22 5570.55 676.970  19
   0   1 -22 5214.74 653.458   8
   0   1 -21 34.8964 140.978  26
   0   1 -21 38.9067 139.884  10
   0   1 -21-59.2474 150.891  19
   0   1 -21-50.5619 195.193   8
   0   1 -20 7684.77 822.320   8
   0   1 -20 8558.27 819.565  26
   0   1 -20 8587.74 881.456  19
   0   1 -20 8057.95 770.518  10
   0   1 -19 2746.66 479.055  26
   0   1 -19 2842.68 516.103   8
   0   1 -19 2632.04 456.203  10
   0   1 -19 3301.35 559.541  19
   0   1 -19 3611.60 1414.98   6
   0   1 -18 970.081 313.679  10
   0   1 -18 799.299 256.654   8
   0   1 -18 1199.68 364.600  19
   0   1 -18 918.719 273.457  26
   0   1 -18 324.760 674.750   6
   0   1 -17 364.367 513.200   6
   0   1 -17-260.670 209.394  10
   0   1 -17 5.24424 145.049  19
   0   1 -17-11.3002 176.387  26
   0   1 -17-46.2593 155.345   8
   0   1 -16 2708.08 473.441  19
   0   1 -16 1371.21 676.247   6
   0   1 -16 2936.13 431.310  10
   0   1 -16 3279.82 476.035  26
   0   1 -16 2988.07 456.927   8
   0   1 -15 921.546 504.758   4
   0   1 -15 411.950 470.360   6
   0   1 -14 13558.2 1579.14   4
   0   1 -14 9913.98 1758.35   6
   0   1 -13-14.1336 245.423   6
   0  -1  13 56.8275 116.660   3
   0   1 -13 350.130 342.275   4
   0   1 -12 35430.7 2271.91   4
   0   1 -12 31898.5 2762.15   6
   0  -1  12 38434.0 1954.33   3
   0  -1  11 4448.04 649.564   3
   0   1 -11 4755.51 768.149   4
   0   1 -11 3113.17 836.649   6
   0   1 -10 69619.7 2804.57   4
   0   1 -10 63298.3 3464.28   6
   0  -1  10 72572.9 2546.65   3
   0   1  -9 567.124 373.437   6
   0   1  -9 869.680 334.484   4
   0  -1   9 610.876 298.057   3
   0   1  -8 35540.2 2247.25   6
   0   1  -8 42717.6 1832.34   4
   0   1  -7 48621.7 2430.88   6
   0   1  -7 56602.2 1943.70   4
   0   1  -6 15535.1 911.349   4
   0   1  -5 13991.5 776.812   4
   0   1  -4 10395.0 586.733   4
   0  -1   4 10822.3 467.177   1
   0   1  -3 22107.9 718.008   4
   0  -1   3 21180.6 661.191   1
   0   1  -2 5051.97 258.346   4
   0  -1   2 4325.56 287.849   1
   0  -1   2 4751.11 348.336   3
   0  -1   1 79722.1 1525.87   1
   0  -1   1 86464.7 1590.84   3
   0  -1   0 7610.45 351.054   3
   0  -1  -1 98105.6 1721.39   1
   0  -1  -1 102040. 1691.93   4
   0  -1  -2 154.077 94.4851   4
   0  -1  -2 195.562 73.5539   1
   0  -1  -3 200121. 3480.56   4
   0  -1  -3 228800. 3086.08   1
   0  -1  -4 1015.48 155.511   1
   0  -1  -4 1007.32 216.969   4
   0  -1  -5 114279. 3308.94   6
   0  -1  -5 106395. 2611.53   4
   0  -1  -6 2585.14 432.239   4
   0  -1  -6 2928.08 570.469   6
   0  -1  -7 9303.51 899.951   4
   0  -1  -7 10473.6 1147.49   6
   0  -1  -8 3648.32 740.191   6
   0  -1  -8 3681.18 589.776   4
   0  -1  -9 41530.0 2096.54   4
   0  -1  -9 42352.0 2641.27   6
   0  -1 -10 10515.4 1159.35   4
   0  -1 -10 9681.90 1349.93   6
   0  -1 -11 51747.7 3315.78   6
   0  -1 -11 51021.5 2669.73   4
   0  -1 -12-387.061 280.808   4
   0  -1 -12 364.231 331.574   6
   0  -1 -13 1795.23 718.080   6
   0  -1 -13 2261.46 661.266   4
   0  -1 -14 505.230 488.747   6
   0  -1 -14 370.895 347.201   4
   0  -1 -15 950.231 535.052   4
   0  -1 -15 769.326 601.547   6
   0  -1 -16 15364.3 1992.07   4
   0  -1 -16 13930.5 948.275  10
   0  -1 -16 14915.8 1038.45   8
   0  -1 -16 15226.6 1087.38  19
   0  -1 -16 13315.8 2218.76   6
   0  -1 -16 16661.1 1070.36  26
   0  -1 -17 1203.25 344.453  19
   0  -1 -17 327.128 547.268   6
   0  -1 -17 757.800 280.611  26
   0  -1 -17 1431.75 625.738   4
   0  -1 -17 1105.31 269.654  15
   0  -1 -17 845.233 284.848  10
   0  -1 -17 881.949 329.725   8
   0  -1 -18 2973.70 995.886   4
   0  -1 -18 1348.44 314.957  10
   0  -1 -18 362.360 338.627   6
   0  -1 -18 1196.39 337.696  19
   0  -1 -18 3958.41 545.445  26
   0  -1 -18 1341.18 288.893  15
   0  -1 -18 1942.34 410.510   8
   0  -1 -19 2638.69 469.821  26
   0  -1 -19 3962.48 475.672  15
   0  -1 -19 3140.18 1230.43   6
   0  -1 -19 2553.72 466.175  10
   0  -1 -19 2522.42 468.470  19
   0  -1 -19 3136.32 524.802   8
   0  -1 -20 247.920 229.519  10
   0  -1 -20 333.500 161.731  15
   0  -1 -20 311.536 287.112  19
   0  -1 -20 120.997 149.425  26
   0  -1 -20 404.943 215.580   8
   0  -1 -21 3623.34 458.181  15
   0  -1 -21 2063.55 434.008   8
   0  -1 -21 2092.67 418.167  19
   0  -1 -21 2484.29 442.189  26
   0  -1 -21 2424.62 438.640  10
   0  -1 -22 384.459 202.120  26
   0  -1 -22 467.150 217.901  15
   0  -1 -22 663.711 299.340  19
   0  -1 -22 337.592 219.917   8
   0  -1 -22 187.073 139.275  10
   0  -1 -23 264.777 185.602   8
   0  -1 -23 227.451 175.320  19
   0  -1 -23 398.736 207.940  26
   0  -1 -23 293.862 139.138  10
   0  -1 -24 658.237 233.567   8
   0  -1 -24 924.445 248.196  10
   0  -1 -24 797.945 251.959  19
   0  -1 -24 735.117 212.888  26
   0  -1 -25 250.631 139.490   8
   0  -1 -25 373.594 174.424  26
   0  -1 -25 396.109 166.851  19
   0  -1 -26 485.065 149.788  26
   0  -1 -26 226.471 102.574  16
   0  -1 -26 695.475 183.347  19
   0  -1 -26 418.404 159.728   8
   0  -1 -27 744.187 152.830  19
   0  -1 -27 1124.45 204.553   8
   0   2 -27 1412.15 193.380  19
   0   2 -27 1142.04 196.058   8
   0   2 -26 247.129 105.515  26
   0   2 -26 122.359 91.3472  19
   0   2 -26 251.583 133.877   8
   0   2 -25 425.150 189.142  10
   0   2 -25 401.973 193.901   8
   0   2 -25 649.733 173.924  26
   0   2 -25 586.892 215.682  19
   0   2 -25 347.267 163.370  20
   0   2 -24 5711.41 555.443  10
   0   2 -24 6150.43 569.678  26
   0   2 -24 5462.18 595.421   8
   0   2 -24 5832.01 600.325  19
   0   2 -23-86.5175 148.041  19
   0   2 -23 230.257 164.112  26
   0   2 -23-28.4318 182.794   8
   0   2 -23 87.9192 121.364  10
   0   2 -22 671.836 260.329   8
   0   2 -22 538.894 254.158  19
   0   2 -22 716.418 258.783  26
   0   2 -22 939.631 282.632  10
   0   2 -21 15101.8 1049.39  26
   0   2 -21 12871.1 1041.33   8
   0   2 -21 13162.4 963.373  10
   0   2 -21 14953.9 1133.04  19
   0   2 -20 12553.2 1044.16  19
   0   2 -20 12666.5 980.284  26
   0   2 -20 11605.1 995.640   8
   0   2 -20 12564.0 940.180  10
   0   2 -19 1589.31 346.083  10
   0   2 -19 1851.26 407.937  26
   0   2 -19 1507.86 376.263   8
   0   2 -19 1721.58 381.650  19
   0   2 -18 3526.96 498.410  10
   0   2 -18 3673.87 562.983  19
   0   2 -18 4142.33 576.091  26
   0   2 -18 3273.25 524.491   8
   0   2 -18 3713.36 1341.43   6
   0   2 -17 1117.03 767.356   6
   0   2 -17 884.157 267.508  26
   0   2 -17 832.245 271.167  10
   0   2 -17 972.035 274.935  19
   0   2 -17 1005.97 310.196   8
   0   2 -16 953.336 267.222   8
   0   2 -16 1321.47 743.761   6
   0   2 -16 1045.18 267.072  10
   0   2 -16 880.781 293.154  19
   0   2 -16 856.391 281.306  26
   0   2 -15 1348.09 699.810   6
   0   2 -14 1149.40 698.688   6
   0  -2  14 1468.93 486.212   3
   0   2 -13 43064.2 3482.30   6
   0  -2  13 48464.5 2484.50   3
   0  -2  12 18277.0 1469.58   3
   0   2 -12 16990.1 2047.88   6
   0   2 -12 21224.9 1706.41   4
   0   2 -11 111667. 3776.28   4
   0  -2  11 96351.3 3335.00   3
   0  -2  10 31576.1 1754.06   3
   0   2 -10 36026.4 1935.24   4
   0  -2   9 31496.7 1682.17   3
   0   2  -9 33322.4 1719.47   4
   0   2  -8 581.362 249.204   4
   0   2  -8 340.394 305.935   6
   0  -2   8 168.437 162.621   3
   0  -2   7 9290.67 823.057   3
   0   2  -7 9893.93 779.449   4
   0   2  -7 8011.66 1011.79   6
   0   2  -6 1964.26 307.924   4
   0  -2   6 2259.18 313.403   1
   0  -2   6 1699.54 363.352   3
   0  -2   5 15571.7 777.752   1
   0  -2   5 13490.8 916.575   3
   0   2  -5 16172.7 801.640   4
   0  -2   4 54309.2 1578.02   1
   0  -2   4 51816.1 1765.25   3
   0  -2   3 6692.62 514.039   1
   0   2  -3 8230.30 408.561   4
   0  -2   3 6812.12 561.597   3
   0  -2   2 229414. 4100.96   3
   0  -2   2 255946. 4053.59   1
   0  -2   1 72.4049 120.544   3
   0  -2   1-66.6403 104.377   1
   0  -2   0 45100.7 1298.52   3
   0  -2   0 42299.5 1297.30   1
   0  -2  -1 512.990 145.978   1
   0  -2  -1 705.411 191.407   3
   0  -2  -1 692.811 136.091   4
   0  -2  -2 2582.41 391.698   5
   0  -2  -2 2426.05 296.841   1
   0  -2  -2 2620.30 295.396   4
   0  -2  -3 8573.41 754.373   6
   0  -2  -3 10005.9 758.482   5
   0  -2  -3 9308.71 571.118   1
   0  -2  -3 8382.87 582.498   4
   0  -2  -4 71854.4 2520.73   6
   0  -2  -4 75021.6 1822.07   1
   0  -2  -4 67984.6 1973.51   4
   0  -2  -5 2267.51 519.820   6
   0  -2  -5 1837.51 352.906   4
   0  -2  -5 2345.06 301.372   1
   0  -2  -6 1152.88 412.933   6
   0  -2  -6 821.545 291.658   4
   0  -2  -6 1910.08 272.813   1
   0  -2  -7 138.168 130.643   4
   0  -2  -7 297.496 273.934   6
   0  -2  -8 2413.66 594.702   6
   0  -2  -8 2404.41 495.209   4
   0  -2  -9 368.607 279.969   4
   0  -2  -9-34.3198 269.700   6
   0  -2 -10 14493.5 1342.33   4
   0  -2 -10 14588.8 1668.89   6
   0  -2 -11 650.279 396.647   4
   0  -2 -11 756.565 500.885   6
   0  -2 -12 22748.9 2365.85   6
   0  -2 -12 22362.4 1954.14   4
   0  -2 -13 626.811 505.494   6
   0  -2 -13 567.789 381.155   4
   0  -2 -14 1895.13 676.532   4
   0  -2 -14 1550.56 717.622   6
   0  -2 -15 2622.64 808.689   4
   0  -2 -15 2160.74 921.730   6
   0  -2 -16 3101.96 1068.61   6
   0  -2 -16 2290.19 423.784  19
   0  -2 -16 2503.45 448.810   8
   0  -2 -16 2378.66 409.558  10
   0  -2 -16 3934.59 450.626  15
   0  -2 -16 2982.04 474.502  26
   0  -2 -16 2798.68 889.881   4
   0  -2 -17 13809.3 897.028  15
   0  -2 -17 12551.9 998.062   8
   0  -2 -17 13035.2 1980.57   4
   0  -2 -17 14905.5 2496.37   6
   0  -2 -17 12192.0 980.349  19
   0  -2 -17 12494.4 941.881  10
   0  -2 -17 12834.1 959.838  26
   0  -2 -18 43635.7 4306.84   6
   0  -2 -18 34907.9 1727.92   8
   0  -2 -18 38728.3 1745.17  26
   0  -2 -18 43524.9 1624.37  15
   0  -2 -18 34416.6 1643.55  10
   0  -2 -18 36798.1 1772.19  19
   0  -2 -18 32443.0 3279.06   4
   0  -2 -19 5950.68 684.515  10
   0  -2 -19 6150.35 709.638  19
   0  -2 -19 7592.34 686.896  15
   0  -2 -19 6155.11 744.696   8
   0  -2 -19 6609.57 731.778  26
   0  -2 -20 3071.68 520.859  10
   0  -2 -20 3401.64 531.828  26
   0  -2 -20 3645.95 483.299  15
   0  -2 -20 3298.16 546.382   8
   0  -2 -20 3161.85 529.730  19
   0  -2 -21 654.520 259.804  26
   0  -2 -21 497.949 241.969  19
   0  -2 -21 954.186 307.628  15
   0  -2 -21 1043.67 310.346   8
   0  -2 -21 745.155 255.162  10
   0  -2 -22 1543.22 365.635  19
   0  -2 -22 1438.63 334.325  26
   0  -2 -22 1697.88 409.148   8
   0  -2 -22 1560.28 354.838  10
   0  -2 -22 1900.20 348.969  15
   0  -2 -23 305.363 199.578  19
   0  -2 -23-26.0439 115.563  15
   0  -2 -23 70.8719 137.678  10
   0  -2 -23 179.229 193.867   8
   0  -2 -23 133.678 158.204  26
   0  -2 -24 501.640 226.698  19
   0  -2 -24 582.079 214.703  26
   0  -2 -24 822.431 201.885  15
   0  -2 -24 750.044 238.317   8
   0  -2 -25 77.5805 108.169  26
   0  -2 -25-75.8557 129.589   8
   0  -2 -25 11.7617 105.726  19
   0  -2 -25-21.6116 92.8727  16
   0  -2 -26 19.7023 112.633   8
   0  -2 -26 112.780 101.517  19
   0  -2 -26 62.2252 85.8559  26
   0  -2 -26 95.6509 72.8440  16
   0  -2 -27 949.022 160.273  19
   0  -2 -27 797.187 162.415   8
   0   3 -27 349.013 123.124   8
   0   3 -26-116.332 97.4054  26
   0   3 -26 150.019 110.586  19
   0   3 -26 13.9875 94.9824   8
   0   3 -25 402.982 139.379  26
   0   3 -25 547.850 197.288  19
   0   3 -25 395.563 150.944  20
   0   3 -25 222.125 127.398   8
   0   3 -25 316.115 127.848  10
   0   3 -24 911.011 233.681  26
   0   3 -24 896.074 220.285  10
   0   3 -24 946.306 245.882  19
   0   3 -24 979.875 266.582   8
   0   3 -23 5252.37 562.598  26
   0   3 -23 5413.63 549.959  10
   0   3 -23 5236.97 602.046  19
   0   3 -23 4880.38 574.997   8
   0   3 -22 240.949 203.942   8
   0   3 -22 404.279 210.504  26
   0   3 -22 291.569 131.191  10
   0   3 -21 9774.17 895.462   8
   0   3 -21 10588.1 863.354  26
   0   3 -21 10139.4 840.381  10
   0   3 -21 10054.3 928.643  19
   0   3 -20 20546.7 1295.72   8
   0   3 -20 20568.9 1337.96  19
   0   3 -20 22364.2 1291.95  26
   0   3 -20 21689.6 1225.15  10
   0   3 -19 3680.10 561.094   8
   0   3 -19 4226.89 580.437  26
   0   3 -19 3928.79 621.282  19
   0   3 -19 3926.32 522.299  10
   0   3 -18 15778.7 1170.38  19
   0   3 -18 16448.2 1043.23  10
   0   3 -18 16702.3 1110.08  26
   0   3 -18 17625.3 2833.61   6
   0   3 -18 14918.1 1098.24   8
   0   3 -17 79.9953 109.081  10
   0   3 -17 542.154 547.118   6
   0   3 -17 175.901 192.412  19
   0   3 -17 179.162 186.907  26
   0   3 -17-3.55828 137.925   8
   0   3 -16 12681.6 955.707  26
   0   3 -16 11015.6 926.397  19
   0   3 -16 11573.2 907.371   8
   0   3 -16 10729.2 2079.81   6
   0   3 -16 12914.7 885.599  10
   0   3 -15 893.096 263.913  19
   0   3 -15 1414.23 315.069   8
   0   3 -14-42.7626 406.589   6
   0  -3  14 258.581 255.052   3
   0   3 -13 8846.68 1608.11   6
   0  -3  13 11406.6 1260.50   3
   0  -3  12 4391.37 772.292   3
   0   3 -12 3601.17 990.793   6
   0  -3  11 21296.2 1626.10   3
   0   3 -11 21670.4 2220.76   6
   0   3 -10 2414.02 739.751   6
   0  -3  10 3139.15 621.826   3
   0  -3   9 61211.4 2628.51   3
   0   3  -9 52090.4 3090.10   6
   0   3  -8 942.273 279.807   4
   0  -3   8 794.490 340.579   3
   0   3  -8 561.894 307.387   6
   0  -3   7 10976.1 976.354   3
   0  -3   7 12850.3 919.809   1
   0   3  -7 14895.3 897.963   4
   0   3  -7 9545.42 1159.92   6
   0   3  -6 1571.14 268.586   4
   0   3  -6 717.484 329.420   6
   0  -3   6 1064.60 272.992   1
   0  -3   6 1174.43 355.875   3
   0  -3   5 384.345 181.390   1
   0  -3   5 398.809 200.143   3
   0   3  -5 340.325 254.415   6
   0  -3   4 3417.56 516.433   3
   0  -3   4 4113.63 490.917   1
   0  -3   3 17558.4 1051.08   3
   0  -3   3 17910.9 1044.67   1
   0  -3   2 1715.58 323.930   3
   0  -3   2 1594.85 315.048   1
   0  -3   2 1688.92 137.170   4
   0  -3   1 1131.33 141.213   4
   0  -3   1 943.274 228.322   1
   0  -3   1 1079.21 269.059   3
   0  -3   0 34466.9 1378.58   1
   0  -3   0 35912.6 1390.54   3
   0  -3  -1 41855.6 1246.86   4
   0  -3  -1 42658.7 1512.14   1
   0  -3  -1 39659.5 1498.90   3
   0  -3  -2 1143.27 275.270   1
   0  -3  -2 1264.91 359.705   5
   0  -3  -2 1002.23 216.701   4
   0  -3  -3 2166.79 448.453   5
   0  -3  -3 1971.96 339.282   4
   0  -3  -3 1916.82 356.336   1
   0  -3  -4 5212.17 534.346   1
   0  -3  -4 4698.21 540.827   4
   0  -3  -4 6489.88 746.816   5
   0  -3  -5 9795.52 844.119   4
   0  -3  -5 11225.0 806.249   1
   0  -3  -6 9448.76 746.243   1
   0  -3  -6 8835.70 1046.54   6
   0  -3  -6 7180.52 781.571   4
   0  -3  -7 32622.6 2139.43   6
   0  -3  -7 26893.7 1614.38   4
   0  -3  -8 34944.3 1952.09   4
   0  -3  -8 37162.3 2413.35   6
   0  -3  -9 451.691 333.792   6
   0  -3  -9 102.169 169.617   4
   0  -3 -10 21232.7 2067.04   6
   0  -3 -10 20329.7 1662.23   4
   0  -3 -11 18663.8 1739.92   4
   0  -3 -11 18927.1 2054.88   6
   0  -3 -12 2490.66 835.821   6
   0  -3 -12 2636.42 744.135   4
   0  -3 -13 1019.52 503.721   4
   0  -3 -13 1565.68 756.545   6
   0  -3 -14 9266.50 1717.07   6
   0  -3 -14 7164.22 1280.12   4
   0  -3 -15 2324.62 866.679   4
   0  -3 -15 2459.80 943.673   6
   0  -3 -16 2935.57 424.412  15
   0  -3 -16 3059.64 475.406  26
   0  -3 -16 2959.02 468.183  10
   0  -3 -16 2675.61 915.920   4
   0  -3 -16 3113.72 1013.12   6
   0  -3 -16 2794.82 478.572   8
   0  -3 -17 1212.49 293.202  19
   0  -3 -17 1047.99 289.379  10
   0  -3 -17 2243.52 841.268   4
   0  -3 -17 1359.94 276.310  15
   0  -3 -17 1277.72 771.837   6
   0  -3 -17 1123.61 306.319   8
   0  -3 -17 1457.42 367.389  26
   0  -3 -18 13398.0 2381.98   6
   0  -3 -18 13022.5 903.047  15
   0  -3 -18 11455.9 945.724  26
   0  -3 -18 10864.5 948.156   8
   0  -3 -18 10723.7 952.440  19
   0  -3 -18 14172.2 2211.64   4
   0  -3 -18 9806.33 877.177  10
   0  -3 -19 2335.39 463.196   8
   0  -3 -19 2262.52 436.976  19
   0  -3 -19 2924.30 439.653  15
   0  -3 -19 2906.83 495.472  26
   0  -3 -19 2110.50 427.590  10
   0  -3 -20 1349.37 327.112  10
   0  -3 -20 1677.77 390.073   8
   0  -3 -20 1643.25 363.801  26
   0  -3 -20 1637.67 462.846  19
   0  -3 -20 1924.60 385.372  15
   0  -3 -21 9243.66 860.409  19
   0  -3 -21 8494.86 848.099   8
   0  -3 -21 10250.9 809.046  15
   0  -3 -21 9064.72 833.091  26
   0  -3 -21 8049.67 805.932  10
   0  -3 -22 5218.10 578.818  15
   0  -3 -22 4159.96 566.087  10
   0  -3 -22 4601.28 603.584   8
   0  -3 -22 4396.98 576.273  26
   0  -3 -22 4035.33 553.023  19
   0  -3 -23 225.707 133.642   8
   0  -3 -23 517.052 210.364  19
   0  -3 -23 598.404 225.230  15
   0  -3 -23 126.152 126.856  26
   0  -3 -24 17.5034 122.841  26
   0  -3 -24-186.817 147.178  19
   0  -3 -24 173.874 150.855  15
   0  -3 -24-170.180 132.538   8
   0  -3 -24 36.5645 95.7920  16
   0  -3 -25 349.507 158.245  19
   0  -3 -25 292.898 159.669   8
   0  -3 -25 86.5345 102.736  16
   0  -3 -25 341.104 152.952  26
   0  -3 -25 462.382 181.179  15
   0  -3 -26 293.218 95.8403  16
   0  -3 -26 369.564 135.507  19
   0  -3 -26 576.749 169.281   8
   0  -3 -26 437.926 128.988  26
   0   4 -26 13.5892 95.0268   8
   0   4 -26-11.7572 90.3442  19
   0   4 -25 456.318 180.052  19
   0   4 -25 364.562 157.333   8
   0   4 -25 689.857 168.272  10
   0   4 -25 412.566 130.169  20
   0   4 -25 737.829 176.644  26
   0   4 -24 173.070 118.068   8
   0   4 -24-37.6108 121.822  19
   0   4 -24 359.399 156.703  10
   0   4 -24 72.5475 120.994  26
   0   4 -23 144.864 143.786  19
   0   4 -23 103.224 170.006   8
   0   4 -23 27.0166 131.571  26
   0   4 -23 176.789 168.333  10
   0   4 -22 802.515 273.067   8
   0   4 -22 1019.38 273.478  26
   0   4 -22 985.492 247.366  10
   0   4 -22 774.433 284.641  19
   0   4 -21 4802.47 622.732   8
   0   4 -21 5020.22 564.607  10
   0   4 -21 4614.15 624.544  19
   0   4 -21 4725.82 567.457  26
   0   4 -20 9367.39 772.237  10
   0   4 -20 9205.58 871.518   8
   0   4 -20 9396.17 833.389  26
   0   4 -20 9785.78 907.442  19
   0   4 -19 501.033 228.180  19
   0   4 -19 641.900 256.978  26
   0   4 -19 798.538 271.178  10
   0   4 -19 804.044 292.600   8
   0   4 -18 58.1068 165.972  26
   0   4 -18 53.9665 136.743  19
   0   4 -18 84.0988 169.118   8
   0   4 -18 111.474 153.387  10
   0   4 -17 22.9439 147.679  26
   0   4 -17 74.0139 123.024  10
   0   4 -17-381.628 358.242   6
   0   4 -17 51.4146 138.587   8
   0   4 -17 253.221 209.907  19
   0   4 -16 3149.73 518.067  19
   0   4 -16 2622.87 458.359  26
   0   4 -16 4043.76 560.917  10
   0   4 -16 2702.35 1042.97   6
   0   4 -16 2592.83 448.545   8
   0   4 -15 6625.40 667.321  26
   0   4 -15 6819.81 616.356  10
   0  -4  15 6582.30 1106.56   3
   0   4 -15 6595.44 657.462   8
   0   4 -15 4980.36 1413.61   6
   0  -4  14 2931.03 751.396   3
   0   4 -14 1415.45 668.122   6
   0  -4  13 422.233 319.290   3
   0   4 -13 157.250 246.009   6
   0   4 -12 2253.15 816.853   6
   0  -4  12 3033.34 728.642   3
   0   4 -11 18993.0 2126.52   6
   0  -4  11 21382.9 1772.51   3
   0  -4  10 9806.61 1133.27   3
   0   4 -10 8646.23 1368.42   6
   0   4  -9 11228.2 1452.31   6
   0  -4   9 12068.8 1219.01   3
   0  -4   8 578.817 282.439   3
   0   4  -8 657.803 422.387   6
   0   4  -7 12069.5 1341.83   6
   0  -4   7 15513.6 1155.55   1
   0  -4   7 12617.5 1161.83   3
   0   4  -6 116.383 184.431   6
   0  -4   6 244.902 209.628   1
   0  -4   6-81.2342 242.837   3
   0  -4   5 7665.73 793.653   1
   0  -4   5 6672.49 785.796   3
   0   4  -5 6318.70 900.361   6
   0  -4   4 5792.48 659.548   1
   0  -4   4 4087.09 598.503   3
   0   4  -4 5453.20 771.961   6
   0  -4   3 12838.8 1015.23   3
   0  -4   3 13750.7 1008.50   1
   0  -4   2 2446.12 436.022   1
   0  -4   2 2740.64 443.942   3
   0  -4   2 2825.78 208.521   4
   0  -4   1 6171.27 385.957   4
   0  -4   1 5271.73 618.272   3
   0  -4   1 6213.57 681.558   1
   0  -4   1 5666.50 733.081   5
   0  -4   0 329.588 204.217   3
   0  -4   0 266.374 167.908   1
   0  -4   0 469.926 123.796   4
   0  -4   0 383.022 209.264   5
   0  -4  -1 43.4060 159.335   5
   0  -4  -1 189.412 206.700   3
   0  -4  -1-6.88018 83.9561   4
   0  -4  -1 212.085 172.236   1
   0  -4  -2 908.105 314.989   1
   0  -4  -2 734.570 202.165   4
   0  -4  -2 904.180 315.790   5
   0  -4  -2 783.262 294.294   3
   0  -4  -3 748.032 237.474   4
   0  -4  -3 598.697 329.664   5
   0  -4  -3 1035.15 308.369   1
   0  -4  -4 40340.8 2086.10   5
   0  -4  -4 37933.4 1691.75   1
   0  -4  -5 56142.0 2115.75   1
   0  -4  -5 56108.4 2528.23   5
   0  -4  -6 19279.0 1340.23   4
   0  -4  -6 24404.5 1393.85   1
   0  -4  -7 9932.09 1020.50   4
   0  -4  -7 12369.7 1017.07   1
   0  -4  -8 2667.76 607.016   4
   0  -4  -9 11987.5 1285.30   4
   0  -4 -10 3854.73 795.425   4
   0  -4 -11 2222.04 617.024   4
   0  -4 -11 3002.52 876.828   6
   0  -4 -12 686.748 416.300   4
   0  -4 -12 188.519 301.155   6
   0  -4 -13 8432.90 1383.50   4
   0  -4 -13 8900.92 1638.24   6
   0  -4 -14 3759.01 997.578   4
   0  -4 -15 9863.20 864.634  19
   0  -4 -15 9302.47 808.764  26
   0  -4 -15 9175.54 793.945  10
   0  -4 -15 9218.98 725.186  15
   0  -4 -15 10349.1 863.614   8
   0  -4 -15 8698.11 1533.23   4
   0  -4 -16 264.763 136.221  15
   0  -4 -16 306.461 375.816   4
   0  -4 -16 246.820 142.627   8
   0  -4 -16 447.247 240.194  26
   0  -4 -16 427.684 216.927  10
   0  -4 -16 627.904 257.878  19
   0  -4 -17 20000.4 1232.28  10
   0  -4 -17 20266.2 1287.42   8
   0  -4 -17 20713.7 1174.83  15
   0  -4 -17 22422.2 2719.62   4
   0  -4 -17 19991.3 1286.07  19
   0  -4 -17 21477.4 1280.74  26
   0  -4 -18 2782.75 475.271  10
   0  -4 -18 2417.78 412.518  15
   0  -4 -18 2736.83 501.868  19
   0  -4 -18 2577.37 496.510   8
   0  -4 -18 2893.62 512.095  26
   0  -4 -18 4031.56 1170.57   4
   0  -4 -19 24576.1 1420.49  10
   0  -4 -19 25147.4 1458.79  19
   0  -4 -19 25123.1 1472.86   8
   0  -4 -19 24826.5 1440.44  26
   0  -4 -19 26861.8 1375.66  15
   0  -4 -20 1517.38 398.461  19
   0  -4 -20 1944.48 396.289  15
   0  -4 -20 1521.91 396.111   8
   0  -4 -20 1468.09 384.416  26
   0  -4 -20 1494.68 368.873  10
   0  -4 -21 32849.2 1500.26  15
   0  -4 -21 29115.6 1539.59  19
   0  -4 -21 31260.2 1611.58   8
   0  -4 -21 29567.3 1519.70  26
   0  -4 -22 4411.64 572.369   8
   0  -4 -22 3909.52 546.235  26
   0  -4 -22 4172.94 528.677  15
   0  -4 -22 3736.01 532.759  19
   0  -4 -23 193.899 143.560  16
   0  -4 -23 108.553 166.446  19
   0  -4 -23-75.9235 140.012   8
   0  -4 -23 53.5316 144.744  15
   0  -4 -23-144.886 147.326  26
   0  -4 -24 1324.84 283.497  16
   0  -4 -24 1971.54 343.946  19
   0  -4 -24 2316.15 359.224  26
   0  -4 -24 2191.62 355.208   8
   0  -4 -24 2427.03 351.987  15
   0  -4 -25 237.484 116.793  16
   0  -4 -25 337.202 155.558  26
   0  -4 -25 389.133 165.007  19
   0  -4 -25 351.152 138.549   8
   0  -4 -25 482.308 176.792  15
   0  -4 -26 33.0116 94.2337  19
   0  -4 -26 204.433 94.0832  26
   0  -4 -26-19.1883 78.9211  21
   0  -4 -26 209.952 112.652   8
   0   5 -26 162.408 80.3518  19
   0  -5  26 51.7702 83.6969  12
   0   5 -26 132.440 83.0693   8
   0   5 -25 248.239 114.076  26
   0   5 -25 74.0222 116.952   8
   0   5 -25 170.699 109.739  19
   0   5 -24 562.447 168.638  26
   0   5 -24 330.624 155.037   8
   0   5 -24 721.722 184.042  10
   0   5 -24 526.558 197.968  19
   0   5 -23-74.4305 110.602  10
   0   5 -23-54.5240 131.169  19
   0   5 -23 187.413 136.839  26
   0   5 -23 36.7846 131.023   8
   0   5 -22 57.8723 148.806   8
   0   5 -22 265.497 175.547  26
   0   5 -22 111.966 141.727  10
   0   5 -22-15.8689 147.032  19
   0   5 -21 1651.88 371.266  19
   0   5 -21 1329.72 349.605   8
   0   5 -21 1286.71 315.428  10
   0   5 -21 1306.69 282.728  26
   0   5 -20 4070.90 537.167  26
   0   5 -20 3444.18 528.873  19
   0   5 -20 3604.46 550.086   8
   0   5 -20 3603.02 475.024  10
   0   5 -19 428.794 177.244  10
   0   5 -19 380.271 207.227   8
   0   5 -19 326.940 198.836  26
   0   5 -19 434.831 215.357  19
   0   5 -18 8088.27 705.565  10
   0   5 -18 7852.70 772.399  26
   0   5 -18 7222.37 761.819   8
   0   5 -18 7633.92 826.826  19
   0   5 -17 474.147 179.678  26
   0   5 -17 522.937 309.699  19
   0   5 -17 409.178 196.590  10
   0   5 -17 677.803 547.215   6
   0   5 -17 408.631 196.604   8
   0  -5  17 641.604 260.171   7
   0   5 -16 13724.0 1021.09   8
   0   5 -16 15928.3 971.220  10
   0   5 -16 15642.4 1073.10  26
   0   5 -16 13120.5 2346.71   6
   0   5 -15 9608.52 808.653   8
   0   5 -15 10601.7 774.708  10
   0   5 -15 6840.81 1655.44   6
   0   5 -15 9011.14 787.835  26
   0  -5  15 9163.08 1417.89   3
   0  -5  14 6008.17 1098.45   3
   0   5 -14 6688.62 676.516   8
   0   5 -14 7986.83 735.582  26
   0  -5  13 8841.24 1295.91   3
   0   5 -13 8208.51 1634.61   6
   0  -5  12 289.271 221.420   3
   0   5 -12-433.921 487.125   6
   0   5 -11 1801.33 671.740   6
   0  -5  11 1750.90 546.253   3
   0   5 -10 1931.23 724.256   6
   0  -5  10 3052.74 733.634   3
   0   5  -9 6397.33 1176.48   6
   0  -5   9 6506.72 992.944   3
   0  -5   8 1599.03 487.682   3
   0   5  -8 1704.31 592.307   6
   0  -5   7 33499.4 2086.31   3
   0   5  -7 33951.5 2440.98   6
   0  -5   6 3277.96 616.257   3
   0   5  -6 2947.43 708.611   6
   0  -5   6 2903.12 577.240   1
   0   5  -5 4929.47 849.785   6
   0  -5   5 4802.33 749.768   3
   0  -5   5 6355.43 802.037   1
   0  -5   4 67852.4 2775.69   3
   0  -5   4 78741.0 2884.54   1
   0  -5   3 71712.6 2704.22   1
   0  -5   3 65120.5 3012.63   5
   0  -5   2 34199.1 1839.13   3
   0  -5   2 38980.4 1972.84   1
   0  -5   2 36600.3 2166.06   5
   0  -5   1 223.701 98.7384   4
   0  -5   1 139.733 226.753   5
   0  -5   1 509.725 340.847   1
   0  -5   1 8.33245 304.495   3
   0  -5   0 50910.2 2251.18   3
   0  -5   0 55332.6 2582.55   5
   0  -5   0 53784.3 2304.00   1
   0  -5   0 58332.0 1673.39   4
   0  -5  -1 5592.76 754.552   3
   0  -5  -1 5211.32 706.169   1
   0  -5  -1 5262.93 808.799   5
   0  -5  -1 5064.92 507.075   4
   0  -5  -2 1364.80 410.495   1
   0  -5  -2 1569.44 462.207   3
   0  -5  -2 1030.64 260.441   4
   0  -5  -2 1166.54 416.241   5
   0  -5  -3 44350.8 2081.77   1
   0  -5  -3 44424.4 2389.91   5
   0  -5  -3 38728.6 1719.82   4
   0  -5  -4 1579.43 421.338   1
   0  -5  -4 1319.99 356.096   4
   0  -5  -4 1701.27 524.106   5
   0  -5  -5 79836.0 2962.09   1
   0  -5  -5 82292.8 3422.71   5
   0  -5  -6 12678.1 1161.83   4
   0  -5  -6 14911.4 1274.15   1
   0  -5  -6 15851.4 1475.25   5
   0  -5  -7 16096.9 1374.75   1
   0  -5  -7 14324.5 1311.46   4
   0  -5  -8 1565.06 500.530   4
   0  -5  -9 40335.1 2511.62   4
   0  -5 -10 179.681 304.312   4
   0  -5 -11 1700.40 613.069   4
   0  -5 -12 517.821 419.485   4
   0  -5 -13-20.1901 308.310   4
   0  -5 -14 7014.93 629.045  15
   0  -5 -14 7763.46 716.903  26
   0  -5 -14 8035.59 1517.14   4
   0  -5 -15-57.8805 138.402  15
   0  -5 -15 69.2911 146.623  10
   0  -5 -15 541.392 527.896   4
   0  -5 -15-189.064 235.469  26
   0  -5 -15 89.5216 155.999   8
   0  -5 -15-22.2463 161.349  19
   0  -5 -16 33889.0 1505.50  15
   0  -5 -16 34058.2 1644.10  26
   0  -5 -16 38763.8 3534.70   4
   0  -5 -16 35699.1 1694.20   8
   0  -5 -16 34893.2 1685.66  19
   0  -5 -16 33876.0 1627.28  10
   0  -5 -17 5048.33 1421.05   4
   0  -5 -17 4404.57 621.081   8
   0  -5 -17 4620.01 634.509  26
   0  -5 -17 4839.45 635.307  19
   0  -5 -17 3950.74 579.126  10
   0  -5 -17 4606.96 573.848  15
   0  -5 -18 15098.7 1125.55   8
   0  -5 -18 15214.6 1102.55  26
   0  -5 -18 15075.5 1114.03  19
   0  -5 -18 16780.5 2533.33   4
   0  -5 -18 13893.6 1076.90  10
   0  -5 -18 15669.6 1055.78  15
   0  -5 -19 9435.41 893.453   8
   0  -5 -19 8648.52 842.425  26
   0  -5 -19 8998.62 860.808  19
   0  -5 -19 9498.93 831.659  15
   0  -5 -20 3408.61 510.248  15
   0  -5 -20 3756.60 555.756   8
   0  -5 -20 3163.93 534.248  26
   0  -5 -20 4064.39 588.587  19
   0  -5 -21 1500.09 375.483  16
   0  -5 -21 1042.76 316.116  19
   0  -5 -21 1368.68 333.489  26
   0  -5 -21 1583.25 364.727  15
   0  -5 -21 1443.02 381.998   8
   0  -5 -22 1258.90 324.631  16
   0  -5 -22 1620.95 346.654  15
   0  -5 -22 1673.69 364.647   8
   0  -5 -22 1194.38 297.170  26
   0  -5 -22 1080.30 294.881  19
   0  -5 -23 336.981 173.471  16
   0  -5 -23 298.928 183.996   8
   0  -5 -23 264.843 175.332  15
   0  -5 -23 111.534 124.511  19
   0  -5 -23 151.472 145.804  26
   0  -5 -24 689.139 196.445  19
   0  -5 -24 609.130 196.502  26
   0  -5 -24 671.214 206.052   8
   0  -5 -24 341.891 155.993  16
   0  -5 -24 626.517 212.795  15
   0  -5 -25 4924.46 445.068  15
   0  -5 -25 4104.45 402.050  19
   0  -5 -25 4136.92 401.029   8
   0  -5 -25 4275.87 405.742  26
   0  -5 -26 67.3698 90.4108  21
   0  -5 -26 194.296 96.2799  19
   0   6 -25 601.041 154.877  19
   0   6 -25 279.849 123.791   8
   0  -6  25 353.750 145.305  12
   0   6 -24 147.418 116.517   8
   0   6 -24 317.153 172.038  19
   0   6 -24 342.177 122.925  26
   0  -6  23 341.579 148.477  22
   0   6 -23 525.118 187.677  19
   0   6 -23 515.424 157.492  26
   0   6 -23 321.997 175.548   8
   0   6 -23 605.811 160.084  10
   0   6 -22 1337.28 288.438  26
   0   6 -22 887.504 243.287  19
   0   6 -22 1573.27 338.210   8
   0  -6  22 1054.02 253.439  22
   0   6 -21 18.6622 189.027  26
   0   6 -21-167.033 156.566   8
   0   6 -21 36.5905 97.5616  10
   0   6 -21-68.8784 151.947  19
   0   6 -20 768.207 270.148   8
   0   6 -20 482.445 204.502  26
   0   6 -20 843.231 253.213  10
   0   6 -20 272.784 179.543  19
   0   6 -19 1471.98 340.687   8
   0   6 -19 1488.26 347.590  26
   0   6 -19 1226.33 322.886  19
   0   6 -19 1324.83 270.147  10
   0  -6  18 3693.66 515.738   7
   0   6 -18 2270.94 477.837  19
   0   6 -18 2525.70 397.060  10
   0   6 -18 2445.21 459.725   8
   0   6 -18 2743.37 463.599  26
   0   6 -17 6360.16 618.139  10
   0   6 -17 5374.10 640.091   8
   0   6 -17 6413.06 695.711  26
   0  -6  17 8072.62 791.362   7
   0   6 -17 5547.16 718.361  19
   0  -6  16-31.7229 404.326   5
   0   6 -16 882.150 653.748   6
   0   6 -16 592.864 281.341  26
   0   6 -16 494.545 253.328   8
   0   6 -16 207.783 143.792  10
   0  -6  16 610.123 277.140   7
   0  -6  15 7581.97 1672.04   5
   0  -6  15 11306.2 1682.48   3
   0   6 -15 8498.16 783.498   8
   0   6 -15 9916.59 2002.83   6
   0  -6  15 11117.3 920.316   7
   0   6 -15 7388.79 648.252  10
   0   6 -15 10114.3 863.995  26
   0   6 -14 2859.60 461.934   8
   0   6 -14 1631.37 809.083   6
   0   6 -14 2713.42 439.941  26
   0   6 -14 3504.23 451.110  10
   0  -6  14 3439.01 929.778   3
   0  -6  14 3491.14 524.372   7
   0   6 -13 932.065 258.025  26
   0   6 -13 388.005 453.802   6
   0   6 -13 961.393 279.122   8
   0  -6  13 507.137 312.618   3
   0  -6  12 6400.28 1161.83   3
   0   6 -12 6031.52 1374.70   6
   0   6 -11 8217.22 1573.94   6
   0  -6  11 9487.69 1372.10   3
   0   6 -10 1070.21 672.612   6
   0  -6  10 727.511 451.453   3
   0   6  -9 21.8761 223.134   6
   0  -6   9-164.927 267.381   3
   0   6  -8 1478.88 576.670   6
   0  -6   8 2096.87 612.184   3
   0   6  -7 3676.56 885.923   6
   0  -6   7 2987.12 732.501   3
   0  -6   7 3585.31 738.386   1
   0  -6   6 2478.12 604.897   1
   0  -6   6 1635.61 499.942   3
   0   6  -6 2354.80 682.016   6
   0  -6   5 33116.5 2086.46   1
   0  -6   5 26142.6 2217.65   5
   0  -6   5 26271.5 1903.04   3
   0   6  -5 26914.9 2104.14   6
   0  -6   4 7338.88 1172.14   5
   0  -6   4 6931.08 993.237   3
   0  -6   4 9399.28 1099.97   1
   0  -6   3 14174.2 1528.77   5
   0  -6   3 14238.4 1360.22   3
   0  -6   3 17358.2 1456.55   1
   0  -6   2 1159.60 191.248   4
   0  -6   2 688.624 364.294   5
   0  -6   2 667.514 349.817   3
   0  -6   2 493.869 288.188   1
   0  -6   1 9402.93 1069.68   3
   0  -6   1 9804.58 1225.96   5
   0  -6   1 12693.8 725.290   4
   0  -6   1 9969.12 1094.78   1
   0  -6   0 4126.03 702.946   1
   0  -6   0 3792.60 766.816   5
   0  -6   0 3319.58 669.975   3
   0  -6   0 4507.27 488.710   4
   0  -6  -1 2304.59 628.601   5
   0  -6  -1 2066.86 485.499   3
   0  -6  -1 3011.84 640.621   1
   0  -6  -1 2323.06 390.649   4
   0  -6  -2 9000.55 1049.52   1
   0  -6  -2 7554.57 1097.52   5
   0  -6  -2 8603.69 791.690   4
   0  -6  -3 11261.9 988.890   4
   0  -6  -3 11571.9 1176.01   1
   0  -6  -3 12518.2 1397.09   5
   0  -6  -4 19776.8 1393.68   4
   0  -6  -4 23433.4 1698.29   1
   0  -6  -4 23769.3 1959.41   5
   0  -6  -5 936.527 341.907   4
   0  -6  -5 952.948 348.247   1
   0  -6  -5 1234.44 542.459   5
   0  -6  -6 7907.10 974.182   4
   0  -6  -6 8513.77 1194.01   5
   0  -6  -6 8985.79 1082.59   1
   0  -6  -7 1831.77 546.416   4
   0  -6  -7 2433.18 591.946   1
   0  -6  -8 107220. 4201.76   4
   0  -6  -9 14972.7 1622.43   4
   0  -6 -10 17577.6 1892.49   4
   0  -6 -11 14231.8 1744.32   4
   0  -6 -12 1599.64 685.278   4
   0  -6 -13 589.325 227.034  15
   0  -6 -13 429.300 417.397   4
   0  -6 -13 216.796 188.043  26
   0  -6 -14 3591.52 507.900  26
   0  -6 -14 5212.38 618.203   8
   0  -6 -14 4612.08 569.903  19
   0  -6 -14 3257.00 985.234   4
   0  -6 -14 3540.28 472.992  15
   0  -6 -15 27.7034 178.858  19
   0  -6 -15 43.6100 267.416   4
   0  -6 -15 218.618 222.915   8
   0  -6 -15-186.149 170.041  15
   0  -6 -15 63.5738 181.571  26
   0  -6 -16 20100.2 1273.51  19
   0  -6 -16 19095.2 1180.61  15
   0  -6 -16 20409.3 1274.35  26
   0  -6 -16 22525.9 2789.94   4
   0  -6 -16 22453.5 1366.54   8
   0  -6 -17 3498.44 542.832  26
   0  -6 -17 4559.96 1286.99   4
   0  -6 -17 3331.53 525.512  19
   0  -6 -17 3361.75 541.847   8
   0  -6 -17 3433.03 523.548  15
   0  -6 -17 3312.24 569.614  16
   0  -6 -18 1497.18 361.152  26
   0  -6 -18 1837.21 420.467  19
   0  -6 -18 1566.42 372.218  15
   0  -6 -18 1336.23 395.312  16
   0  -6 -18 1974.31 395.865   8
   0  -6 -19 23373.2 1369.42  26
   0  -6 -19 22331.2 1318.94  15
   0  -6 -19 22030.9 1353.27  19
   0  -6 -19 23768.7 1390.25   8
   0  -6 -19 23369.5 1425.91  16
   0  -6 -20 3097.62 498.986   8
   0  -6 -20 2996.21 500.570  26
   0  -6 -20 3025.45 489.444  15
   0  -6 -20 2738.72 470.278  16
   0  -6 -20 2743.07 472.556  19
   0  -6 -21 10788.1 880.139  19
   0  -6 -21 11189.0 924.884  16
   0  -6 -21 11187.7 902.448  26
   0  -6 -21 12005.2 917.727   8
   0  -6 -21 11810.1 908.343  15
   0  -6 -22 1161.55 314.389  15
   0  -6 -22 1220.75 303.802  19
   0  -6 -22 1003.31 277.282  16
   0  -6 -22 1159.70 287.935   8
   0  -6 -22 1404.08 307.153  26
   0  -6 -23 398.290 188.122  15
   0  -6 -23 254.798 150.890  26
   0  -6 -23 502.268 207.136   8
   0  -6 -23 218.698 143.663  16
   0  -6 -23 488.832 191.743  19
   0  -6 -24 379.479 156.315  19
   0  -6 -24 167.064 139.908   8
   0  -6 -24-30.1535 87.9758  16
   0  -6 -24 77.1991 124.427  21
   0  -6 -24 269.912 153.907  26
   0  -6 -25 1878.70 257.842  19
   0  -6 -25 2098.78 289.605  15
   0   7 -25 857.176 154.884  19
   0   7 -24 58.6763 82.4546   8
   0  -7  24 300.392 150.575  12
   0   7 -24 394.921 154.786  19
   0  -7  23 183.898 134.223  12
   0   7 -23 198.434 130.356  26
   0   7 -23 162.105 117.957   8
   0   7 -23 267.948 150.252  19
   0  -7  23 63.7344 97.3062  22
   0   7 -22 598.345 191.800  19
   0  -7  22 851.087 216.373  22
   0   7 -22 776.797 227.187   8
   0   7 -22 596.278 156.885  26
   0   7 -21 942.103 235.491  26
   0  -7  21 1097.68 276.631  22
   0   7 -21 1399.70 338.284  19
   0   7 -21 1616.61 279.486  10
   0   7 -21 1245.01 283.016   8
   0   7 -20 168.341 210.683  19
   0   7 -20-112.419 159.421  26
   0   7 -20-49.5559 130.656   8
   0   7 -19 12877.9 820.422  10
   0   7 -19 11457.7 872.595  26
   0  -7  19 13643.9 974.594   7
   0   7 -19 10288.0 913.944  19
   0   7 -19 10436.0 871.033   8
   0   7 -18 10958.2 981.202  19
   0   7 -18 11331.7 911.021   8
   0   7 -18 13097.1 855.287  10
   0  -7  18 13304.1 995.585   7
   0   7 -18 11828.2 914.132  26
   0   7 -17 485.738 258.897   8
   0   7 -17 661.240 233.911  10
   0   7 -17 134.073 159.256  26
   0  -7  17 530.952 239.285   7
   0  -7  16-113.284 175.364   7
   0   7 -16-3.97031 103.086  10
   0   7 -16 48.3535 127.147  26
   0   7 -16 114.148 139.391   8
   0  -7  15 72880.9 4513.81   3
   0   7 -15 69612.1 2047.91  10
   0   7 -15 53397.5 4795.65   6
   0   7 -15 55426.7 2076.51   8
   0   7 -15 57389.0 2141.23  26
   0  -7  15 60727.2 2271.79   7
   0  -7  15 53675.1 4589.02   5
   0  -7  14 2940.28 500.113   7
   0   7 -14 2411.29 406.630   8
   0   7 -14 2306.70 414.319  26
   0  -7  14 2732.74 846.977   3
   0   7 -14 978.331 637.062   6
   0   7 -14 3034.96 401.131  10
   0  -7  14 2307.25 951.547   5
   0  -7  13 10059.5 1610.28   3
   0  -7  13 8601.87 1817.11   5
   0   7 -13 12987.4 952.186  26
   0   7 -13 8623.67 1800.43   6
   0   7 -13 10857.9 851.700   8
   0  -7  13 13021.3 968.533   7
   0   7 -12 2718.32 400.136   8
   0  -7  12 2615.07 438.698   7
   0  -7  12 1954.26 691.684   3
   0   7 -12 1995.74 867.479   6
   0  -7  12 2401.08 937.741   5
   0   7 -12 2976.12 457.595  26
   0   7 -11 9873.25 1803.43   6
   0  -7  11 7576.55 1562.34   5
   0  -7  11 10927.9 1589.58   3
   0  -7  10 368.407 379.354   5
   0  -7  10 522.215 458.466   3
   0   7 -10 33.5971 377.527   6
   0   7  -9 2772.96 831.574   6
   0  -7   9 2970.48 996.238   5
   0  -7   9 3298.20 855.612   3
   0   7  -8 323.746 293.185   6
   0  -7   8 526.305 569.184   5
   0  -7   8 500.843 385.279   3
   0  -7   7 369.916 335.187   1
   0   7  -7 9.33221 371.760   6
   0  -7   7 150.099 334.045   5
   0  -7   7 137.022 389.507   3
   0   7  -6 57351.7 3434.34   6
   0  -7   6 55102.4 3668.36   5
   0  -7   6 56220.5 3210.57   3
   0  -7   5 1329.69 583.665   3
   0  -7   5 1392.18 517.910   1
   0   7  -5 1371.87 536.943   6
   0  -7   5 1764.31 686.460   5
   0  -7   4 65382.6 3331.04   3
   0  -7   4 67845.1 3836.19   5
   0  -7   3 4339.23 820.838   1
   0  -7   3 3576.08 758.913   3
   0  -7   3 3496.78 842.467   5
   0  -7   2 37517.6 2395.59   1
   0  -7   2 33092.4 2251.76   3
   0  -7   2 32347.8 2501.80   5
   0  -7   1 3798.64 772.070   3
   0  -7   1 3819.12 902.368   5
   0  -7   1 3598.63 758.977   1
   0  -7   0 78852.0 3550.05   1
   0  -7   0 76521.6 3908.43   5
   0  -7   0 76281.3 3520.75   3
   0  -7  -1 3231.58 770.844   5
   0  -7  -1 3381.53 733.664   1
   0  -7  -1 3794.48 554.165   4
   0  -7  -1 2818.93 670.349   3
   0  -7  -2 13175.4 1573.91   5
   0  -7  -2 12447.0 1376.77   1
   0  -7  -2 13886.5 1126.20   4
   0  -7  -3 30411.3 2172.82   1
   0  -7  -3 31836.2 2468.22   5
   0  -7  -3 30469.7 1755.51   4
   0  -7  -4 29029.8 2386.98   5
   0  -7  -4 23651.4 1650.04   4
   0  -7  -4 27840.9 2069.51   1
   0  -7  -5 45564.8 2723.29   1
   0  -7  -5 46996.6 3071.63   5
   0  -7  -5 39231.9 2246.65   4
   0  -7  -6 6184.98 946.593   4
   0  -7  -6 7304.82 1198.29   5
   0  -7  -6 7732.73 1131.37   1
   0  -7  -7 29017.4 2244.34   1
   0  -7  -7 23483.8 1937.64   4
   0  -7  -8 2052.85 673.515   4
   0  -7  -9 387.115 332.602   4
   0  -7 -10 48.1118 305.301   4
   0  -7 -11 11810.7 1675.81   4
   0  -7 -12 433.560 244.245  15
   0  -7 -12 276.873 196.781  26
   0  -7 -12-283.959 361.980   4
   0  -7 -13 1092.39 313.757  15
   0  -7 -13 594.129 443.005   4
   0  -7 -13 1159.66 346.051   8
   0  -7 -13 1442.56 361.595  16
   0  -7 -13 984.303 285.462  26
   0  -7 -13 1916.98 343.544  25
   0  -7 -13 1024.22 310.958  19
   0  -7 -14 6951.46 621.646  25
   0  -7 -14 6673.23 719.847  19
   0  -7 -14 7302.00 738.894   8
   0  -7 -14 5815.83 664.129  26
   0  -7 -14 5907.16 1390.32   4
   0  -7 -14 5984.27 652.937  15
   0  -7 -14 7077.60 762.860  16
   0  -7 -15 1000.72 345.720  16
   0  -7 -15 651.435 240.476  15
   0  -7 -15 1672.97 799.006   4
   0  -7 -15 603.524 263.148   8
   0  -7 -15 744.245 274.524  19
   0  -7 -15 623.178 275.892  26
   0  -7 -16 2316.16 1120.34   4
   0  -7 -16 2265.86 457.208  26
   0  -7 -16 1926.43 409.292  16
   0  -7 -16 1984.06 415.992  15
   0  -7 -16 2313.10 443.626   8
   0  -7 -16 2604.47 465.005  19
   0  -7 -17 9119.62 862.193  19
   0  -7 -17 11685.9 968.027  15
   0  -7 -17 8751.80 846.376  26
   0  -7 -17 9677.52 921.025  16
   0  -7 -17 10270.8 904.176   8
   0  -7 -18 221.516 209.851  19
   0  -7 -18-2.20536 172.135  15
   0  -7 -18-7.69709 120.784  16
   0  -7 -18-110.244 201.182   8
   0  -7 -18 112.306 194.937  26
   0  -7 -19 404.454 220.596  19
   0  -7 -19 277.848 265.744  26
   0  -7 -19 93.7031 161.673  15
   0  -7 -19 395.228 219.686   8
   0  -7 -19 56.5832 166.909  16
   0  -7 -20 1222.21 330.271  15
   0  -7 -20 961.836 291.786  16
   0  -7 -20 1825.74 383.692   8
   0  -7 -20 1116.81 320.114  26
   0  -7 -20 963.991 266.983  19
   0  -7 -21 276.226 161.347  26
   0  -7 -21 473.281 197.265  19
   0  -7 -21 398.729 201.565   8
   0  -7 -21 416.644 196.287  16
   0  -7 -21 345.665 179.400  15
   0  -7 -22 1354.63 290.167   8
   0  -7 -22 978.388 266.093  16
   0  -7 -22 1033.33 256.363  19
   0  -7 -22 1152.24 279.651  26
   0  -7 -22 976.342 281.441  15
   0  -7 -23 580.892 191.375  15
   0  -7 -23 446.614 155.244  19
   0  -7 -23 46.2468 110.699  21
   0  -7 -23 568.740 202.880  16
   0  -7 -23 661.977 179.584   8
   0  -7 -24 979.664 174.207  16
   0  -7 -24 1007.59 232.096  15
   0  -7 -24 1039.80 209.063  19
   0  -7 -25 428.425 138.125  15
   0  -7 -25 578.161 138.568  19
   0  -8  24 79.3870 92.4110  12
   0   8 -24-44.9504 79.9676  19
   0  -8  23 475.828 138.079  22
   0   8 -23 399.291 167.276  19
   0   8 -23 481.176 129.201  26
   0  -8  23 349.861 154.746  12
   0   8 -23 300.316 121.443   8
   0  -8  22-2.41775 118.112  12
   0   8 -22-13.9446 98.2554  26
   0   8 -22 17.0715 119.254  19
   0  -8  22-42.6314 102.206  22
   0   8 -22-10.4500 93.0059   8
   0  -8  21 7151.38 699.421  12
   0  -8  21 7359.83 647.133  22
   0   8 -21 8599.29 615.071  26
   0   8 -21 7893.80 684.026  19
   0   8 -21 7309.42 624.872   8
   0   8 -20 4.71346 166.544   8
   0   8 -20 273.415 170.795  26
   0  -8  20-69.1082 134.858   7
   0  -8  20-21.5782 129.679  22
   0  -8  20 111.449 164.094  12
   0   8 -20 177.642 196.099  19
   0   8 -19 7481.08 752.763  19
   0   8 -19 8071.50 696.123  26
   0  -8  19 7367.16 753.360  22
   0  -8  19 8816.84 765.277   7
   0   8 -19 7114.64 679.201   8
   0   8 -18 10039.2 834.735   8
   0   8 -18 9772.45 899.547  19
   0   8 -18 11772.5 874.779  26
   0  -8  18 12220.8 938.708   7
   0   8 -17 1448.32 335.234  26
   0   8 -17 1182.99 313.600   8
   0  -8  17 1239.49 343.989   7
   0  -8  16 13282.3 1045.99   7
   0   8 -16 12641.1 953.936   8
   0   8 -16 13252.7 983.477  26
   0   8 -15 53092.7 2050.29  26
   0   8 -15 50122.5 1973.94   8
   0  -8  15 53039.7 2152.67   7
   0  -8  14 3380.34 1121.18   5
   0   8 -14 3445.93 487.334   8
   0  -8  14 4318.68 603.417  27
   0  -8  14 3798.61 570.444   7
   0   8 -14 3400.36 540.939  26
   0   8 -14 2475.28 988.174   6
   0  -8  14 4689.91 1201.09   3
   0  -8  13 12572.8 975.555  27
   0   8 -13 11166.7 2117.80   6
   0   8 -13 15178.3 1014.12   8
   0  -8  13 11914.9 2221.00   5
   0   8 -13 15788.9 1070.21  26
   0  -8  13 15361.1 2115.10   3
   0  -8  13 15658.3 1101.36   7
   0  -8  12 2265.84 420.923   7
   0  -8  12 3402.91 525.847  27
   0   8 -12 1506.22 766.494   6
   0   8 -12 2380.22 418.046   8
   0  -8  12 2445.15 1027.41   5
   0  -8  12 2935.08 981.626   3
   0  -8  11 2278.68 910.417   3
   0  -8  11 1767.22 352.506  27
   0  -8  11 1223.16 740.655   5
   0   8 -11 754.898 514.719   6
   0  -8  11 1271.58 303.904  11
   0  -8  11 1374.30 333.024   7
   0   8 -10 695.915 554.852   6
   0  -8  10 1235.57 343.273   7
   0  -8  10-128.376 406.311   3
   0  -8  10 308.669 465.552   5
   0  -8  10 1120.84 277.146  11
   0  -8   9 968.090 662.843   3
   0  -8   9 296.147 389.743   5
   0   8  -9 412.823 474.003   6
   0  -8   8 4258.88 1148.62   5
   0  -8   8 4847.04 1110.49   3
   0   8  -8 5257.77 1215.64   6
   0  -8   7 56390.8 4071.14   5
   0   8  -7 57894.3 3811.74   6
   0  -8   7 61299.2 3728.55   3
   0   8  -6 17676.4 2045.45   6
   0  -8   6 16815.7 1883.80   3
   0  -8   6 17600.3 2196.81   5
   0  -8   6 18748.7 2030.21   1
   0  -8   5 2452.13 763.509   1
   0  -8   5 2265.64 779.266   5
   0  -8   5 1992.10 722.136   3
   0   8  -5 1401.77 577.867   6
   0  -8   4 9890.98 1409.33   3
   0  -8   4 10938.1 1644.97   5
   0  -8   4 12146.4 1535.61   1
   0   8  -4 11431.7 1558.76   6
   0  -8   3 36725.6 3048.52   5
   0  -8   3 43486.4 2934.46   1
   0  -8   3 37584.3 2731.73   3
   0  -8   2 11229.0 1463.73   1
   0  -8   2 9853.76 1545.91   5
   0  -8   2 10483.4 1411.48   3
   0  -8   1 8732.75 1291.59   1
   0  -8   1 8200.04 1231.21   3
   0  -8   1 7746.78 1343.44   5
   0  -8   0 14781.7 1844.05   5
   0  -8   0 14932.1 1694.69   1
   0  -8   0 13877.9 1627.58   3
   0  -8  -1 5379.48 683.667   4
   0  -8  -1 3068.50 781.483   1
   0  -8  -1 4130.83 1099.57   5
   0  -8  -2 2623.11 820.309   5
   0  -8  -2 2636.89 524.693   4
   0  -8  -2 2708.73 753.151   1
   0  -8  -3 25766.5 2245.46   1
   0  -8  -3 25185.6 2411.81   5
   0  -8  -3 25520.9 1757.02   4
   0  -8  -4 1645.99 484.808   4
   0  -8  -4 2139.01 762.195   5
   0  -8  -4 1928.64 614.387   1
   0  -8  -5 16445.3 1832.43   1
   0  -8  -5 17679.9 1995.27   5
   0  -8  -5 15777.9 1507.45   4
   0  -8  -6 1640.52 612.768   1
   0  -8  -6 1053.78 416.717   4
   0  -8  -6 748.780 435.942   5
   0  -8  -7 493.385 301.202   4
   0  -8  -8 756.629 444.289   4
   0  -8  -9 14393.1 1788.51   4
   0  -8 -10 275.503 347.720   4
   0  -8 -11 17025.1 2091.79   4
   0  -8 -11 17584.2 1132.06  26
   0  -8 -11 19359.1 1132.40  15
   0  -8 -11 23016.7 1299.50  16
   0  -8 -11 20902.3 1218.30  19
   0  -8 -11 20422.4 1086.85  18
   0  -8 -11 22483.6 1112.21  25
   0  -8 -12 9956.67 840.431   8
   0  -8 -12 8547.84 812.522  16
   0  -8 -12 6204.87 677.520  26
   0  -8 -12 6583.67 1345.51   4
   0  -8 -12 7007.90 701.508  15
   0  -8 -12 7059.61 724.358  19
   0  -8 -12 8309.50 689.289  25
   0  -8 -13 18805.3 1069.98  25
   0  -8 -13 18057.2 2396.45   4
   0  -8 -13 22342.0 1282.56   8
   0  -8 -13 17575.3 1131.25  15
   0  -8 -13 16643.6 1139.20  19
   0  -8 -13 19534.2 1260.23  16
   0  -8 -13 16742.9 1157.85  26
   0  -8 -14 13550.5 1036.81  19
   0  -8 -14 16081.3 1098.88   8
   0  -8 -14 15009.2 2265.58   4
   0  -8 -14 13979.7 940.256  25
   0  -8 -14 14984.8 1122.68  16
   0  -8 -14 12981.3 1034.50  26
   0  -8 -14 14138.6 1035.72  15
   0  -8 -15 3838.29 569.635  26
   0  -8 -15 5293.14 635.003   8
   0  -8 -15 3950.54 572.874  15
   0  -8 -15 5494.12 1439.99   4
   0  -8 -15 4448.07 605.782  19
   0  -8 -15 4329.96 613.898  16
   0  -8 -15 4604.10 541.549  25
   0  -8 -16 5555.24 663.102  15
   0  -8 -16 6556.25 611.181  25
   0  -8 -16 5649.83 683.711  19
   0  -8 -16 7475.61 772.269   8
   0  -8 -16 5822.54 701.163  26
   0  -8 -16 5612.28 698.723  16
   0  -8 -17 1750.20 382.461  19
   0  -8 -17 1844.90 397.018  16
   0  -8 -17 1196.02 342.754  26
   0  -8 -17 1495.64 352.321  15
   0  -8 -17 1832.58 411.083   8
   0  -8 -18 4638.18 629.272  19
   0  -8 -18 4473.89 608.668  15
   0  -8 -18 4296.27 572.685   8
   0  -8 -18 4877.44 627.111  16
   0  -8 -18 3998.79 577.520  26
   0  -8 -19 2019.46 432.702  15
   0  -8 -19 1764.51 382.368  26
   0  -8 -19 2279.68 421.514  16
   0  -8 -19 2535.28 429.302   8
   0  -8 -19 2094.42 409.912  19
   0  -8 -20 545.361 259.157  15
   0  -8 -20 772.889 224.877  19
   0  -8 -20 727.710 272.155  26
   0  -8 -20 695.518 248.776   8
   0  -8 -20 559.445 203.675  16
   0  -8 -20 283.675 237.439  21
   0  -8 -21 277.362 179.169  19
   0  -8 -21 35.0322 138.856  21
   0  -8 -21 77.2808 155.098  15
   0  -8 -21 123.074 123.613  16
   0  -8 -22 532.163 193.506  19
   0  -8 -22 1021.03 260.369  15
   0  -8 -22 1058.25 241.946  16
   0  -8 -22 542.086 211.021  21
   0  -8 -23 1.63974 139.769  15
   0  -8 -23 57.0224 124.728  19
   0  -8 -23-26.5991 93.3407  21
   0  -8 -23 142.924 120.900  16
   0  -8 -24 4675.06 442.993  15
   0  -8 -24 4525.70 362.432  19
   0   9 -23 1047.37 183.513  19
   0   9 -22 636.256 145.856  26
   0   9 -22 430.805 167.941  19
   0  -9  22 499.788 156.041  12
   0   9 -22 593.863 174.117   8
   0  -9  22 442.534 141.219  22
   0   9 -21 1222.60 288.765  19
   0  -9  21 1170.58 255.134  22
   0   9 -21 1254.70 234.882  26
   0  -9  21 833.454 202.734  12
   0   9 -21 993.183 227.722   8
   0   9 -20 283.161 141.996   8
   0  -9  20 471.721 208.544  12
   0  -9  20 300.599 166.758   7
   0   9 -20 317.589 195.765  19
   0  -9  20 415.873 190.762  22
   0   9 -20 501.846 169.118  26
   0  -9  19 133.930 147.948  22
   0   9 -19-111.587 157.101  19
   0   9 -19-34.0797 125.042  26
   0  -9  19 126.540 162.764  12
   0  -9  19 208.863 217.741   7
   0   9 -19-69.0149 110.883   8
   0   9 -18 651.892 247.066   8
   0  -9  18 682.931 258.677  22
   0  -9  18 554.177 217.609   7
   0  -9  18 519.955 239.077  12
   0   9 -18 614.332 223.332  26
   0   9 -18 675.899 259.267  19
   0  -9  17 2938.04 525.822  22
   0  -9  17 3954.22 557.845   7
   0   9 -17 3583.31 487.050  26
   0  -9  17 3040.53 498.537  12
   0   9 -17 3719.32 496.211   8
   0  -9  16 1885.92 421.619  12
   0   9 -16 2011.11 378.625  26
   0  -9  16 1981.62 413.787   7
   0   9 -16 2179.07 406.032   8
   0  -9  15 20860.3 1232.55  27
   0   9 -15 17785.6 1110.27   8
   0  -9  15 16585.1 1214.97  12
   0   9 -15 17407.1 1125.24  26
   0  -9  15 17887.6 1215.40   7
   0  -9  14 14754.2 1161.78  12
   0  -9  14 15688.8 1143.96   7
   0   9 -14 16089.7 1097.87  26
   0   9 -14 17154.7 1085.36   8
   0  -9  14 19257.6 1218.26  27
   0  -9  13-450.409 337.551   3
   0  -9  13 183.569 217.688  12
   0   9 -13-88.4698 178.864  26
   0  -9  13 389.554 702.479   5
   0  -9  13 24.6108 160.915   7
   0  -9  13 186.349 150.972  27
   0   9 -13 550.588 576.816   6
   0   9 -13 165.402 113.254   8
   0  -9  12 7898.84 1837.93   5
   0  -9  12 9373.56 851.718  27
   0  -9  12 8660.55 1659.59   3
   0  -9  12 8045.09 806.284   7
   0  -9  12 9146.86 900.544  12
   0   9 -12 9870.13 803.975   8
   0   9 -12 9495.19 1950.36   6
   0  -9  11-348.312 540.302   3
   0  -9  11 702.465 592.738   5
   0  -9  11 220.860 207.655  27
   0   9 -11-303.171 616.418   6
   0  -9  11 113.106 168.859   7
   0  -9  11 116.378 185.865  12
   0   9 -10 252.264 244.820   6
   0  -9  10 521.925 535.245   5
   0  -9  10 1413.61 383.100  12
   0  -9  10 533.821 278.049   7
   0  -9  10 1258.56 358.188  27
   0  -9  10-112.347 415.491   3
   0  -9  10 748.631 282.241  11
   0  -9   9 2484.09 460.479  21
   0  -9   9 3483.45 499.373   7
   0  -9   9 4921.88 646.729  12
   0   9  -9 3090.14 1020.95   6
   0  -9   9 4171.98 549.387  27
   0  -9   9 3336.04 450.212  11
   0  -9   9 2859.91 925.475   3
   0  -9   9 2510.92 1015.97   5
   0  -9   8 2007.33 950.543   5
   0  -9   8 2957.79 401.742  11
   0  -9   8 3766.04 520.234  27
   0  -9   8 2185.44 796.867   3
   0  -9   8 2854.41 449.914   7
   0   9  -8 3266.57 1028.44   6
   0  -9   8 3225.46 516.340  21
   0  -9   7 2948.28 855.525   3
   0  -9   7 1943.67 882.401   5
   0   9  -7 3016.28 920.592   6
   0  -9   6 1263.78 661.960   3
   0  -9   6 877.718 570.056   5
   0   9  -6 1827.58 765.769   6
   0  -9   5 646.626 451.598   1
   0  -9   5 668.128 469.007   5
   0  -9   5 838.974 603.033   3
   0   9  -5 183.950 237.974   6
   0  -9   4 7206.78 1338.94   1
   0  -9   4 5764.71 1394.46   5
   0  -9   4 6167.26 1245.60   3
   0   9  -4 5313.74 1150.23   6
   0  -9   3 1850.24 661.449   1
   0  -9   3 1635.72 750.164   3
   0  -9   3 1248.25 567.622   5
   0  -9   2 3189.29 987.453   5
   0  -9   2 4014.22 1024.18   3
   0  -9   2 3940.30 982.478   1
   0  -9   1 5048.53 1065.01   3
   0  -9   1 4638.63 1186.34   5
   0  -9   1 5414.30 1119.64   1
   0  -9   0 5008.31 1185.95   5
   0  -9   0 5952.18 1188.47   1
   0  -9  -1 465.206 524.696   5
   0  -9  -1 474.308 348.093   1
   0  -9  -2 94.8504 314.930   1
   0  -9  -2 131.276 261.605   5
   0  -9  -3 2080.63 762.974   5
   0  -9  -3 2060.97 664.898   1
   0  -9  -4 37.9684 201.156   4
   0  -9  -4-133.905 288.977   5
   0  -9  -4-81.5472 284.811   1
   0  -9  -5 1119.23 505.799   4
   0  -9  -5 1401.48 723.912   5
   0  -9  -5 1752.58 731.188   1
   0  -9  -6-34.8043 183.459   4
   0  -9  -7 602.478 361.725   4
   0  -9  -8 13417.7 1747.01   4
   0  -9  -9 892.486 361.379  15
   0  -9  -9 644.560 249.339  16
   0  -9  -9 937.129 293.224  19
   0  -9  -9 512.224 230.449  21
   0  -9  -9 660.985 231.111  18
   0  -9  -9 649.330 216.885  25
   0  -9  -9 210.644 290.233   4
   0  -9 -10 3218.02 987.747   4
   0  -9 -10 5182.92 595.736  15
   0  -9 -10 4059.95 548.938  19
   0  -9 -10 5103.29 607.104  16
   0  -9 -10 4514.09 534.028  18
   0  -9 -10 4277.67 530.653  25
   0  -9 -10 4307.39 618.600  21
   0  -9 -11 1825.47 426.581  21
   0  -9 -11 1747.43 360.988  25
   0  -9 -11 1914.16 393.801  16
   0  -9 -11 1666.70 703.622   4
   0  -9 -11 2192.51 386.070  15
   0  -9 -11 1963.39 376.947  19
   0  -9 -12 985.765 318.381  26
   0  -9 -12 878.857 307.963  19
   0  -9 -12 745.597 253.799  16
   0  -9 -12 988.188 324.504  21
   0  -9 -12 587.206 562.713   4
   0  -9 -12 1068.85 293.887  25
   0  -9 -12 874.981 282.613  15
   0  -9 -13 593.803 398.098   4
   0  -9 -13 497.184 237.915  21
   0  -9 -13 584.759 199.194  16
   0  -9 -13 951.291 331.798  15
   0  -9 -13 494.313 220.847  26
   0  -9 -13 556.629 200.636  25
   0  -9 -13 715.076 269.923   8
   0  -9 -13 628.561 274.400  19
   0  -9 -14 4279.18 639.543  21
   0  -9 -14 6200.44 1382.05   4
   0  -9 -14 5354.42 623.557   8
   0  -9 -14 4067.40 591.137  26
   0  -9 -14 4502.57 544.651  25
   0  -9 -14 4607.63 614.382  19
   0  -9 -14 3577.12 569.960  15
   0  -9 -14 4861.06 631.681  16
   0  -9 -15 4108.58 612.475  16
   0  -9 -15 3896.49 547.736   8
   0  -9 -15 2950.68 473.211  25
   0  -9 -15 2730.56 522.344  21
   0  -9 -15 3313.75 531.263  15
   0  -9 -15 2921.51 487.361  19
   0  -9 -15 3609.25 568.890  26
   0  -9 -16 2656.61 485.465  15
   0  -9 -16 1814.96 345.483  13
   0  -9 -16 2153.18 420.908  19
   0  -9 -16 2261.21 457.105  26
   0  -9 -16 2531.79 405.560  25
   0  -9 -16 2342.95 435.549  16
   0  -9 -16 1861.72 448.283  21
   0  -9 -17 3725.10 567.466  15
   0  -9 -17 2925.65 537.294  21
   0  -9 -17 2125.66 387.006  13
   0  -9 -17 3554.66 446.094  25
   0  -9 -17 3440.02 522.168  16
   0  -9 -17 3740.71 542.507  19
   0  -9 -18 1724.54 363.479  16
   0  -9 -18 1837.90 384.205  15
   0  -9 -18 1814.67 384.709  19
   0  -9 -18 1569.41 406.280  21
   0  -9 -19 723.647 298.726  21
   0  -9 -19 1517.74 329.012  16
   0  -9 -19 1371.80 336.149  15
   0  -9 -19 1390.08 319.142  19
   0  -9 -20 1644.11 374.090  15
   0  -9 -20 1150.76 350.066  21
   0  -9 -20 2063.90 371.455  19
   0  -9 -20 2256.93 380.272  16
   0  -9 -21 493.384 173.810  16
   0  -9 -21 137.103 180.836  21
   0  -9 -21 821.410 244.043  19
   0  -9 -21 841.392 272.301  15
   0  -9 -22 230.192 138.913  15
   0  -9 -22 67.0255 107.318  21
   0  -9 -22 156.514 88.1196  16
   0  -9 -22 71.0683 90.0778  19
   0  -9 -23 1797.93 240.834  19
   0  -9 -23 1546.57 282.330  15
   0  -9 -24 225.792 124.779  15
   0  10 -22 1209.74 204.226  19
   0 -10  22 1157.15 190.815  22
   0 -10  21 0.16222 87.5949  12
   0  10 -21 173.047 100.341   8
   0  10 -21 135.011 122.244  19
   0 -10  21 152.457 118.066  22
   0  10 -20 199.058 128.402   8
   0  10 -20 286.189 171.444  19
   0  10 -20 166.706 129.964  26
   0 -10  20 236.189 157.936  22
   0 -10  20 495.952 173.600  12
   0 -10  20 242.078 137.214   7
   0 -10  19 26.5128 124.100  22
   0  10 -19 242.052 178.795  19
   0  10 -19 215.957 118.534  26
   0 -10  19-184.258 171.958  12
   0 -10  19 204.800 140.690   7
   0  10 -19-167.863 118.754   8
   0 -10  18 8156.13 730.647  12
   0 -10  18 9039.83 739.076   7
   0 -10  18 7516.23 744.449  22
   0  10 -18 9026.27 695.374   8
   0  10 -18 7568.85 708.604  19
   0  10 -18 8074.49 641.048  26
   0 -10  17 4298.88 568.231  12
   0 -10  17 4679.28 584.781   7
   0 -10  17 4008.83 561.956  22
   0  10 -17 5048.56 546.821  26
   0  10 -17 5082.05 550.915   8
   0  10 -16 1284.70 282.308  26
   0 -10  16 739.261 269.336   7
   0 -10  16 1585.92 348.415  27
   0 -10  16 1048.91 338.185  12
   0  10 -16 1418.99 318.323   8
   0 -10  16 936.856 303.261  22
   0 -10  15 2358.08 450.802   7
   0 -10  15 2455.30 457.969  12
   0 -10  15 2019.42 452.991  22
   0 -10  15 2030.37 393.218  27
   0  10 -15 2287.65 397.053   8
   0  10 -15 2669.65 443.211  26
   0 -10  14 1943.59 444.199  12
   0  10 -14 1904.63 371.779   8
   0  10 -14 1973.08 381.603  26
   0 -10  14 1461.57 377.023   7
   0 -10  14 1648.50 417.400  22
   0 -10  14 1802.34 377.046  27
   0  10 -13 315.761 236.724  26
   0 -10  13 326.459 155.134  22
   0 -10  13 459.974 270.086   7
   0 -10  13 44.3341 233.919  12
   0 -10  13-103.301 175.646  27
   0  10 -13-72.1481 145.584   8
   0 -10  12 10113.1 919.837   7
   0 -10  12 11421.7 966.729  27
   0 -10  12 10475.8 946.416  12
   0  10 -12 12791.7 909.541   8
   0 -10  12 9624.31 948.201  22
   0 -10  11 14458.9 2521.69   5
   0 -10  11 10914.9 1023.59  22
   0  10 -11 15378.7 2437.27   6
   0 -10  11 12864.4 1035.23  27
   0 -10  11 13550.3 2216.12   3
   0 -10  11 14044.7 1086.16  12
   0 -10  11 11861.3 993.044   7
   0 -10  10 349.287 183.426  13
   0 -10  10 1092.38 898.482   5
   0 -10  10-260.181 461.683   3
   0 -10  10 336.022 135.536  27
   0  10 -10 797.405 674.197   6
   0 -10  10 371.256 220.604  22
   0 -10  10 517.770 235.903  12
   0 -10  10 358.599 250.298   7
   0 -10   9 21783.0 2674.50   3
   0 -10   9 18494.1 2855.34   5
   0 -10   9 19202.4 1206.54   7
   0 -10   9 17277.0 1252.80  21
   0 -10   9 19125.7 1201.05  13
   0 -10   9 19492.8 1312.78  22
   0  10  -9 19524.5 2621.54   6
   0 -10   9 22131.1 1317.06  27
   0 -10   9 26500.2 1455.42  12
   0 -10   9 19721.6 1152.49  11
   0 -10   8 367.797 202.351  11
   0 -10   8 528.680 417.876   3
   0 -10   8 414.168 268.150  13
   0 -10   8 88.6063 159.946  27
   0 -10   8-309.703 642.046   5
   0 -10   8 221.237 178.955  21
   0 -10   8 477.639 226.762   7
   0  10  -8 387.738 515.437   6
   0 -10   8 117.568 175.173  22
   0 -10   7 20683.7 2553.84   3
   0 -10   7 21435.7 1324.49  21
   0 -10   7 21014.5 1333.66  22
   0  10  -7 17627.4 2399.05   6
   0 -10   7 15417.8 2482.20   5
   0 -10   7 21476.6 1136.74  11
   0 -10   7 21919.6 1272.20  27
   0 -10   7 18634.6 1169.90   7
   0 -10   6 89.2871 408.893   3
   0 -10   6 647.996 268.836  22
   0 -10   6 200.862 126.917  16
   0 -10   6 766.678 314.873  13
   0 -10   6 642.628 240.867  27
   0 -10   6 492.368 269.504  21
   0 -10   6 639.367 241.688  11
   0 -10   6 631.486 530.957   5
   0 -10   6 364.447 193.608   7
   0  10  -6 462.806 502.879   6
   0 -10   5 20646.5 1260.21  22
   0 -10   5 18200.6 2339.16   3
   0 -10   5 15942.1 1091.71  16
   0 -10   5 13130.3 2184.32   5
   0 -10   5 19956.0 1229.04  21
   0 -10   5 17912.0 1078.51   7
   0  10  -5 13687.3 1995.23   6
   0 -10   5 18669.8 1148.80  27
   0 -10   5 25328.5 1325.24  13
   0 -10   4 17573.9 2245.87   3
   0 -10   4 20677.0 1191.59  27
   0  10  -4 16813.3 2143.53   6
   0 -10   4 15958.9 2358.84   5
   0 -10   4 18925.7 1166.14  16
   0 -10   3 2853.69 905.947   1
   0 -10   3 3494.40 1067.08   3
   0 -10   3 2813.29 944.894   5
   0  10  -3 2650.80 828.223   6
   0 -10   2 634.079 301.212   1
   0 -10   2 1009.01 668.389   5
   0 -10   2 1166.84 675.269   3
   0 -10   1 2357.91 824.705   1
   0 -10   1 1250.38 725.610   5
   0 -10   0 2597.00 887.652   5
   0 -10   0 4376.65 1160.89   1
   0 -10  -1 1558.68 812.489   1
   0 -10  -1 733.529 560.264   5
   0 -10  -2-474.634 549.074   1
   0 -10  -2 331.699 363.603   5
   0 -10  -3 3116.80 1001.05   5
   0 -10  -3 2956.99 986.635   1
   0 -10  -4 640.309 633.022   5
   0 -10  -5 12.6976 157.105  16
   0 -10  -5-36.5413 131.283  13
   0 -10  -5 2.49832 160.863  21
   0 -10  -5-17.9214 116.419  25
   0 -10  -6 11021.4 776.565  18
   0 -10  -6 9423.66 822.460  13
   0 -10  -6 10233.6 834.653  19
   0 -10  -6 9125.73 1393.72   4
   0 -10  -6 10325.4 846.957  16
   0 -10  -6 9698.78 782.934  25
   0 -10  -6 12426.5 720.182  23
   0 -10  -6 9976.78 882.383  21
   0 -10  -7 8974.95 1452.89   4
   0 -10  -7 8613.06 790.962  13
   0 -10  -7 10035.2 865.174  16
   0 -10  -7 8384.70 778.802  19
   0 -10  -7 12597.9 711.817  23
   0 -10  -7 8955.54 765.042  25
   0 -10  -7 9301.62 738.011  18
   0 -10  -7 8490.71 822.205  21
   0 -10  -8 8929.13 762.720  25
   0 -10  -8 10032.4 863.091  16
   0 -10  -8 9337.26 831.757  13
   0 -10  -8 7808.77 759.806  19
   0 -10  -8 9591.34 1576.43   4
   0 -10  -8 8726.03 740.354  18
   0 -10  -8 8988.93 858.088  21
   0 -10  -8 11645.3 912.894  15
   0 -10  -9 15726.6 1083.80  15
   0 -10  -9 12253.3 917.697  25
   0 -10  -9 13574.7 1883.05   4
   0 -10  -9 12246.9 956.764  13
   0 -10  -9 13205.8 1005.23  16
   0 -10  -9 12106.4 1010.13  21
   0 -10  -9 12116.9 949.963  19
   0 -10 -10 9623.94 811.507  25
   0 -10 -10 9349.62 917.475  21
   0 -10 -10 9437.64 837.321  15
   0 -10 -10 9322.59 1626.49   4
   0 -10 -10 9623.60 869.707  16
   0 -10 -10 9017.36 826.322  13
   0 -10 -10 7869.24 782.121  19
   0 -10 -11 4867.87 663.918  21
   0 -10 -11 4660.83 579.206  25
   0 -10 -11 5094.77 626.350  19
   0 -10 -11 4640.09 1193.28   4
   0 -10 -11 4548.83 606.234  15
   0 -10 -11 5128.81 631.672  13
   0 -10 -11 5263.03 651.334  16
   0 -10 -12 4260.33 593.995  16
   0 -10 -12 3220.50 573.449  21
   0 -10 -12 3557.98 495.178  25
   0 -10 -12 5301.50 1337.81   4
   0 -10 -12 3273.53 519.293  19
   0 -10 -12 3640.74 532.137  13
   0 -10 -12 3645.05 557.666  15
   0 -10 -13 4026.06 582.670  16
   0 -10 -13 4246.66 531.886  25
   0 -10 -13 4272.30 585.341  13
   0 -10 -13 4235.62 639.086  21
   0 -10 -13 4308.64 566.495  19
   0 -10 -13 4170.51 607.514  15
   0 -10 -14 2595.28 484.745  19
   0 -10 -14 2051.13 398.043  25
   0 -10 -14 2414.55 472.276  15
   0 -10 -14 2259.99 428.817  13
   0 -10 -14 2225.59 474.623  21
   0 -10 -14 2564.44 495.769  16
   0 -10 -15 4149.65 575.466  13
   0 -10 -15 5363.75 594.898  25
   0 -10 -15 4874.49 624.174  16
   0 -10 -15 5455.62 691.685  15
   0 -10 -15 4452.17 638.935  21
   0 -10 -15 5275.12 629.950  19
   0 -10 -16-145.748 182.079  15
   0 -10 -16 17.9582 162.308  25
   0 -10 -16 50.2636 121.108  16
   0 -10 -16-100.597 143.468  19
   0 -10 -16 85.9094 179.409  21
   0 -10 -16 298.129 144.180  13
   0 -10 -17 1070.23 379.069  21
   0 -10 -17 1528.25 367.334  15
   0 -10 -17 1323.90 279.271  25
   0 -10 -17 1717.53 356.752  19
   0 -10 -17 1081.25 257.580  13
   0 -10 -17 1406.66 324.311  16
   0 -10 -18 3283.54 467.411  16
   0 -10 -18 3127.72 450.254  19
   0 -10 -18 2310.90 478.237  21
   0 -10 -18 3171.01 507.751  15
   0 -10 -19 75.6579 152.560  15
   0 -10 -19-33.5226 122.806  19
   0 -10 -19-62.9069 106.488  16
   0 -10 -19 177.221 165.650  21
   0 -10 -20 341.663 189.966  21
   0 -10 -20 563.236 190.608  19
   0 -10 -20 591.091 183.480  16
   0 -10 -20 598.210 237.395  15
   0 -10 -21 209.862 123.716  19
   0 -10 -21 60.0215 89.4530  16
   0 -10 -21 121.750 158.835  15
   0 -10 -21 167.176 122.543  21
   0 -10 -22 545.530 173.865  21
   0 -10 -22 478.759 178.428  15
   0 -10 -23-7.19043 77.4874  21
   0 -10 -23 219.756 123.959  15
   0  11 -21 396.105 126.208  19
   0 -11  21-39.0571 74.7940  22
   0  11 -20 1070.15 223.340  19
   0 -11  20 1212.46 242.906  22
   0 -11  19 847.711 233.356  22
   0 -11  19 972.055 220.219   7
   0  11 -19 1469.76 221.489   8
   0  11 -19 1052.92 244.820  19
   0 -11  19 841.682 177.004  12
   0  11 -19 1251.37 215.547  26
   0 -11  18 895.073 248.331  22
   0 -11  18 1246.66 266.475   7
   0  11 -18 1121.81 229.888   8
   0  11 -18 591.371 150.551  26
   0 -11  18 1111.27 258.981  12
   0  11 -18 869.236 264.103  19
   0  11 -17 732.344 194.785  26
   0 -11  17 469.314 241.879  12
   0 -11  17 671.619 241.630  22
   0  11 -17 567.474 164.206   8
   0 -11  17 710.657 250.588   7
   0 -11  16 563.271 217.446  22
   0  11 -16 573.479 220.661  26
   0  11 -16 333.734 154.504   8
   0 -11  16 349.586 170.304  27
   0 -11  16 298.852 182.394  12
   0 -11  16 646.673 233.930   7
   0 -11  15 617.886 243.867   7
   0 -11  15 742.533 304.134  22
   0 -11  15 851.640 251.695  27
   0  11 -15 671.577 211.956   8
   0  11 -15 774.181 269.962  26
   0 -11  15 771.657 274.991  12
   0  11 -14 7958.31 722.381  26
   0 -11  14 7938.35 761.771  27
   0  11 -14 8041.72 687.620   8
   0 -11  14 7315.02 810.260  22
   0 -11  14 7809.00 782.367   7
   0 -11  14 7639.01 752.027  12
   0 -11  13 4870.37 636.110  12
   0 -11  13 4034.17 640.725  22
   0 -11  13 4898.15 652.831   7
   0 -11  13 4503.01 586.121  27
   0  11 -13 4451.88 563.375  26
   0  11 -13 4740.32 539.009   8
   0 -11  12 11830.1 965.167  27
   0 -11  12 11190.6 973.928   7
   0 -11  12 11970.7 965.123  12
   0 -11  12 10132.2 975.647  22
   0  11 -12 11465.4 909.963  26
   0  11 -12 12480.0 870.036   8
   0 -11  11 6110.75 699.542  13
   0 -11  11 4038.43 584.873   7
   0 -11  11 3904.33 612.377  22
   0 -11  11 4567.95 633.798  27
   0 -11  11 4799.11 625.372  12
   0  11 -11 5738.52 585.532   8
   0 -11  10 354.535 232.919  22
   0 -11  10 520.163 207.051  12
   0 -11  10 646.197 269.509  27
   0 -11  10 815.796 284.957  13
   0 -11  10 351.698 269.849   7
   0 -11   9 10600.2 914.594   7
   0 -11   9 11429.0 2053.22   3
   0 -11   9 10596.2 992.782  22
   0 -11   9 9216.56 912.565  21
   0 -11   9 12323.8 2390.48   5
   0 -11   9 10601.9 965.864  27
   0 -11   9 14119.3 1042.39  13
   0 -11   8 534.706 261.116  11
   0  11  -8 1386.28 779.927   6
   0 -11   8 791.302 636.884   3
   0 -11   8 1049.50 370.975  22
   0 -11   8 709.429 569.288   5
   0 -11   8 790.478 285.038  21
   0 -11   8 1056.53 330.010  13
   0 -11   8 840.233 301.760   7
   0 -11   8 913.930 306.168  27
   0 -11   7 2784.77 506.151  22
   0 -11   7 2232.31 416.072  13
   0  11  -7 2671.92 985.244   6
   0 -11   7 3254.71 530.004  27
   0 -11   7 2736.86 1184.32   5
   0 -11   7 2219.53 459.814  21
   0 -11   7 2735.26 987.438   3
   0 -11   7 2030.45 423.070   7
   0 -11   7 2621.11 401.405  11
   0 -11   6 470.632 193.363  11
   0  11  -6 1216.97 741.024   6
   0 -11   6 520.947 292.363  21
   0 -11   6 977.575 302.071   7
   0 -11   6 1053.90 349.886  22
   0 -11   6 515.974 209.098  13
   0 -11   6 928.993 751.030   5
   0 -11   6-65.6286 515.447   3
   0 -11   6 652.436 248.885  27
   0 -11   5 6538.53 741.364  21
   0 -11   5 6890.92 726.043  13
   0 -11   5 6733.18 1460.05   3
   0 -11   5 7006.14 1688.57   5
   0 -11   5 6612.85 628.599  11
   0 -11   5 5189.17 629.153   7
   0 -11   5 6214.95 710.624  27
   0  11  -5 7115.04 1553.97   6
   0 -11   5 6832.52 800.567  22
   0 -11   5 5729.27 693.757  16
   0 -11   4 712.832 283.513  13
   0 -11   4 981.524 300.604   7
   0  11  -4 827.692 593.908   6
   0 -11   4 784.610 268.612  27
   0 -11   4 828.911 244.580  11
   0 -11   4 913.516 316.074  21
   0 -11   4 349.958 161.486  16
   0 -11   4 387.530 424.482   5
   0 -11   4 912.238 325.658  22
   0 -11   3 9582.14 1981.98   5
   0 -11   3 11064.9 922.525  13
   0  11  -3 9666.44 1709.40   6
   0 -11   3 10978.8 928.666  21
   0 -11   3 9717.23 880.432  16
   0 -11   3 9818.48 864.689  27
   0 -11   3 14165.1 846.421  11
   0 -11   3 11382.3 969.791  22
   0 -11   2 14229.9 1064.80  22
   0 -11   2 9926.57 882.666  16
   0 -11   2 11103.6 916.743  13
   0 -11   2 11598.9 2170.12   5
   0 -11   2 11800.9 1039.27  21
   0 -11   2 14136.2 1027.50  17
   0 -11   2 10594.3 892.509  27
   0  11  -2 10990.1 1788.66   6
   0 -11   1 11502.6 906.615  27
   0 -11   1 12929.3 1005.29  21
   0 -11   1 12431.9 2171.25   5
   0 -11   1 10011.9 878.782  16
   0 -11   1 12730.0 970.438  13
   0 -11   1 16053.5 1123.89  22
   0 -11   1 11986.3 874.710  17
   0 -11   1 14948.5 996.104  25
   0 -11   0 13883.6 1050.22  21
   0 -11   0 14339.9 2375.85   5
   0 -11   0 17068.0 1066.73  25
   0 -11   0 16205.0 988.920  17
   0 -11   0 13887.8 989.809  27
   0 -11   0 15600.0 1087.53  13
   0 -11   0 13208.0 1006.58  16
   0 -11  -1 2696.08 467.601  13
   0 -11  -1 2618.07 467.513  16
   0 -11  -1 2556.97 487.202  21
   0 -11  -1 3004.16 427.157  17
   0 -11  -1 2080.86 373.426  27
   0 -11  -1 2907.66 443.063  25
   0 -11  -1 1779.87 897.248   5
   0 -11  -2 5666.94 656.043  16
   0 -11  -2 7043.56 699.941  25
   0 -11  -2 5822.24 666.859  27
   0 -11  -2 7799.07 1769.55   5
   0 -11  -2 6105.45 685.026  13
   0 -11  -2 7559.15 670.278  17
   0 -11  -2 6411.26 717.473  21
   0 -11  -3-188.443 207.489  16
   0 -11  -3-204.920 214.988  21
   0 -11  -3 255.471 170.714  17
   0 -11  -3 43.3375 134.637  13
   0 -11  -3-62.4060 185.019  25
   0 -11  -4 2096.81 375.633  25
   0 -11  -4 2403.27 445.481  16
   0 -11  -4 1897.61 391.047  21
   0 -11  -4 2301.10 414.920  13
   0 -11  -4 2526.13 387.752  17
   0 -11  -5 23197.5 1348.49  13
   0 -11  -5 24607.4 1325.49  25
   0 -11  -5 25845.8 1149.94  23
   0 -11  -5 23614.4 1367.35  16
   0 -11  -5 22714.8 1404.97  21
   0 -11  -6 37600.9 1369.32  23
   0 -11  -6 31109.0 1624.12  13
   0 -11  -6 33342.7 1553.71  25
   0 -11  -6 32299.0 1685.38  21
   0 -11  -6 33785.0 1658.57  16
   0 -11  -7 538.100 288.596  16
   0 -11  -7 572.104 235.244  13
   0 -11  -7 662.553 222.538  25
   0 -11  -7 284.597 199.364  21
   0 -11  -8 675.801 242.810  15
   0 -11  -8 568.454 284.142  25
   0 -11  -8 429.290 222.846  21
   0 -11  -8 352.195 152.957  19
   0 -11  -8 882.644 326.948  16
   0 -11  -8 465.462 258.302  13
   0 -11  -9 3420.40 518.896  25
   0 -11  -9 3057.17 505.802  13
   0 -11  -9 3148.19 504.265  16
   0 -11  -9 4021.77 587.096  15
   0 -11  -9 3593.44 528.838  19
   0 -11  -9 2989.49 507.759  21
   0 -11 -10 1234.55 353.086  19
   0 -11 -10 1547.85 370.305  25
   0 -11 -10 1747.55 414.930  15
   0 -11 -10 1826.59 388.921  16
   0 -11 -10 1757.27 394.226  13
   0 -11 -10 1568.19 397.831  21
   0 -11 -11 298.273 210.062  25
   0 -11 -11 257.338 182.194  16
   0 -11 -11 337.454 225.207  21
   0 -11 -11 418.954 173.366  13
   0 -11 -11 559.986 256.471  15
   0 -11 -11 338.684 183.913  19
   0 -11 -12 1586.03 397.604  21
   0 -11 -12 1770.70 405.333  16
   0 -11 -12 2024.19 450.717  15
   0 -11 -12 1517.16 329.885  25
   0 -11 -12 1999.51 412.475  19
   0 -11 -12 1585.31 378.326  13
   0 -11 -13 5263.35 626.410  19
   0 -11 -13 5351.97 646.222  16
   0 -11 -13 5288.08 671.934  15
   0 -11 -13 5419.45 699.648  21
   0 -11 -13 4820.88 623.816  13
   0 -11 -13 5072.88 607.906  25
   0 -11 -14 250.200 152.642  16
   0 -11 -14 64.0395 201.845  25
   0 -11 -14 194.866 193.094  21
   0 -11 -14 213.071 228.224  15
   0 -11 -14 94.7045 160.448  19
   0 -11 -14 214.790 197.103  13
   0 -11 -15 6200.22 727.268  15
   0 -11 -15 5371.22 597.280  13
   0 -11 -15 6290.49 675.952  19
   0 -11 -15 5950.68 622.940  25
   0 -11 -15 6620.72 752.186  21
   0 -11 -15 5964.58 672.318  16
   0 -11 -16 236.396 200.628  21
   0 -11 -16 58.9644 123.670  16
   0 -11 -16 200.315 129.470  25
   0 -11 -16 65.8649 151.497  13
   0 -11 -16 112.676 179.683  15
   0 -11 -16 124.479 128.430  19
   0 -11 -17 4060.01 562.436  15
   0 -11 -17 3479.74 420.660  25
   0 -11 -17 4001.34 503.801  16
   0 -11 -17 3631.67 553.368  21
   0 -11 -17 3516.16 477.337  19
   0 -11 -17 2881.47 386.932  13
   0 -11 -18 4724.35 505.542  16
   0 -11 -18 4200.82 562.529  15
   0 -11 -18 4729.17 511.112  19
   0 -11 -18 3791.48 524.038  21
   0 -11 -19-98.3592 125.110  21
   0 -11 -19 300.454 161.920  19
   0 -11 -19 13.1484 147.612  15
   0 -11 -19 346.798 159.659  16
   0 -11 -20 360.422 174.617  15
   0 -11 -20 184.352 102.066  16
   0 -11 -20 82.4451 140.452  21
   0 -11 -21 332.535 170.005  15
   0 -11 -21 124.313 124.556  21
   0 -11 -22 127.047 116.845  15
   0 -11 -22 197.132 99.3522  21
   0  12 -20 1440.35 203.079  19
   0 -12  20 1684.19 227.623  22
   0 -12  19 1039.89 180.499   7
   0  12 -19 1027.77 206.458  19
   0 -12  19 684.790 179.848  22
   0  12 -18 4011.35 430.852  19
   0 -12  18 5368.92 473.042   7
   0 -12  18 4788.82 489.856  22
   0 -12  17-74.4489 141.014   7
   0  12 -17 65.9641 160.194  19
   0 -12  17-94.1723 120.844  22
   0  12 -17-16.3861 97.0138  26
   0 -12  16 541.601 241.365  22
   0  12 -16 394.640 138.752   8
   0  12 -16 326.292 145.311  26
   0 -12  16 328.813 210.642   7
   0 -12  16 632.664 189.634  27
   0 -12  15 3906.61 561.076  22
   0 -12  15 4966.91 520.036  27
   0  12 -15 4920.39 499.807  26
   0 -12  15 4158.40 524.461   7
   0  12 -15 5430.23 489.554   8
   0 -12  14 286.020 198.208   7
   0  12 -14 376.560 202.401  26
   0 -12  14 252.326 189.435  22
   0 -12  14 506.923 194.061  27
   0  12 -14 29.7899 100.621   8
   0  12 -13 1853.10 344.365  26
   0  12 -13 1744.32 290.863   8
   0 -12  13 1640.66 395.673  22
   0 -12  13 1282.03 338.698   7
   0 -12  13 1479.80 339.410  27
   0 -12  12 954.591 310.241  22
   0  12 -12 1455.59 293.883   8
   0  12 -12 1282.10 309.107  26
   0 -12  12 649.109 278.819   7
   0 -12  12 1209.75 342.614  27
   0  12 -11 16338.2 951.047   8
   0 -12  11 14889.9 1027.40  13
   0 -12  11 12279.3 1058.85  22
   0 -12  11 12821.0 1030.02  27
   0 -12  11 11634.6 977.468   7
   0 -12  10 587.003 249.211  27
   0 -12  10 463.167 265.248  22
   0  12 -10 856.193 263.865   8
   0 -12  10 736.890 283.885  13
   0 -12  10 197.302 167.721   7
   0 -12   9 1957.36 412.402  27
   0 -12   9 2161.15 476.981   7
   0 -12   9 2460.09 464.473  13
   0 -12   9 1683.30 431.838  22
   0 -12   8 1392.73 403.427  22
   0 -12   8 1420.08 357.135  27
   0 -12   8 1280.10 354.131   7
   0 -12   8 1801.57 363.979  13
   0 -12   8 1060.74 352.409  21
   0 -12   7 3672.50 624.775  22
   0 -12   7 3592.79 552.279   7
   0 -12   7 4135.98 582.694  13
   0 -12   7 3346.96 544.476  27
   0 -12   7 3271.05 573.340  21
   0 -12   6 8475.02 872.916  21
   0 -12   6 7911.29 868.285  22
   0 -12   6 8712.11 864.914  27
   0 -12   6 7609.61 778.077   7
   0 -12   6 10156.7 910.556  13
   0 -12   6 7978.81 724.328  11
   0 -12   5 11738.0 2468.76   5
   0 -12   5 7919.57 858.335  22
   0 -12   5 8983.55 899.789  21
   0 -12   5 9096.55 864.485  13
   0  12  -5 12122.8 2057.91   6
   0 -12   5 8333.94 802.432   7
   0 -12   5 7773.81 843.890  16
   0 -12   5 8577.74 844.524  27
   0 -12   5 8817.53 751.001  11
   0 -12   4 2933.76 520.781  22
   0 -12   4 3001.10 525.012  21
   0 -12   4 3663.29 555.878  27
   0 -12   4 3557.63 538.061  13
   0 -12   4 2772.86 508.819  16
   0  12  -4 2520.21 943.677   6
   0 -12   4 3131.67 494.088   7
   0 -12   4 3391.88 489.103  11
   0 -12   4 3850.53 1338.66   5
   0 -12   3 28305.1 3598.84   5
   0 -12   3 23801.7 1409.41  13
   0 -12   3 24242.6 1474.77  22
   0 -12   3 21431.9 1385.43  16
   0 -12   3 22924.6 1377.62  27
   0 -12   3 31245.4 1457.79  25
   0 -12   3 28916.1 1288.33  11
   0  12  -3 27980.3 3012.69   6
   0 -12   3 21016.0 1258.47   7
   0 -12   3 23627.1 1415.05  21
   0 -12   2 731.457 304.347  27
   0 -12   2 1157.19 795.975   5
   0 -12   2 478.213 175.300  25
   0 -12   2 944.611 438.606  13
   0 -12   2 822.564 337.380  21
   0 -12   2 238.735 136.933  16
   0 -12   2 658.700 270.173  22
   0 -12   2 447.772 247.823   7
   0  12  -2 788.955 513.991   6
   0 -12   1 15163.2 1142.53  16
   0  12  -1 20267.3 2505.93   6
   0 -12   1 23292.9 3203.42   5
   0 -12   1 16819.7 1164.76  13
   0 -12   1 15479.7 1115.45  27
   0 -12   1 16044.9 1167.23  21
   0 -12   1 16843.8 1097.40  25
   0 -12   1 19418.3 1244.16  22
   0 -12   0 30812.9 1576.44  22
   0 -12   0 25057.3 1464.71  21
   0 -12   0 26300.1 1350.71  17
   0 -12   0 23603.6 1377.14  27
   0 -12   0 34747.1 3855.06   5
   0 -12   0 21810.0 1367.58  16
   0 -12   0 23702.5 1403.92  13
   0 -12   0 28898.0 1433.41  25
   0  12   0 36116.2 3304.07   6
   0 -12  -1 613.912 338.933  17
   0 -12  -1-90.6248 183.355  27
   0 -12  -1 240.654 172.727  21
   0 -12  -1 181.937 155.425  25
   0 -12  -1 135.537 165.694  16
   0 -12  -1 192.460 234.559  13
   0 -12  -2 1790.54 429.194  16
   0 -12  -2 2562.61 425.577  17
   0 -12  -2 1671.87 368.473  25
   0 -12  -2 1247.03 345.884  13
   0 -12  -2 1731.49 409.127  21
   0 -12  -2 1715.25 367.013  27
   0 -12  -3 952.649 318.663  13
   0 -12  -3 1612.31 362.879  17
   0 -12  -3 1485.59 402.064  21
   0 -12  -3 746.562 243.462  27
   0 -12  -3 1246.00 325.622  25
   0 -12  -3 1083.08 357.777  16
   0 -12  -4 5685.66 588.574  17
   0 -12  -4 4571.81 582.456  27
   0 -12  -4 4499.69 634.213  13
   0 -12  -4 4806.46 635.903  16
   0 -12  -4 4751.28 599.033  25
   0 -12  -4 4312.53 637.231  21
   0 -12  -5 141.010 134.672  17
   0 -12  -5 149.420 238.878  21
   0 -12  -5-58.2663 139.884  13
   0 -12  -5 92.7134 171.123  16
   0 -12  -5 112.722 143.150  27
   0 -12  -5 40.3864 128.520  25
   0 -12  -6 1700.37 373.596  16
   0 -12  -6 1205.87 397.765  13
   0 -12  -6 1960.55 469.040  21
   0 -12  -6 1736.01 389.457  25
   0 -12  -7 9187.68 863.372  16
   0 -12  -7 7799.80 853.900  21
   0 -12  -7 9229.41 850.682  25
   0 -12  -7 8629.66 875.556  13
   0 -12  -8 2751.84 512.850  16
   0 -12  -8 2872.71 541.205  21
   0 -12  -8 2014.77 440.748  13
   0 -12  -8 2629.38 462.208  25
   0 -12  -9 3357.19 542.709  15
   0 -12  -9 2524.77 472.880  25
   0 -12  -9 2692.69 456.434  16
   0 -12  -9 1977.42 410.575  13
   0 -12  -9 2090.89 453.041  21
   0 -12 -10 19903.1 1349.92  21
   0 -12 -10 20245.6 1237.17  25
   0 -12 -10 20851.4 1299.52  16
   0 -12 -10 20629.4 1310.09  13
   0 -12 -10 21912.4 1352.91  15
   0 -12 -11 6402.95 739.744  15
   0 -12 -11 5854.52 740.340  21
   0 -12 -11 6053.93 727.734  13
   0 -12 -11 6026.27 699.029  16
   0 -12 -11 5847.10 668.904  25
   0 -12 -12 498.862 295.850  15
   0 -12 -12 698.661 255.506  16
   0 -12 -12 342.340 225.697  21
   0 -12 -12 473.802 206.063  25
   0 -12 -12 146.836 198.274  13
   0 -12 -13 3145.74 507.270  13
   0 -12 -13 3011.13 525.848  21
   0 -12 -13 3534.04 552.444  15
   0 -12 -13 3099.07 487.533  25
   0 -12 -13 4226.51 564.885  16
   0 -12 -14-117.001 179.321  25
   0 -12 -14 76.1238 154.744  13
   0 -12 -14 354.337 193.416  16
   0 -12 -14 249.083 236.502  15
   0 -12 -14 54.0159 144.086  21
   0 -12 -15 6349.01 640.701  16
   0 -12 -15 5542.26 580.510  25
   0 -12 -15 5076.38 552.280  13
   0 -12 -15 5147.59 650.376  21
   0 -12 -15 5344.29 645.100  15
   0 -12 -16 1934.11 325.638  25
   0 -12 -16 1844.36 341.863  13
   0 -12 -16 2090.55 358.983  16
   0 -12 -16 2115.61 394.216  15
   0 -12 -16 1515.23 355.540  21
   0 -12 -17 69.4262 110.930  13
   0 -12 -17-84.0309 111.572  21
   0 -12 -17-96.4907 158.326  15
   0 -12 -17-36.4668 96.6583  16
   0 -12 -17-138.399 108.817  25
   0 -12 -18 4053.26 404.338  16
   0 -12 -18 3245.11 442.676  15
   0 -12 -18 3135.75 433.478  21
   0 -12 -19 76.5489 81.9707  16
   0 -12 -19 12.7425 95.3701  21
   0 -12 -19 11.9179 132.067  15
   0 -12 -20 1368.96 231.982  21
   0 -12 -20 1730.06 284.909  15
   0  13 -18 45.0915 98.2167  19
   0 -13  18 9.49629 90.5482  22
   0 -13  17 2049.72 315.909  22
   0 -13  17 2422.28 306.036   7
   0  13 -17 1473.59 271.043  19
   0  13 -16 224.397 125.848  26
   0  13 -16 112.208 145.994  19
   0 -13  16 154.548 143.215  22
   0 -13  16 39.0905 111.002   7
   0 -13  15 241.988 199.431   7
   0 -13  15 321.074 152.679  27
   0  13 -15 362.276 142.896  26
   0 -13  15 61.5455 122.717  22
   0 -13  14 2095.78 378.166   7
   0 -13  14 2007.41 390.056  22
   0 -13  14 2440.82 370.412  27
   0  13 -14 2232.24 316.108  26
   0 -13  13 5929.21 669.380  22
   0 -13  13 7049.40 647.353  27
   0 -13  13 5644.90 629.712   7
   0  13 -13 6044.07 546.021  26
   0 -13  12 727.567 309.248  27
   0  13 -12 728.521 232.874  26
   0 -13  12 562.847 248.093  22
   0 -13  12 887.091 298.815   7
   0 -13  11 8616.03 808.463   7
   0  13 -11 8267.93 727.657  26
   0 -13  11 8198.49 830.972  22
   0 -13  11 9142.27 817.320  27
   0 -13  10 310.690 219.722   7
   0 -13  10 312.823 244.202  22
   0 -13  10 659.336 346.048  27
   0 -13  10 353.503 207.620  13
   0 -13   9 11201.7 948.051   7
   0 -13   9 13535.7 987.479  13
   0 -13   9 11776.6 1000.38  27
   0 -13   9 11873.0 1032.25  22
   0 -13   8 439.870 221.563   7
   0 -13   8 54.5537 194.834  22
   0 -13   8 236.391 146.094  13
   0 -13   8 350.015 219.740  27
   0 -13   7 3618.01 529.796  13
   0 -13   7 2968.26 513.125  22
   0 -13   7 3372.34 532.819  27
   0 -13   7 3007.45 550.884  21
   0 -13   7 2927.65 511.494   7
   0 -13   6 180.209 160.710  27
   0 -13   6 481.281 252.532  22
   0 -13   6 196.776 242.807  21
   0 -13   6 215.564 211.987  13
   0 -13   6 246.267 175.504   7
   0 -13   5 6107.57 705.236  13
   0 -13   5 5386.55 699.490  22
   0 -13   5 6110.70 714.688  27
   0 -13   5 5051.04 629.519   7
   0 -13   5 5177.42 711.758  21
   0 -13   4 305.095 215.116  13
   0 -13   4 240.254 216.966  27
   0 -13   4 128.298 208.564   7
   0 -13   4 71.7264 153.650  22
   0 -13   4 198.796 140.664  16
   0 -13   4-34.2609 182.102  21
   0 -13   3 8663.47 822.159   7
   0 -13   3 8146.13 827.878  27
   0 -13   3 9667.66 911.851  13
   0 -13   3 11125.8 858.188  25
   0 -13   3 9325.66 907.485  21
   0 -13   3 7757.25 865.429  16
   0 -13   3 9706.22 920.943  22
   0 -13   2 286.212 198.937  22
   0 -13   2 317.113 223.366  25
   0 -13   2-71.5951 197.450  21
   0 -13   2 284.523 274.398  13
   0 -13   2-25.6865 220.536  27
   0 -13   2-57.3676 140.275  16
   0 -13   2 279.565 216.122   7
   0 -13   1 679.183 260.746  27
   0 -13   1 1124.20 347.282  16
   0 -13   1 1053.86 318.074  22
   0 -13   1 942.043 300.656  13
   0 -13   1 969.770 298.621  25
   0 -13   1 1536.90 413.753  21
   0 -13   1 937.281 296.052   7
   0 -13   0 29701.9 1632.39  16
   0 -13   0 31053.9 1668.25  21
   0 -13   0 29693.0 1491.59   7
   0 -13   0 33359.5 1609.16  25
   0 -13   0 36251.0 1720.88  22
   0 -13   0 29656.0 1592.77  27
   0 -13   0 30849.1 1648.34  13
   0 -13  -1 1097.81 320.720  27
   0 -13  -1 1408.84 353.487  21
   0 -13  -1 1154.41 352.759  13
   0 -13  -1 1203.46 332.238  16
   0 -13  -1 1833.99 395.646  25
   0 -13  -2-7.59427 215.669  27
   0 -13  -2 208.994 276.673  21
   0 -13  -2-16.2895 178.872  13
   0 -13  -2-49.4389 145.358  16
   0 -13  -2 102.389 140.498  25
   0 -13  -3 1909.19 431.788  13
   0 -13  -3 2092.18 436.004  25
   0 -13  -3 1852.72 405.501  27
   0 -13  -3 1981.52 471.159  21
   0 -13  -3 1695.39 404.830  16
   0 -13  -4 5633.64 687.395  16
   0 -13  -4 4554.49 650.015  13
   0 -13  -4 6958.05 651.136  17
   0 -13  -4 5585.80 698.466  21
   0 -13  -4 5642.55 677.491  27
   0 -13  -4 5659.87 673.720  25
   0 -13  -5 501.885 272.545  13
   0 -13  -5 609.753 275.935  21
   0 -13  -5 668.958 221.230  17
   0 -13  -5 276.882 222.322  27
   0 -13  -5 656.733 324.957  16
   0 -13  -5 72.7011 167.033  25
   0 -13  -6 56962.6 2286.14  13
   0 -13  -6 57390.4 2183.87  25
   0 -13  -6 58371.0 2267.51  16
   0 -13  -6 56806.2 2339.33  21
   0 -13  -6 58298.4 2155.44  27
   0 -13  -7 2720.53 517.423  21
   0 -13  -7 1896.39 424.795  27
   0 -13  -7 2588.23 476.012  16
   0 -13  -7 2121.38 439.717  25
   0 -13  -7 2100.00 436.991  13
   0 -13  -8 4101.66 588.881  16
   0 -13  -8 3371.82 515.983  25
   0 -13  -8 4106.54 561.376  27
   0 -13  -8 3773.30 557.530  13
   0 -13  -8 3624.70 581.805  21
   0 -13  -9 124.445 152.000  21
   0 -13  -9-71.9593 159.650  27
   0 -13  -9-113.104 222.843  25
   0 -13  -9-79.0154 210.531  16
   0 -13  -9-234.450 225.763  13
   0 -13 -10 5323.94 695.859  21
   0 -13 -10 5696.48 646.860  16
   0 -13 -10 5557.68 674.162  13
   0 -13 -10 5156.35 564.869  27
   0 -13 -10 5060.97 619.518  25
   0 -13 -11 189.849 191.501  15
   0 -13 -11 401.363 169.622  27
   0 -13 -11 345.557 209.164  21
   0 -13 -11 505.910 246.138  16
   0 -13 -11 638.599 261.921  25
   0 -13 -11 115.621 141.870  13
   0 -13 -12 712.756 278.486  15
   0 -13 -12 581.363 252.062  13
   0 -13 -12 852.457 274.585  21
   0 -13 -12 751.638 255.585  25
   0 -13 -12 1033.62 290.137  16
   0 -13 -13 528.228 250.809  15
   0 -13 -13 554.797 202.301  13
   0 -13 -13 696.804 266.406  21
   0 -13 -13 1018.33 296.799  25
   0 -13 -13 621.907 216.003  16
   0 -13 -14 78.7094 220.333  15
   0 -13 -14 173.328 163.068  16
   0 -13 -14-144.939 157.899  13
   0 -13 -14 29.7406 162.291  21
   0 -13 -14 91.8506 120.293  25
   0 -13 -15 921.653 280.035  21
   0 -13 -15 1020.16 240.170  25
   0 -13 -15 1112.55 248.024  16
   0 -13 -15 626.529 177.984  13
   0 -13 -15 1082.33 298.567  15
   0 -13 -16 838.220 224.319  21
   0 -13 -16 771.027 198.347  13
   0 -13 -16 798.687 210.737  25
   0 -13 -16 847.928 257.521  15
   0 -13 -16 1280.49 256.664  16
   0 -13 -17 1084.74 199.615  25
   0 -13 -17 474.998 139.760  13
   0 -13 -17 876.802 227.171  21
   0 -13 -17 906.791 194.217  16
   0 -13 -17 478.110 175.354  15
   0 -13 -18 2623.73 343.512  15
   0 -13 -18 2390.70 324.260  21
   0 -13 -19 5858.04 444.270  21
   0 -14  17 150.800 92.7893  22
   0  14 -16 199.625 120.073  19
   0 -14  16 151.012 87.4555   7
   0 -14  16 309.567 130.623  22
   0 -14  15 89.5367 132.866   7
   0 -14  15 30.6507 124.075  22
   0 -14  14 272.690 139.814  22
   0 -14  14 288.404 145.709  27
   0  14 -14 84.0187 89.0301  26
   0 -14  14 192.352 153.572   7
   0 -14  13 953.926 261.543  22
   0 -14  13 1446.44 333.099   7
   0 -14  13 1502.41 296.407  27
   0  14 -13 1709.19 257.688  26
   0 -14  12-32.1604 141.026   7
   0 -14  12 324.928 197.099  27
   0 -14  12 136.278 166.973  22
   0  14 -12-25.4505 101.566  26
   0  14 -11 1100.53 246.578  26
   0 -14  11 1141.25 331.845  22
   0 -14  11 1243.12 321.156  27
   0 -14  11 1445.67 335.671   7
   0 -14  10 179.447 145.517  22
   0  14 -10 145.284 156.246  26
   0 -14  10 114.650 193.430  27
   0 -14  10 25.9938 142.558   7
   0 -14  10-168.020 127.394  13
   0 -14   9 2442.23 430.010   7
   0 -14   9 2548.84 480.572  22
   0 -14   9 2680.04 414.462  13
   0 -14   9 2390.73 431.203  27
   0 -14   8 3113.32 493.157   7
   0 -14   8 3764.97 563.789  22
   0 -14   8 3269.52 523.612  27
   0 -14   8 3861.51 506.902  13
   0 -14   7 1500.23 367.144  22
   0 -14   7 1306.46 354.089   7
   0 -14   7 1306.29 367.182  21
   0 -14   7 799.240 231.549  13
   0 -14   7 680.082 261.154  27
   0 -14   6 713.032 306.164  21
   0 -14   6 369.111 237.514   7
   0 -14   6 488.849 261.248  13
   0 -14   6 662.811 258.434  22
   0 -14   6 899.878 311.394  27
   0 -14   5 162.248 224.897   7
   0 -14   5 235.888 244.250  13
   0 -14   5-200.526 178.672  22
   0 -14   5 11.4965 145.426  21
   0 -14   5 39.9972 170.973  27
   0 -14   4 687.755 268.947  21
   0 -14   4 568.458 269.244  22
   0 -14   4 807.669 306.615  13
   0 -14   4 622.829 252.000   7
   0 -14   4 625.278 278.819  27
   0 -14   3 392.395 220.963  25
   0 -14   3 83.7489 131.376  22
   0 -14   3 515.454 256.088   7
   0 -14   3 300.200 207.069  13
   0 -14   3 43.7827 159.601  21
   0 -14   3 179.810 194.050  27
   0 -14   2 2424.86 479.302  22
   0 -14   2 1802.10 427.075  16
   0 -14   2 1734.28 402.355  21
   0 -14   2 2000.42 395.473   7
   0 -14   2 2212.31 455.834  27
   0 -14   2 2512.48 419.517  25
   0 -14   2 2086.30 405.587  13
   0 -14   1 7298.23 718.028   7
   0 -14   1 8010.86 784.927  22
   0 -14   1 7114.10 775.873  27
   0 -14   1 8132.19 832.371  21
   0 -14   1 6837.42 781.368  16
   0 -14   1 8105.14 758.907  25
   0 -14   1 8362.83 847.767  13
   0 -14   0 5931.76 649.575  25
   0 -14   0 5415.18 626.149   7
   0 -14   0 5545.28 693.739  13
   0 -14   0 5333.92 664.304  27
   0 -14   0 4938.24 642.620  16
   0 -14   0 5902.48 710.297  21
   0 -14  -1 25721.7 1493.40  13
   0 -14  -1 26906.9 1528.88  21
   0 -14  -1 25164.2 1450.25  27
   0 -14  -1 23729.6 1299.87   7
   0 -14  -1 24060.7 1438.23  16
   0 -14  -2 34328.2 1720.08  16
   0 -14  -2 36887.8 1815.33  21
   0 -14  -2 36523.1 1582.36   7
   0 -14  -2 36552.1 1783.63  13
   0 -14  -2 34774.6 1715.01  27
   0 -14  -2 38156.4 1715.07  25
   0 -14  -3 2880.11 441.086   7
   0 -14  -3 2891.62 485.868  25
   0 -14  -3 2852.78 495.551  21
   0 -14  -3 3133.15 565.058  13
   0 -14  -3 3107.89 505.060  16
   0 -14  -3 3039.25 487.027  27
   0 -14  -4 1596.95 417.897  13
   0 -14  -4 961.090 304.189  21
   0 -14  -4 1429.00 334.244   7
   0 -14  -4 1073.37 296.957  27
   0 -14  -4 1115.36 321.305  25
   0 -14  -4 983.035 281.486  16
   0 -14  -5 27277.3 1451.95  27
   0 -14  -5 28372.4 1506.94  16
   0 -14  -5 29830.2 1321.48   7
   0 -14  -5 26332.1 1505.94  13
   0 -14  -5 26840.7 1548.19  21
   0 -14  -5 27601.7 1468.21  25
   0 -14  -6 115.179 200.514  13
   0 -14  -6 199.291 208.960  16
   0 -14  -6 65.0110 144.979  27
   0 -14  -6 173.769 236.927  25
   0 -14  -6-184.202 193.631  21
   0 -14  -7 1823.98 402.630  13
   0 -14  -7 2124.47 415.043  25
   0 -14  -7 1834.70 426.507  21
   0 -14  -7 2217.76 406.598  16
   0 -14  -7 1941.29 384.873  27
   0 -14  -8 1780.35 375.136  16
   0 -14  -8 1738.63 392.932  13
   0 -14  -8 1499.39 377.633  21
   0 -14  -8 1352.02 347.236  25
   0 -14  -8 1792.67 380.945  27
   0 -14  -9 1843.15 396.175  13
   0 -14  -9 2522.64 430.588  16
   0 -14  -9 2067.27 379.406  27
   0 -14  -9 2413.95 451.548  25
   0 -14  -9 2261.49 447.219  21
   0 -14 -10 2949.44 481.350  13
   0 -14 -10 3173.60 459.383  16
   0 -14 -10 2274.98 379.726  27
   0 -14 -10 2753.31 464.770  21
   0 -14 -10 2607.07 445.486  25
   0 -14 -11 324.300 170.011  13
   0 -14 -11 318.771 206.470  21
   0 -14 -11 991.736 279.710  27
   0 -14 -11 442.257 189.109  25
   0 -14 -11 406.957 197.710  16
   0 -14 -12 2870.18 427.621  13
   0 -14 -12 2837.92 458.598  21
   0 -14 -12 3096.34 422.516  16
   0 -14 -12 2945.39 419.429  25
   0 -14 -13 3773.66 499.779  21
   0 -14 -13 4292.82 467.591  16
   0 -14 -13 3697.07 444.551  25
   0 -14 -13 3782.16 456.921  13
   0 -14 -14 2629.20 360.150  25
   0 -14 -14 2964.83 357.159  16
   0 -14 -14 2768.02 417.707  21
   0 -14 -14 2433.93 340.469  13
   0 -14 -15 990.754 210.422  13
   0 -14 -15 1351.64 229.346  16
   0 -14 -15 1103.58 242.816  21
   0 -14 -15 1140.68 227.948  25
   0 -14 -16 3219.62 384.538  21
   0 -14 -16 2906.24 302.866  25
   0 -14 -16 3713.01 316.845  16
   0 -14 -17 829.601 190.304  21
   0  15 -14 743.956 161.033  19
   0 -15  14 1002.24 195.766   7
   0 -15  14 748.388 170.208  22
   0 -15  13 3545.37 329.799  27
   0 -15  13 3322.94 379.469   7
   0 -15  13 3181.29 372.119  22
   0 -15  12 569.175 171.225  27
   0  15 -12 1002.68 172.078  26
   0 -15  12 479.818 168.614   7
   0 -15  12 527.674 169.528  22
   0 -15  11 12.2581 156.824   7
   0  15 -11 96.4307 93.3363  26
   0 -15  11 81.4844 154.121  27
   0 -15  11-122.927 142.103  22
   0 -15  10 134.190 136.646   7
   0  15 -10 176.192 128.063  26
   0 -15  10 342.157 163.322  22
   0 -15  10 416.804 182.453  27
   0 -15   9 1080.34 221.152  13
   0  15  -9 669.775 195.282  26
   0 -15   9 703.485 236.295  22
   0 -15   9 426.793 145.413  27
   0 -15   9 813.754 230.508   7
   0 -15   8 4867.47 574.481  22
   0 -15   8 4878.75 560.611   7
   0 -15   8 5230.23 591.615  27
   0 -15   8 5877.50 567.868  13
   0 -15   7 207.526 158.429  13
   0 -15   7 18.4307 162.170  27
   0 -15   7 57.8573 118.522  22
   0 -15   7-2.74693 192.114   7
   0 -15   6 386.819 217.022  27
   0 -15   6 491.287 249.180   7
   0 -15   6 670.561 215.191  13
   0 -15   6 256.152 170.871  22
   0 -15   5 1908.76 365.944   7
   0 -15   5 2042.87 409.242  27
   0 -15   5 2590.02 437.750  13
   0 -15   5 2175.94 420.540  21
   0 -15   5 2629.74 428.398  22
   0 -15   4 2123.48 395.503   7
   0 -15   4 2325.33 409.803  21
   0 -15   4 2859.52 467.739  13
   0 -15   4 1888.62 397.729  27
   0 -15   4 2419.73 435.853  22
   0 -15   3 9180.33 816.704  13
   0 -15   3 9740.28 821.045  22
   0 -15   3 8295.58 760.031   7
   0 -15   3 8608.93 801.580  27
   0 -15   3 8943.74 820.783  21
   0 -15   2 2961.57 472.313  21
   0 -15   2 2974.70 486.716  13
   0 -15   2 2619.23 416.799  22
   0 -15   2 3059.95 482.758  27
   0 -15   2 3181.87 469.320   7
   0 -15   2 3076.34 423.537  25
   0 -15   1 5733.25 672.383  13
   0 -15   1 4857.16 618.533  16
   0 -15   1 5418.16 600.618   7
   0 -15   1 6461.79 692.891  21
   0 -15   1 5715.11 658.029  27
   0 -15   1 5534.53 592.796  25
   0 -15   0 820.706 267.882  27
   0 -15   0 1306.38 353.706  13
   0 -15   0 1057.72 311.695  16
   0 -15   0 936.011 314.848  21
   0 -15   0 903.683 275.471   7
   0 -15   0 976.818 298.731  25
   0 -15  -1 2791.51 425.453   7
   0 -15  -1 2914.04 496.788  13
   0 -15  -1 2665.39 451.543  21
   0 -15  -1 2775.48 428.594  25
   0 -15  -1 2770.76 451.535  16
   0 -15  -1 2565.90 445.698  27
   0 -15  -2 119.025 167.871  13
   0 -15  -2 147.239 145.713  27
   0 -15  -2 19.7030 162.462  25
   0 -15  -2 101.352 194.278  16
   0 -15  -2 91.0577 162.614   7
   0 -15  -2-134.524 158.852  21
   0 -15  -3 58.8510 159.208  13
   0 -15  -3-221.275 165.859  25
   0 -15  -3-150.756 164.185  21
   0 -15  -3-75.4047 142.933   7
   0 -15  -3 0.69041 174.004  16
   0 -15  -3 27.9637 197.892  27
   0 -15  -4 359.892 217.190  21
   0 -15  -4 497.719 219.877   7
   0 -15  -4 429.392 190.581  16
   0 -15  -4 461.043 259.706  13
   0 -15  -4 423.618 244.605  25
   0 -15  -4 491.370 217.711  27
   0 -15  -5 979.043 259.188  27
   0 -15  -5 689.986 247.899  13
   0 -15  -5 718.742 245.405  25
   0 -15  -5 442.780 230.390  21
   0 -15  -5 1004.95 289.915  16
   0 -15  -6 3075.84 486.236  13
   0 -15  -6 2745.25 440.143  16
   0 -15  -6 2959.29 436.873  27
   0 -15  -6 2421.72 453.143  21
   0 -15  -6 2723.46 453.021  25
   0 -15  -7 67.1939 142.221  21
   0 -15  -7 72.3421 198.521  25
   0 -15  -7 104.341 170.504  13
   0 -15  -7-78.5883 154.429  27
   0 -15  -7 50.0504 136.277  16
   0 -15  -8 63.4493 155.446  16
   0 -15  -8 133.422 208.723  27
   0 -15  -8 403.796 230.928  21
   0 -15  -8-31.3380 167.849  25
   0 -15  -8 349.679 201.958  13
   0 -15  -9 2083.62 386.938  21
   0 -15  -9 1848.92 316.295  27
   0 -15  -9 1864.57 328.126  16
   0 -15  -9 2003.19 393.133  13
   0 -15  -9 1828.78 346.246  25
   0 -15 -10 115.718 149.338  25
   0 -15 -10 199.871 176.022  16
   0 -15 -10 0.29562 147.959  21
   0 -15 -10-45.6621 145.007  13
   0 -15 -10 320.740 134.938  27
   0 -15 -11-124.644 157.051  25
   0 -15 -11 134.770 136.500  21
   0 -15 -11 61.4662 154.805  13
   0 -15 -11 107.661 129.452  16
   0 -15 -12 49.3001 101.764  21
   0 -15 -12 190.773 142.223  25
   0 -15 -12-38.4974 97.1433  16
   0 -15 -12 178.617 154.237  13
   0 -15 -13 3195.00 335.797  16
   0 -15 -13 2532.65 342.598  13
   0 -15 -13 2343.69 318.370  25
   0 -15 -13 2571.14 346.617  21
   0 -15 -14 502.673 151.187  13
   0 -15 -14 463.087 122.296  16
   0 -15 -14 569.797 168.178  25
   0 -15 -14 609.152 180.302  21
   0 -15 -15 1147.16 206.188  21
   0 -15 -15 1215.79 185.550  25
   0 -16  12 2258.87 258.597   7
   0 -16  11 136.724 91.3205  22
   0 -16  11 222.107 117.906   7
   0 -16  11 5.34165 86.5366  27
   0 -16  10 2132.86 288.071  22
   0 -16  10 1943.85 297.064   7
   0 -16  10 2296.71 304.284  27
   0 -16   9 3147.02 369.995  22
   0 -16   9 2671.07 349.476   7
   0  16  -9 2184.16 251.028  26
   0 -16   9 3080.40 375.409  27
   0 -16   8 1578.90 253.039  13
   0 -16   8 988.542 229.875   7
   0  16  -8 916.301 191.633  26
   0 -16   8 1154.88 248.222  22
   0 -16   8 1424.34 272.520  27
   0 -16   7 5391.85 510.103  22
   0 -16   7 5261.87 541.653  27
   0 -16   7 5780.87 544.753   7
   0 -16   7 6628.57 514.776  13
   0 -16   6 713.732 215.028  22
   0 -16   6 764.970 227.538  27
   0 -16   6 628.938 203.584   7
   0 -16   6 832.244 240.662  13
   0 -16   5 260.264 140.409  27
   0 -16   5 335.767 162.718  22
   0 -16   5 340.817 192.848   7
   0 -16   5 185.346 163.274  13
   0 -16   4 1308.50 295.348  13
   0 -16   4 1116.20 276.369  27
   0 -16   4 1131.17 274.512   7
   0 -16   4 1147.22 269.677  21
   0 -16   4 1226.01 258.763  22
   0 -16   3 3755.60 463.820  21
   0 -16   3 3860.22 464.913   7
   0 -16   3 3840.96 482.823  13
   0 -16   3 3407.23 479.923  27
   0 -16   2 234.749 186.602  27
   0 -16   2 114.032 125.831  21
   0 -16   2 74.7913 149.248   7
   0 -16   2 255.189 158.065  13
   0 -16   1 542.510 200.742   7
   0 -16   1 887.057 255.640  21
   0 -16   1 596.931 189.033  25
   0 -16   1 607.818 244.902  27
   0 -16   1 698.966 235.968  13
   0 -16   0 568.277 247.724  13
   0 -16   0 423.537 175.617  25
   0 -16   0 625.902 239.103  27
   0 -16   0 256.055 143.590   7
   0 -16   0 821.587 261.881  21
   0 -16  -1 1201.35 270.889   7
   0 -16  -1 1188.82 282.983  21
   0 -16  -1 871.419 255.994  27
   0 -16  -1 1132.38 302.915  13
   0 -16  -1 979.187 245.543  25
   0 -16  -2 2596.12 386.672  25
   0 -16  -2 2151.25 366.045  16
   0 -16  -2 2163.71 372.717  27
   0 -16  -2 2435.46 413.353  13
   0 -16  -2 2206.33 376.605  21
   0 -16  -2 2358.11 344.755   7
   0 -16  -3 4653.26 530.112  27
   0 -16  -3 4617.29 522.524  16
   0 -16  -3 4192.06 533.458  13
   0 -16  -3 4272.06 516.102  21
   0 -16  -3 4812.27 525.385  25
   0 -16  -3 5113.36 472.322   7
   0 -16  -4 3295.72 435.996  25
   0 -16  -4 2994.22 431.548  21
   0 -16  -4 2772.13 395.530  27
   0 -16  -4 2866.08 423.931  13
   0 -16  -4 3039.10 427.868  16
   0 -16  -5 121.755 133.423  21
   0 -16  -5-58.0005 139.328  27
   0 -16  -5-138.981 136.411  25
   0 -16  -5 149.347 135.293  16
   0 -16  -5 5.80696 126.598  13
   0 -16  -6 1342.96 312.265  13
   0 -16  -6 1499.47 288.842  25
   0 -16  -6 1415.58 307.131  21
   0 -16  -6 1456.10 305.519  27
   0 -16  -6 1459.00 267.628  16
   0 -16  -7-47.4622 125.173  16
   0 -16  -7 5.03821 127.910  13
   0 -16  -7 242.214 153.582  25
   0 -16  -7 111.335 117.952  27
   0 -16  -7 60.0923 157.601  21
   0 -16  -8 3061.28 425.081  21
   0 -16  -8 2862.47 337.782  27
   0 -16  -8 2542.30 367.440  13
   0 -16  -8 2993.20 368.590  16
   0 -16  -8 2497.71 365.732  25
   0 -16  -9 235.569 155.325  13
   0 -16  -9 380.069 168.262  25
   0 -16  -9 391.306 148.083  16
   0 -16  -9 321.614 160.575  21
   0 -16  -9 261.168 104.321  27
   0 -16 -10 1614.98 290.832  21
   0 -16 -10 1448.62 268.947  13
   0 -16 -10 2086.46 269.007  16
   0  16  10 1806.79 216.875  29
   0 -16 -10 1620.98 280.302  25
   0 -16 -11 307.463 157.531  21
   0 -16 -11 273.468 111.730  16
   0 -16 -11 281.333 127.927  25
   0 -16 -11 285.416 148.138  13
   0  16  11 425.843 121.296  29
   0 -16 -12 106.586 97.6057  25
   0 -16 -12 17.8806 88.4036  13
   0 -16 -12 140.390 101.903  21
   0 -16 -13 588.932 143.893  21
   0 -16 -13 776.141 152.541  25
   0 -17   9 428.733 134.253   7
   0 -17   8 933.155 173.118  27
   0 -17   8 710.967 151.688   7
   0 -17   7 88.1418 115.883  27
   0 -17   7 23.2087 102.366   7
   0 -17   6 291.417 150.669  27
   0 -17   6 182.622 141.809   7
   0 -17   5 1283.77 246.088  27
   0  17  -5 785.899 163.039  26
   0 -17   5 1035.25 205.065  13
   0 -17   5 1174.50 232.003   7
   0 -17   4 1275.14 244.468  27
   0 -17   4 1682.77 265.199   7
   0 -17   3 263.349 153.064  13
   0 -17   3 254.457 146.709  27
   0 -17   3 183.023 121.849   7
   0 -17   2 4258.71 450.561  27
   0 -17   2 4335.19 408.402   7
   0 -17   2 5043.06 477.631  13
   0 -17   1 44.3103 90.6323  21
   0 -17   1 105.756 125.234  13
   0 -17   1 264.978 124.054   7
   0 -17   1 39.0642 120.958  27
   0 -17   0 480.978 165.740   7
   0 -17   0 534.496 149.812  25
   0 -17   0 576.094 178.712  21
   0 -17   0 263.287 153.440  27
   0 -17   0 145.490 125.737  13
   0 -17  -1-52.0103 92.1289  21
   0 -17  -1 236.607 142.391   7
   0 -17  -1 231.745 133.735  25
   0 -17  -1 146.170 138.002  13
   0 -17  -1-101.010 117.539  27
   0 -17  -2 81.3323 106.484  25
   0 -17  -2 124.072 126.207  13
   0 -17  -2 38.8496 108.119  21
   0 -17  -2 6.65391 119.821  27
   0 -17  -3 740.779 194.484  25
   0 -17  -3 832.277 196.761  21
   0 -17  -3 922.474 234.285  27
   0 -17  -3 796.288 228.591  13
   0 -17  -4 1562.97 260.496  25
   0 -17  -4 1314.16 237.374  27
   0 -17  -4 1353.23 254.347  21
   0 -17  -4 1344.88 254.276  13
   0 -17  -5 271.289 110.172  27
   0 -17  -5 433.768 160.257  25
   0 -17  -5 257.435 180.001  13
   0 -17  -5 129.696 133.236  21
   0 -17  -6 1603.81 250.923  25
   0 -17  -6 1317.26 250.614  13
   0 -17  -6 1601.58 241.664  27
   0 -17  -6 1929.88 286.667  21
   0 -17  -7 779.359 184.895  13
   0 -17  -7 747.890 182.160  21
   0 -17  -7 740.979 160.934  27
   0 -17  -7 774.642 182.017  25
   0 -17  -8 32.4056 93.2484  25
   0 -17  -8 206.077 117.717  13
   0 -17  -8 262.914 111.809  21
   0 -17  -9 1238.82 204.811  25
   0 -17  -9 1587.35 225.339  21
   0 -17  -9 1296.22 201.013  13
   0 -17 -10 210.116 91.1386  25
   0 -18   3 6.03610 70.7753  27
   0 -18   2 838.675 164.778  27
   0 -18   1 501.774 141.827  27
   0 -18   0 224.405 115.380  27
   0 -18  -1 3076.40 298.352  27
   0 -18  -1 3006.64 293.027  13
   0 -18  -2 256.700 107.728  13
   0 -18  -3 3924.95 327.006  13
   1 -17  -8 4465.24 366.028  13
   1 -17  -8 4204.51 333.624  25
   1 -17  -7 475.488 140.131  25
   1 -17  -7 338.532 133.276  13
   1 -17  -7 404.583 123.036  27
   1 -17  -6 1667.81 234.995  27
   1 -17  -6 2039.53 285.788  13
   1 -17  -6 2504.24 257.898  21
   1 -17  -6 1876.41 244.852  25
   1 -17  -5-8.58931 109.312  13
   1 -17  -5-13.6052 80.7412  21
   1 -17  -5 51.8358 83.4496  25
   1 -17  -5 32.0207 90.7311  27
   1 -17  -4 150.105 112.657  25
   1 -17  -4 162.581 106.347  21
   1 -17  -4 167.611 135.050  27
   1 -17  -4 172.758 113.375  13
   1 -17  -3 177.689 109.355  21
   1 -17  -3-106.762 123.569  13
   1 -17  -3 166.726 149.331  27
   1 -17  -3 30.8346 89.8442  25
   1 -17  -2 483.964 146.385  25
   1 -17  -2 787.966 183.808   7
   1 -17  -2 1149.16 241.681  27
   1 -17  -2 852.710 211.717  13
   1 -17  -2 1111.25 183.705  21
   1 -17  -1 1858.90 297.302  27
   1 -17  -1 2541.06 290.975  21
   1 -17  -1 1813.62 270.693   7
   1 -17  -1 1628.69 278.050  13
   1 -17   0 133.657 108.095   7
   1 -17   0 322.415 120.223  21
   1 -17   0 243.237 139.569  27
   1 -17   0 71.8004 93.5949  13
   1 -17   1 4285.36 411.604  13
   1 -17   1 3632.35 403.956  27
   1 -17   1 3636.23 366.102   7
   1 -17   2 253.696 160.623   7
   1 -17   2 83.6054 98.8744  27
   1 -17   2 438.668 154.089  13
   1 -17   3 981.182 231.825  27
   1 -17   3 1056.60 220.379   7
   1 -17   3 1534.57 240.687  13
   1 -17   4 1320.55 240.587   7
   1 -17   4 1401.17 241.359  27
   1 -17   5 6531.82 496.566  27
   1 -17   5 6139.05 477.186   7
   1 -17   6 2966.95 328.145   7
  -1  17  -6 2577.37 255.033  26
   1 -17   6 2612.17 299.526  27
   1 -17   7 5428.26 406.978  27
   1 -17   7 5432.79 415.441   7
   1 -17   8 1280.50 200.368   7
   1 -16 -12 1931.34 235.127  25
   1 -16 -12 1589.30 207.660  13
   1 -16 -11 460.530 144.644  21
   1 -16 -11 214.312 108.934  25
   1 -16 -11 278.199 139.834  13
   1 -16 -10 23.7563 71.3124  27
   1 -16 -10 286.057 133.907  13
   1 -16 -10 259.450 118.135  21
  -1  16  10 271.727 100.573  29
   1 -16 -10 231.364 132.221  25
   1 -16  -9 492.585 151.701  27
   1 -16  -9 583.089 179.604  13
   1 -16  -9 818.069 189.996  21
  -1  16   9 614.197 128.965  29
   1 -16  -9 459.514 152.218  25
   1 -16  -8 7109.22 582.682  13
   1 -16  -8 6602.91 511.984  27
   1 -16  -8 8130.52 589.527  21
  -1  16   8 7502.46 471.200  29
   1 -16  -8 7632.20 586.197  25
   1 -16  -7 156.606 145.146  13
  -1  16   7 99.4433 115.148  29
   1 -16  -7 122.907 134.895  25
   1 -16  -7 219.200 135.535  21
   1 -16  -7 86.2775 111.551  27
   1 -16  -7 78.1079 106.345  16
   1 -16  -6 1890.00 278.557  16
   1 -16  -6 1475.35 284.902  25
   1 -16  -6 1346.73 284.680  13
   1 -16  -6 1535.84 299.245  27
   1 -16  -6 1511.09 295.069  21
   1 -16  -5 2176.50 345.700  25
   1 -16  -5 1918.00 343.358  13
   1 -16  -5 2347.94 296.214   7
   1 -16  -5 2298.17 342.370  21
   1 -16  -5 2110.04 349.773  27
   1 -16  -4 629.686 176.187   7
   1 -16  -4 649.680 226.345  21
   1 -16  -4 441.896 153.823  25
   1 -16  -4 371.686 137.964  27
   1 -16  -4 674.162 237.504  13
   1 -16  -3 1152.73 274.035  27
   1 -16  -3 1762.99 301.409  21
   1 -16  -3 1716.55 284.526   7
   1 -16  -3 1647.15 295.792  25
   1 -16  -3 1334.35 313.937  13
   1 -16  -2 755.005 210.810  25
   1 -16  -2 536.274 185.961   7
   1 -16  -2 296.528 190.244  13
   1 -16  -2 541.647 210.186  21
   1 -16  -2 299.113 177.137  27
   1 -16  -1-77.0103 143.168  21
   1 -16  -1 245.628 163.212  25
   1 -16  -1-28.8730 120.650  13
   1 -16  -1 225.173 195.361   7
   1 -16  -1 68.6822 121.733  27
   1 -16   0 1595.39 293.209  21
   1 -16   0 1061.84 280.973  13
   1 -16   0 1520.06 271.478  25
   1 -16   0 1139.82 288.175  27
   1 -16   0 1312.69 288.643   7
   1 -16   1 977.467 270.121   7
   1 -16   1 867.889 253.810  13
   1 -16   1 770.792 244.327  27
   1 -16   1 1197.45 260.215  21
   1 -16   2 2674.42 420.089  27
   1 -16   2 2942.41 424.025  13
   1 -16   2 3610.84 429.488  21
   1 -16   2 2529.32 384.878   7
   1 -16   3 666.485 193.317  21
   1 -16   3 271.496 178.474  13
   1 -16   3 620.159 234.349  27
   1 -16   3 576.277 181.369   7
   1 -16   4 2021.08 328.238  13
   1 -16   4 1582.50 316.810   7
   1 -16   4 1640.07 325.781  27
   1 -16   5 333.330 203.120  27
   1 -16   5 259.859 171.107   7
   1 -16   5 497.635 197.771  13
   1 -16   6 250.720 104.400  13
   1 -16   6 32.9397 131.131  27
   1 -16   6-111.817 155.345   7
   1 -16   7-41.3541 130.380  27
   1 -16   7 209.574 150.983   7
   1 -16   8-56.3793 126.695  27
   1 -16   8 39.5669 134.745   7
  -1  16  -8 29.6984 98.8038  26
   1 -16   9 51.9805 97.1742  27
   1 -16   9 62.1025 104.024  22
   1 -16   9 262.057 160.439   7
  -1  16  -9-144.747 118.463  26
  -1  16 -10-27.5143 92.7996  26
   1 -16  10 156.465 123.038   7
   1 -16  10 172.525 94.6507  27
   1 -16  10 405.164 125.724  22
   1 -16  11-44.1505 87.9038   7
   1 -16  12 14.1999 80.5296   7
   1 -15 -14 286.433 114.696  21
   1 -15 -14 425.375 133.883  13
   1 -15 -14 281.987 107.293  25
   1 -15 -13 233.650 125.306  25
   1 -15 -13 140.301 114.512  21
   1 -15 -13 351.226 143.885  13
   1 -15 -12 100.644 109.994  25
   1 -15 -12 131.133 127.922  21
   1 -15 -12 24.1832 130.016  13
   1 -15 -11 1270.39 254.979  21
   1 -15 -11 1332.26 283.411  13
   1 -15 -11 857.907 195.085  27
   1 -15 -11 1251.92 261.125  25
   1 -15 -10 1078.56 270.762  27
   1 -15 -10 1809.07 326.608  21
   1 -15 -10 1140.99 267.693  25
   1 -15 -10 1781.48 253.131  16
   1 -15 -10 1537.75 309.817  13
   1 -15  -9 67.6928 124.612  21
   1 -15  -9 212.902 166.086  25
   1 -15  -9 47.0126 98.8772  27
   1 -15  -9-17.6056 88.6825  16
   1 -15  -9 72.6686 127.830  13
   1 -15  -8 35.8038 128.673  13
   1 -15  -8 46.0984 154.216  25
   1 -15  -8-14.8195 117.280  27
   1 -15  -8 9.90371 97.3500  16
   1 -15  -8 39.1230 132.134  21
   1 -15  -7 588.303 211.092  27
   1 -15  -7 350.409 231.614  25
   1 -15  -7 694.877 215.534  16
   1 -15  -7 597.053 227.361  13
   1 -15  -7 626.646 232.448  21
   1 -15  -6 6213.70 636.179  25
   1 -15  -6 5016.99 577.086  27
   1 -15  -6 6415.06 648.419  21
   1 -15  -6 5198.85 607.227  13
   1 -15  -6 6776.41 616.120  16
   1 -15  -6 6151.28 520.826   7
  -1  15   5 606.358 210.446  29
   1 -15  -5 453.155 211.256  21
   1 -15  -5 343.269 165.625  16
   1 -15  -5 312.637 222.300  13
   1 -15  -5 435.997 180.206   7
   1 -15  -5 543.604 212.365  27
   1 -15  -5 55.1762 122.743  25
   1 -15  -4-91.0474 127.642  16
   1 -15  -4 195.258 184.895  27
   1 -15  -4-50.4654 152.984  25
   1 -15  -4 25.5787 176.351  13
   1 -15  -4 120.022 152.005  21
   1 -15  -4-301.093 130.585   7
  -1  15   4 102.876 132.892  29
   1 -15  -3 9151.31 814.211  13
   1 -15  -3 9315.46 777.542  16
   1 -15  -3 8643.57 782.867  27
   1 -15  -3 8800.91 741.757  25
   1 -15  -3 7954.40 657.914   7
   1 -15  -3 9210.23 806.660  21
   1 -15  -2 2016.34 385.423  27
   1 -15  -2 1787.15 341.119   7
   1 -15  -2 1798.71 353.458  16
   1 -15  -2 2149.53 375.639  25
   1 -15  -2 1765.83 361.917  21
   1 -15  -2 1586.64 358.360  13
   1 -15  -1 196.037 135.941   7
   1 -15  -1 91.0414 145.367  21
   1 -15  -1 156.290 130.162  16
   1 -15  -1 355.028 227.075  27
   1 -15  -1 86.1665 168.338  13
   1 -15  -1 151.381 171.893  25
   1 -15   0 364.863 216.515   7
   1 -15   0 58.4943 139.411  13
   1 -15   0-201.337 202.655  27
   1 -15   0 458.895 275.112  21
   1 -15   0 337.151 158.282  25
   1 -15   1 765.016 192.078  25
   1 -15   1 289.599 200.501  27
   1 -15   1 716.396 260.595  13
   1 -15   1 898.229 275.212   7
   1 -15   1 785.405 257.576  21
   1 -15   2 972.291 295.265  27
   1 -15   2 1266.53 313.732  21
   1 -15   2 1126.34 276.341   7
   1 -15   2 1300.78 322.786  13
   1 -15   3 647.563 254.241  21
   1 -15   3 1.68374 143.087  27
   1 -15   3 71.4956 149.370   7
   1 -15   3 617.764 237.647  13
   1 -15   4 4062.31 536.254  27
   1 -15   4 4214.57 523.026  21
   1 -15   4 3636.03 500.094   7
   1 -15   4 3890.22 505.361  13
   1 -15   5 4051.79 494.693  13
   1 -15   5 3814.55 486.239  21
   1 -15   5 3647.63 502.721  27
   1 -15   5 3513.63 493.754   7
   1 -15   6 4247.09 540.328  27
   1 -15   6 5804.62 565.518  13
   1 -15   6 4687.29 520.398  22
   1 -15   6 4058.65 523.697   7
   1 -15   7 2335.92 393.447   7
   1 -15   7 2391.02 374.746  22
   1 -15   7 2408.91 406.308  27
   1 -15   8 2408.73 388.426  22
   1 -15   8 2448.09 388.449   7
   1 -15   8 2534.30 381.085  27
   1 -15   9-20.5001 138.461   7
   1 -15   9 3.61134 125.736  22
   1 -15   9 13.7777 109.911  27
  -1  15 -10-28.4943 104.006  26
   1 -15  10 36.1967 152.683   7
   1 -15  10 99.1908 122.752  22
   1 -15  11 521.751 188.733   7
   1 -15  11 543.495 168.075  27
  -1  15 -11 500.143 150.828  26
   1 -15  11 377.237 153.071  22
  -1  15 -12 1322.18 240.472  26
   1 -15  12 1293.97 254.907  22
   1 -15  12 1478.28 226.619  27
   1 -15  12 1122.07 263.508   7
   1 -15  13 428.145 157.740   7
   1 -15  13 302.221 139.079  22
  -1  15 -13 357.169 137.516  26
   1 -15  14 6266.18 446.817  22
   1 -15  14 6757.48 456.388   7
   1 -14 -16 3880.86 313.195  25
   1 -14 -16 4172.79 373.672  21
   1 -14 -15 354.222 134.699  15
   1 -14 -15 368.758 140.154  13
   1 -14 -15 348.338 156.911  21
   1 -14 -15 288.485 119.409  25
   1 -14 -14 5078.81 490.730  13
   1 -14 -14 5757.02 497.252  25
   1 -14 -14 5736.82 526.337  15
   1 -14 -13 1475.23 292.558  13
   1 -14 -13 929.024 228.877  21
   1 -14 -13 1408.63 285.728  25
   1 -14 -13 882.250 242.592  15
   1 -14 -12 3931.89 425.983  27
   1 -14 -12 5773.92 604.555  21
   1 -14 -12 4910.68 555.255  13
   1 -14 -12 4986.84 537.460  15
   1 -14 -12 5138.79 536.174  25
   1 -14 -11 1010.59 266.367  21
   1 -14 -11 893.092 285.365  15
   1 -14 -11 954.007 262.235  25
   1 -14 -11 868.995 232.082  27
   1 -14 -11 1093.45 317.899  13
   1 -14 -11 1191.66 256.337  16
   1 -14 -10 1299.50 273.467  16
   1 -14 -10 1148.22 288.968  21
   1 -14 -10 1045.00 283.850  13
   1 -14 -10 965.178 263.953  27
   1 -14 -10 1028.09 308.300  25
   1 -14  -9 1724.24 330.168  16
   1 -14  -9 1445.35 364.941  13
   1 -14  -9 1401.97 289.783  27
   1 -14  -9 1559.78 353.576  21
   1 -14  -9 1221.81 284.195  25
   1 -14  -8 225.010 233.497  27
   1 -14  -8 17.8837 139.856  21
   1 -14  -8 226.638 188.550  16
   1 -14  -8 58.1340 141.343  13
   1 -14  -8-81.3643 139.865  25
   1 -14  -7 2149.96 380.104  16
   1 -14  -7 2243.87 413.158  27
   1 -14  -7 2204.80 429.251  25
   1 -14  -7 2361.64 434.968  21
   1 -14  -7 1801.90 368.899  13
   1 -14  -6 2416.78 449.984  21
   1 -14  -6 1634.88 338.050  27
   1 -14  -6 1799.15 374.007  25
   1 -14  -6 1377.97 369.241  13
   1 -14  -6 2291.90 384.923  16
   1 -14  -5 1632.29 360.811  25
   1 -14  -5 1524.30 339.744  21
   1 -14  -5 1395.47 352.529  13
   1 -14  -5 1072.75 258.304  27
   1 -14  -5 1890.16 378.424  16
   1 -14  -4 526.681 263.063  13
   1 -14  -4 443.358 209.381  16
   1 -14  -4 617.046 261.971  21
   1 -14  -4 640.025 239.195  25
   1 -14  -4 793.605 327.125  27
   1 -14  -3 9497.71 826.598  25
   1 -14  -3 10015.9 865.365  16
   1 -14  -3 10050.7 911.905  13
   1 -14  -3 9055.46 856.842  27
   1 -14  -2 4974.92 651.908  13
   1 -14  -2 4538.77 606.785  27
   1 -14  -2 6131.02 691.706  21
   1 -14  -2 4685.98 594.556  16
   1 -14  -2 5086.15 593.476  25
   1 -14  -1 16470.7 1133.29  21
   1 -14  -1 14605.8 1078.80  27
   1 -14  -1 16453.9 1074.58  25
   1 -14  -1 15034.0 1072.94  16
   1 -14  -1 15886.9 1146.29  13
   1 -14   0 5049.04 626.254  21
   1 -14   0 4364.19 567.240  16
   1 -14   0 3775.46 576.007  27
   1 -14   0 4602.70 610.919  13
   1 -14   0 4959.90 606.096  25
   1 -14   1 2682.62 469.907  21
   1 -14   1 2173.92 458.612  13
   1 -14   1 2821.73 510.790  27
   1 -14   1 2215.71 403.525   7
   1 -14   1 1977.55 413.472  16
   1 -14   1 2000.80 390.089  25
   1 -14   2 1783.20 378.239  13
   1 -14   2 1757.24 363.706  21
   1 -14   2 1608.19 389.995  27
   1 -14   2 2118.16 371.208  25
   1 -14   2 1521.72 357.323   7
   1 -14   3 4357.35 517.875  11
   1 -14   3 5166.64 612.881  21
   1 -14   3 5152.02 623.738  13
   1 -14   3 5173.04 656.451  27
   1 -14   3 5186.44 628.577   7
   1 -14   4 1106.43 303.708  27
   1 -14   4 1202.72 326.471   7
   1 -14   4 1107.47 308.782  22
   1 -14   4 1141.96 320.382  21
   1 -14   4 1538.41 370.582  13
   1 -14   4 1214.90 276.691  11
   1 -14   5 1776.08 365.528  13
   1 -14   5 1524.70 347.035  21
   1 -14   5 1409.42 327.799  22
   1 -14   5 1206.79 335.811   7
   1 -14   5 1495.44 375.561  27
   1 -14   6 1634.46 353.332  13
   1 -14   6 1415.50 339.132  27
   1 -14   6 1395.81 334.544  21
   1 -14   6 1150.22 302.465   7
   1 -14   6 1419.73 351.182  22
   1 -14   7 10555.0 814.336  13
   1 -14   7 8113.24 774.711  27
   1 -14   7 7796.41 774.764  22
   1 -14   7 8210.88 779.590   7
   1 -14   8 3933.31 552.635  22
   1 -14   8 3549.07 522.685   7
   1 -14   8 3437.82 502.241  27
   1 -14   9 676.594 268.266   7
   1 -14   9 526.114 225.574  27
   1 -14   9 148.262 136.564  22
   1 -14  10 2959.80 454.350   7
  -1  14 -10 3995.68 419.200   8
   1 -14  10 3857.17 489.012  27
   1 -14  10 3407.35 493.718  22
  -1  14 -11 893.766 245.528  26
   1 -14  11 887.904 249.007   7
   1 -14  11 1259.69 295.941  27
  -1  14 -11 1686.05 276.858   8
   1 -14  11 1112.71 295.365  22
   1 -14  12-198.675 134.152  22
   1 -14  12-138.108 152.739  27
  -1  14 -12-50.2282 99.7077  26
  -1  14 -12 225.160 107.049   8
   1 -14  12 67.5369 126.125   7
  -1  14 -13 850.491 177.300   8
   1 -14  13 545.917 196.881  22
   1 -14  13 536.856 187.296  27
  -1  14 -13 486.913 163.321  26
   1 -14  13 427.604 188.827   7
   1 -14  14 672.617 212.130  22
   1 -14  14 372.456 188.678   7
  -1  14 -14 521.981 160.294  26
  -1  14 -15 5290.18 415.450  26
   1 -14  15 5488.77 459.029   7
   1 -14  15 5327.92 497.320  22
   1 -14  16 278.824 136.368  22
  -1  14 -16 430.830 137.517  19
  -1  14 -16 643.368 132.305  26
  -1  14 -17 178.315 87.6880  19
   1 -14  17 787.841 159.483  22
   1 -13 -18 710.704 188.572  15
   1 -13 -18 824.515 181.188  21
   1 -13 -17 301.212 125.341  13
   1 -13 -17 310.286 134.089  21
   1 -13 -17 559.838 203.780  15
   1 -13 -17 412.137 124.970  25
   1 -13 -16 136.467 113.803  13
   1 -13 -16 374.587 143.506  25
   1 -13 -16 167.712 162.946  15
   1 -13 -16 346.245 164.087  21
   1 -13 -15 72.1814 117.869  13
   1 -13 -15 133.337 120.664  25
   1 -13 -15 117.289 138.136  21
   1 -13 -15 233.603 172.848  15
   1 -13 -14-104.859 170.110  15
   1 -13 -14 249.051 155.941  21
   1 -13 -14 201.295 115.423  16
   1 -13 -14 202.444 130.958  25
   1 -13 -14 336.086 188.299  13
   1 -13 -13 567.169 275.956  15
   1 -13 -13 381.954 181.745  21
   1 -13 -13 472.724 197.766  25
   1 -13 -13 332.330 196.762  13
   1 -13 -13 360.360 171.961  27
   1 -13 -13 222.261 142.272  16
   1 -13 -12 52.6764 203.823  15
   1 -13 -12 148.998 183.248  21
   1 -13 -12-184.591 160.287  25
   1 -13 -12 12.2771 105.384  16
   1 -13 -12 54.9195 149.033  13
   1 -13 -12 84.2977 112.528  27
   1 -13 -11-70.4977 133.401  13
   1 -13 -11 118.866 108.195  16
   1 -13 -11-34.0237 138.166  21
   1 -13 -11 12.4916 151.008  25
   1 -13 -11 46.6068 158.890  15
   1 -13 -10-167.664 262.101  15
   1 -13 -10 99.0204 198.601  21
   1 -13 -10-80.9440 173.223  13
   1 -13 -10-183.928 154.712  16
   1 -13 -10 48.1833 153.253  25
   1 -13  -9 424.069 193.152  25
   1 -13  -9 113.231 178.097  13
   1 -13  -9 395.819 193.492  16
   1 -13  -9 370.725 269.204  15
   1 -13  -9 385.688 271.175  21
   1 -13  -8 15148.7 1137.35  21
   1 -13  -8 14485.0 1112.83  13
   1 -13  -8 18268.7 1138.77  16
   1 -13  -8 14808.9 1123.51  15
   1 -13  -8 15959.2 1091.00  25
   1 -13  -7 9538.03 886.419  13
   1 -13  -7 10129.2 883.232  25
   1 -13  -7 10491.5 944.874  21
   1 -13  -7 11639.7 918.510  16
   1 -13  -6 157.859 167.783  16
   1 -13  -6 73.3092 203.143  25
   1 -13  -6 307.004 288.858  13
   1 -13  -6 7.23533 149.105  21
   1 -13  -5 1078.82 316.998  25
   1 -13  -5 807.807 291.136  21
   1 -13  -5 838.180 314.309  13
   1 -13  -5 1378.88 350.264  16
   1 -13  -4 4961.90 649.748  13
   1 -13  -4 4526.58 594.636  27
   1 -13  -4 4791.02 634.728  21
   1 -13  -4 4821.63 603.850  16
   1 -13  -4 4123.66 566.001  25
   1 -13  -3 16213.6 1171.84  27
   1 -13  -3 19513.7 1288.13  21
   1 -13  -3 18873.7 1284.69  13
   1 -13  -3 17996.0 1186.51  25
   1 -13  -3 19215.7 1225.82  16
   1 -13  -2 2927.54 514.887  13
   1 -13  -2 3362.19 518.713  16
   1 -13  -2 3027.91 480.386  25
   1 -13  -2 3190.34 523.184  27
   1 -13  -2 3495.85 536.569  21
   1 -13  -1 14143.7 1085.75  16
   1 -13  -1 15045.0 1118.43  13
   1 -13  -1 15027.5 1036.34  25
   1 -13  -1 15189.3 1115.60  21
   1 -13  -1 13780.3 1071.61  27
   1 -13   0 13445.3 1072.91  13
   1 -13   0 15351.6 1033.09  25
   1 -13   0 12644.6 1020.59  27
   1 -13   0 13757.1 1063.63  16
   1 -13   0 15086.2 1117.33  21
   1 -13   1 122.039 237.448  16
   1 -13   1-48.1760 165.407  21
   1 -13   1-15.0669 155.998  13
   1 -13   1-78.4883 137.974  25
   1 -13   1 142.282 165.542  27
   1 -13   2 407.703 230.131  16
   1 -13   2 836.453 306.638  27
   1 -13   2 990.975 295.417  13
   1 -13   2 397.355 153.971  21
   1 -13   2 888.601 257.116  25
   1 -13   2 481.136 173.433  11
   1 -13   3 9600.39 863.521   7
   1 -13   3 12275.3 984.049  21
   1 -13   3 10523.5 917.881  13
   1 -13   3 11279.9 794.931  11
   1 -13   3 9668.91 929.154  16
   1 -13   3 9923.67 915.079  27
   1 -13   4 9177.64 733.132  11
   1 -13   4 8791.01 862.062  27
   1 -13   4 10085.9 890.950  22
   1 -13   4 10179.7 903.086  21
   1 -13   4 8288.87 805.822   7
   1 -13   4 9560.25 888.210  13
   1 -13   5 4490.22 608.384  27
   1 -13   5 5127.53 637.268  13
   1 -13   5 5080.53 639.981  22
   1 -13   5 5571.97 672.311  21
   1 -13   5 4873.79 633.783   7
   1 -13   5 4667.85 542.221  11
   1 -13   6 6085.97 687.252   7
   1 -13   6 6612.58 648.279  11
   1 -13   6 6538.02 726.069  27
   1 -13   6 6727.20 713.465  21
   1 -13   6 8129.45 783.873  13
   1 -13   6 6180.07 727.941  22
   1 -13   7 1579.83 375.570  21
   1 -13   7 1152.12 300.873  11
   1 -13   7 1409.68 381.195  27
   1 -13   7 1010.06 314.184  22
   1 -13   7 1373.05 361.513   7
   1 -13   7 1147.40 287.324  13
   1 -13   8 1224.89 326.917  27
   1 -13   8 1217.76 371.402  22
   1 -13   8 2002.86 371.896  13
   1 -13   8 1127.94 360.423   7
   1 -13   8 1093.27 281.748  11
   1 -13   9 1253.55 335.939   7
   1 -13   9 1920.78 390.095  27
   1 -13   9 1624.14 408.471  22
   1 -13  10 17205.5 1195.85  22
   1 -13  10 17935.0 1143.69  27
   1 -13  10 17107.7 1138.32   7
   1 -13  11 1660.96 370.053  27
  -1  13 -11 1576.65 299.462   8
   1 -13  11 1571.33 353.301   7
   1 -13  11 1095.30 309.629  22
  -1  13 -12-17.7855 152.317  26
   1 -13  12 151.185 152.775  27
   1 -13  12-303.956 205.902   7
   1 -13  12 169.310 264.305  22
   1 -13  13 8981.40 703.700  27
   1 -13  13 6796.07 669.451   7
  -1  13 -13 7756.54 611.266   8
  -1  13 -13 6907.89 645.722  26
   1 -13  13 7062.58 716.145  22
  -1  13 -14 619.593 188.768   8
  -1  13 -14 66.6631 114.921  26
   1 -13  14 461.971 255.788  22
   1 -13  14 520.778 228.324   7
   1 -13  15 696.198 220.996  22
   1 -13  15 588.150 190.709   7
  -1  13 -15 1031.31 212.595   8
  -1  13 -15 713.439 202.795  26
  -1  13 -16 626.889 153.000   8
   1 -13  16 274.384 153.355   7
  -1  13 -16 468.190 144.626  26
   1 -13  16 379.337 162.107  22
  -1  13 -17 143.703 107.760   8
  -1  13 -17-38.4156 106.535  19
   1 -13  17 169.465 131.899  22
   1 -13  17 162.126 130.651   7
  -1  13 -17-83.8151 82.9888  26
  -1  13 -18 900.105 173.361  19
   1 -13  18 1092.06 215.193  22
   1 -13  19 660.978 144.419  22
   1 -12 -20 846.731 162.482  21
   1 -12 -20 1141.53 216.418  15
   1 -12 -19 287.900 124.082  21
   1 -12 -19 487.589 188.104  15
   1 -12 -18 23.5445 101.775  21
   1 -12 -18 46.0260 147.377  15
   1 -12 -18 135.707 97.8349  25
   1 -12 -18 112.465 100.982  13
   1 -12 -17-51.7593 120.299  13
   1 -12 -17-145.669 163.761  21
   1 -12 -17-35.3083 152.135  15
   1 -12 -17-209.121 123.091  25
   1 -12 -16 8.52790 142.851  13
   1 -12 -16-88.6896 151.015  15
   1 -12 -16 133.084 135.316  25
   1 -12 -16 259.575 136.980  21
   1 -12 -15 768.430 250.130  13
   1 -12 -15 716.699 197.053  25
   1 -12 -15 755.370 278.710  15
   1 -12 -15 1339.21 276.434  16
   1 -12 -15 603.613 214.487  21
   1 -12 -14 3972.55 469.976  16
   1 -12 -14 2817.25 470.343  21
   1 -12 -14 2447.10 454.139  15
   1 -12 -14 2651.11 403.468  25
   1 -12 -14 2393.96 422.662  13
   1 -12 -13 414.324 209.169  25
   1 -12 -13 312.303 221.223  21
   1 -12 -13 317.779 213.839  13
   1 -12 -13 274.316 241.494  15
   1 -12 -13 236.224 165.344  16
   1 -12 -12 1515.76 418.153  15
   1 -12 -12 2023.11 376.040  16
   1 -12 -12 1239.53 339.747  13
   1 -12 -12 1145.21 297.799  25
   1 -12 -12 1459.56 388.708  21
   1 -12 -11 8146.60 762.483  25
   1 -12 -11 7989.06 819.867  13
   1 -12 -11 8135.20 870.490  15
   1 -12 -11 8314.92 848.020  21
   1 -12 -11 9965.94 822.629  16
   1 -12 -10 110.981 186.526  21
   1 -12 -10-21.2084 163.802  15
   1 -12 -10 183.742 257.087  13
   1 -12 -10 23.4191 147.496  25
   1 -12 -10 200.597 119.328  16
   1 -12  -9 26469.0 1481.25  13
   1 -12  -9 26659.8 1548.01  21
   1 -12  -9 31229.1 1518.59  16
   1 -12  -9 25406.5 1389.08  25
   1 -12  -9 26096.5 1560.28  15
   1 -12  -8 8825.03 900.986  15
   1 -12  -8 9104.66 870.937  13
   1 -12  -8 11017.0 913.003  16
   1 -12  -8 8948.85 890.282  21
   1 -12  -8 8403.32 796.639  25
   1 -12  -7 18409.0 1254.09  13
   1 -12  -7 19845.9 1328.61  15
   1 -12  -7 18784.0 1196.66  25
   1 -12  -7 21128.4 1263.05  16
   1 -12  -7 19188.2 1299.17  21
   1 -12  -6 10949.9 980.064  21
   1 -12  -6 11184.8 911.478  25
   1 -12  -6 10522.3 982.871  13
   1 -12  -6 12982.3 995.565  16
   1 -12  -5 20421.4 1294.00  13
   1 -12  -5 21347.2 1356.67  21
   1 -12  -5 20006.9 1231.16  25
   1 -12  -5 21762.6 1295.66  16
   1 -12  -4 9841.78 868.295  16
   1 -12  -4 8082.73 837.660  13
   1 -12  -4 9898.47 862.714  25
   1 -12  -4 8712.59 875.745  21
   1 -12  -3 5388.73 625.150  25
   1 -12  -3 5978.59 709.997  21
   1 -12  -3 6938.77 1642.75   1
   1 -12  -3 5194.15 692.536  13
   1 -12  -3 5176.33 635.084  16
   1 -12  -2 249.878 197.052  21
   1 -12  -2 161.169 326.598   1
   1 -12  -2 103.374 153.108  25
   1 -12  -2 240.758 188.097  16
   1 -12  -2 69.4845 160.340  13
   1 -12  -1 35276.2 1681.76  27
   1 -12  -1 36098.5 1741.59  13
   1 -12  -1 38260.0 1762.35  16
   1 -12  -1 41135.8 3952.94   1
   1 -12  -1 39965.3 1830.94  21
   1 -12  -1 40307.5 1699.32  25
   1 -12   0 45797.9 1793.44  25
   1 -12   0 45352.9 1953.50  21
   1 -12   0 45972.5 4196.59   1
   1 -12   0 37737.3 1755.40  27
   1 -12   0 40287.0 1829.26  16
   1 -12   0 42578.5 1888.04  13
   1 -12   1-219.832 573.234   1
   1 -12   1 138.287 233.850  21
   1 -12   1 193.399 176.498  25
   1 -12   1-225.713 175.369  13
   1 -12   1 25.0011 146.678  27
   1 -12   1-23.8335 170.983  16
   1 -12   2 10677.0 923.844  16
   1 -12   2 12113.8 983.448  13
   1 -12   2 10837.1 931.915  27
   1 -12   2 12623.4 821.478  11
   1 -12   2 13822.6 956.649  25
   1 -12   2 12079.9 979.795  21
   1 -12   2 12522.0 2201.84   1
   1 -12   3 481.141 254.202  16
   1 -12   3 907.182 288.184  22
   1 -12   3 327.053 228.615  21
   1 -12   3 1494.77 818.514   1
  -1  12  -3 688.505 346.277   6
   1 -12   3 869.563 304.480  27
   1 -12   3 460.476 262.736  13
   1 -12   3 698.977 228.977  11
   1 -12   4 16639.5 1143.32  13
   1 -12   4 14257.1 1099.23  16
   1 -12   4 16344.1 1154.50  22
  -1  12  -4 18806.1 2600.27   6
   1 -12   4 13551.5 1061.81  27
   1 -12   4 16474.3 1148.91  21
   1 -12   4 14629.9 927.814  11
   1 -12   5 8486.28 839.293  27
   1 -12   5 11559.1 957.125  21
  -1  12  -5 11024.2 1993.74   6
   1 -12   5 12404.9 2350.14   5
   1 -12   5 13306.9 2187.52   3
   1 -12   5 9083.55 834.649   7
   1 -12   5 9825.78 772.106  11
   1 -12   5 10806.7 954.804  22
   1 -12   5 12159.7 965.341  13
   1 -12   6 984.164 592.968   3
   1 -12   6 459.581 223.376   7
   1 -12   6 691.469 286.975  22
   1 -12   6 501.461 227.916  27
   1 -12   6 1063.52 292.936  21
   1 -12   6 773.436 458.077  13
   1 -12   6 747.843 242.067  11
   1 -12   7 13323.5 1082.99  22
   1 -12   7 12701.8 1022.76  27
   1 -12   7 13781.4 1051.52  21
   1 -12   7 13117.7 913.769  11
   1 -12   7 12130.7 982.636   7
   1 -12   8 1846.72 374.089  13
   1 -12   8 1651.98 375.027  27
   1 -12   8 982.182 263.132  11
   1 -12   8 1212.66 324.394  21
   1 -12   8 1164.13 323.653   7
   1 -12   8 1087.00 349.899  22
   1 -12   9 11951.3 1043.15  22
   1 -12   9 14930.1 1093.63  27
   1 -12   9 12462.2 923.239  11
   1 -12   9 12418.8 1001.32   7
   1 -12  10 3777.94 544.891  27
   1 -12  10 4060.38 541.833  11
   1 -12  10 4173.44 587.462   7
   1 -12  10 3624.64 584.082  22
   1 -12  11 10268.1 978.461  22
   1 -12  11 9922.80 897.009   7
   1 -12  11 12477.6 961.748  27
  -1  12 -12 4492.81 528.398   8
   1 -12  12 3530.65 569.901  22
   1 -12  12 5376.45 605.817  27
   1 -12  12 4428.58 587.707   7
  -1  12 -13 2946.44 431.802  26
   1 -12  13 3153.04 490.400   7
  -1  12 -13 3101.20 432.388   8
   1 -12  13 4037.33 529.658  27
   1 -12  13 2673.05 474.730  22
  -1  12 -14 7944.04 708.081  26
   1 -12  14 8345.14 795.769   7
   1 -12  14 10256.9 762.847  27
  -1  12 -14 8734.22 699.572   8
   1 -12  14 7750.10 779.728  22
   1 -12  15 3718.99 494.262   7
  -1  12 -15 3199.42 442.044  26
   1 -12  15 3574.76 517.999  22
  -1  12 -15 3683.71 438.773   8
  -1  12 -16 2057.42 338.670  26
   1 -12  16 1966.98 390.363  22
   1 -12  16 2586.23 387.928   7
  -1  12 -16 2620.07 355.483   8
  -1  12 -17 5.18389 89.8420   8
   1 -12  17 0.55458 161.969  22
   1 -12  17 351.917 186.475   7
  -1  12 -17 76.7353 121.099  26
  -1  12 -18 987.642 196.573  26
   1 -12  18 1623.42 251.890   7
  -1  12 -18 1755.48 255.562   8
  -1  12 -18 803.517 218.497  19
   1 -12  18 1089.20 276.201  22
  -1  12 -19 722.101 179.105  19
  -1  12 -19 773.758 159.052   8
  -1  12 -19 402.176 127.284  26
   1 -12  19 609.721 187.826  22
   1 -12  20 168.233 116.782  22
  -1  12 -20 246.429 102.087  19
   1 -11 -21 329.336 139.072  15
   1 -11 -21 75.9457 74.0575  21
   1 -11 -20 5718.35 536.648  15
   1 -11 -20 3960.36 414.782  21
   1 -11 -19 5812.40 531.682  21
   1 -11 -19 6302.20 613.260  15
   1 -11 -19 7271.94 564.784  19
   1 -11 -18 926.391 295.501  15
   1 -11 -18 1130.62 285.564  21
   1 -11 -18 501.721 174.728  13
   1 -11 -18 997.594 210.275  25
   1 -11 -18 921.596 224.664  19
   1 -11 -17 3422.36 391.030  25
   1 -11 -17 3953.81 490.377  19
   1 -11 -17 2480.82 359.537  13
   1 -11 -17 3260.77 507.163  15
   1 -11 -17 3792.48 511.705  21
   1 -11 -16 2701.60 499.285  15
   1 -11 -16 2666.22 381.430  25
   1 -11 -16 2544.62 406.636  19
   1 -11 -16 3651.91 431.096  16
   1 -11 -16 2549.82 438.200  21
   1 -11 -16 2891.91 417.482  13
   1 -11 -15 2685.32 437.081  19
   1 -11 -15 2256.74 382.548  25
   1 -11 -15 2851.87 512.388  15
   1 -11 -15 3412.54 452.193  16
   1 -11 -15 2441.02 458.836  21
   1 -11 -15 2091.41 403.986  13
   1 -11 -14 1558.09 382.741  21
   1 -11 -14 1687.43 379.302  13
   1 -11 -14 1677.33 432.385  15
   1 -11 -14 1655.24 329.312  25
   1 -11 -14 2127.46 395.814  16
   1 -11 -14 1456.38 337.009  19
   1 -11 -13 159.288 193.245  19
   1 -11 -13 32.3546 202.031  13
   1 -11 -13 27.2438 133.238  25
   1 -11 -13 31.5694 138.027  16
   1 -11 -13-1.61261 170.262  21
   1 -11 -13-140.336 152.446  15
   1 -11 -12 201.350 230.555  19
   1 -11 -12 204.277 181.586  21
   1 -11 -12 154.164 164.314  25
   1 -11 -12 387.024 219.177  16
   1 -11 -12 446.346 269.792  15
   1 -11 -12 214.375 209.584  13
   1 -11 -11 9665.60 972.437  15
   1 -11 -11 10384.7 965.805  21
   1 -11 -11 12526.8 957.879  16
   1 -11 -11 9496.29 880.890  19
   1 -11 -11 10241.3 859.988  25
   1 -11 -11 10415.5 920.043  13
   1 -11 -10 1077.26 298.253  25
   1 -11 -10 1567.53 350.951  16
   1 -11 -10 1161.08 307.158  15
   1 -11 -10 1205.03 368.719  19
   1 -11 -10 1462.14 358.102  21
   1 -11 -10 1173.08 349.704  13
   1 -11  -9 440.931 212.926  16
   1 -11  -9 95.8167 203.407  19
   1 -11  -9 28.0491 151.416  21
   1 -11  -9 83.8661 259.894  15
   1 -11  -9 213.085 129.862  25
   1 -11  -9 421.295 255.217  13
   1 -11  -8 10732.6 930.650  19
   1 -11  -8 11133.5 988.535  21
   1 -11  -8 10452.8 940.918  13
   1 -11  -8 11838.2 1036.28  15
   1 -11  -8 10059.9 874.486  25
   1 -11  -8 13604.2 998.168  16
   1 -11  -7 2196.93 424.180  13
   1 -11  -7 2047.33 428.217  21
   1 -11  -7 2057.04 416.635  19
   1 -11  -7 2005.80 385.158  25
   1 -11  -7 2369.96 403.234  16
   1 -11  -7 2080.59 461.421  15
   1 -11  -6 3709.34 558.150  21
   1 -11  -6 3451.09 493.414  25
   1 -11  -6 2880.12 468.573  13
   1 -11  -6 4523.70 642.648  15
   1 -11  -6 2642.57 460.975  16
   1 -11  -5 18692.5 1138.84  25
   1 -11  -5 17087.4 1190.91  13
   1 -11  -5 19676.3 2575.25   1
   1 -11  -5 19107.2 1257.77  21
   1 -11  -5 21206.1 1243.19  16
   1 -11  -4 2394.81 435.325  13
   1 -11  -4 2860.30 480.231  16
   1 -11  -4 2191.41 825.467   1
   1 -11  -4 2282.83 412.066  25
   1 -11  -4 3388.72 558.845  21
   1 -11  -3 6645.21 709.736  21
   1 -11  -3 5227.92 1296.24   1
   1 -11  -3 5627.52 627.235  25
   1 -11  -3 5710.67 644.267  16
   1 -11  -3 4345.67 612.571  13
   1 -11  -2 15581.1 1115.86  13
   1 -11  -2 16924.1 1109.73  16
   1 -11  -2 14990.6 2211.39   1
   1 -11  -2 16480.9 1056.81  25
   1 -11  -2 18118.2 1177.22  21
   1 -11  -1 4441.22 1185.80   1
   1 -11  -1 4549.78 588.059  16
   1 -11  -1 4334.80 553.204  25
   1 -11  -1 4770.65 598.533  21
   1 -11  -1 4336.79 560.470  13
   1 -11   0 11307.9 851.347  25
   1 -11   0 8117.06 1625.21   1
   1 -11   0 9612.97 857.928  16
   1 -11   0 10330.2 877.650  13
   1 -11   0 11517.1 925.286  21
   1 -11   1 1865.03 313.087  11
   1 -11   1 2002.57 846.500   1
   1 -11   1 780.740 266.543  16
   1 -11   1 1487.46 342.373  21
   1 -11   1 1719.78 349.453  25
   1 -11   1 1071.34 307.082  13
   1 -11   1 1290.29 337.504  27
   1 -11   2 1450.60 593.845   1
   1 -11   2 2287.73 387.071  25
   1 -11   2 2752.67 363.778  11
   1 -11   2 1683.41 859.065   3
   1 -11   2 1148.04 320.428  16
   1 -11   2 1683.94 376.891  27
   1 -11   2 2937.94 1059.45   5
   1 -11   2 2077.58 402.534  21
   1 -11   2 2018.37 408.760  13
   1 -11   3 218.147 169.682  27
   1 -11   3 298.474 141.288  11
   1 -11   3 340.600 548.831   5
   1 -11   3 300.367 226.350  21
   1 -11   3 212.649 131.583  16
   1 -11   3 666.268 507.482  22
   1 -11   3 1103.80 663.792   3
   1 -11   3-200.240 269.807   1
   1 -11   3 285.653 152.070  13
   1 -11   4-13.7317 148.457  16
   1 -11   4 101.748 520.199   3
   1 -11   4 304.308 180.643  11
   1 -11   4 66.7096 127.918  27
   1 -11   4-17.0046 130.905  22
   1 -11   4 22.2336 757.653   5
  -1  11  -4-255.345 357.495   6
   1 -11   4 90.3161 169.926  13
   1 -11   4 14.4722 401.267   1
   1 -11   4-23.9094 178.336  21
   1 -11   5 8175.32 808.517  27
   1 -11   5 7162.48 1686.53   5
   1 -11   5 9297.44 871.628  22
   1 -11   5 10560.7 1947.27   1
   1 -11   5 7272.27 1526.29   3
  -1  11  -5 9468.05 1797.25   6
   1 -11   5 8559.98 684.804  11
   1 -11   5 8702.03 857.054  16
   1 -11   5 10470.8 867.659  13
   1 -11   5 9849.16 884.323  21
   1 -11   6 353.386 189.791  27
   1 -11   6 184.151 162.085  22
  -1  11  -6 394.609 516.118   6
   1 -11   6 246.318 172.237  21
   1 -11   6 412.900 550.976   1
   1 -11   6 139.288 169.808   7
   1 -11   6 155.773 571.448   5
   1 -11   6 161.947 155.213  11
   1 -11   6 410.901 215.913  13
   1 -11   6 597.693 467.295   3
   1 -11   7 381.660 207.430   7
   1 -11   7 476.029 251.734  21
   1 -11   7 11.4717 148.045  11
   1 -11   7 400.657 215.968  22
   1 -11   7 338.291 505.080   3
   1 -11   7 521.469 207.084  13
  -1  11  -7 1228.03 794.614   6
   1 -11   7-399.160 857.878   5
   1 -11   7 479.349 246.110  27
   1 -11   8 118.396 201.997  21
   1 -11   8 38.8212 204.133  27
   1 -11   8 152.094 181.041  11
   1 -11   8 568.757 336.504   3
   1 -11   8 61.3751 130.267  22
   1 -11   8 194.539 327.774   5
   1 -11   8 134.797 174.339   7
  -1  11  -8-214.174 564.340   6
   1 -11   9 3784.88 1205.36   3
   1 -11   9 3830.89 548.078  11
  -1  11  -9 5096.03 1396.44   6
   1 -11   9 3880.52 594.272  22
   1 -11   9 3889.66 567.646   7
   1 -11   9 2456.27 1135.64   5
   1 -11   9 4080.45 588.792  27
   1 -11  10 7384.20 808.054  22
   1 -11  10 8058.87 743.516  11
   1 -11  10 9188.15 850.686  27
   1 -11  10 8061.79 799.479   7
   1 -11  11 12198.5 1062.30  22
   1 -11  11 13436.3 1031.69   7
   1 -11  11 14353.9 1064.55  27
   1 -11  11 12021.7 924.947  11
   1 -11  12 1910.09 433.400   7
   1 -11  12 1686.13 413.119  22
   1 -11  13 9716.99 858.743   7
   1 -11  13 9136.16 901.173  22
  -1  11 -13 9443.54 851.777  26
  -1  11 -13 9844.73 806.149   8
   1 -11  13 12207.1 913.306  27
  -1  11 -14 5052.57 566.441   8
  -1  11 -14 4679.94 574.438  26
   1 -11  14 4881.07 602.588   7
   1 -11  14 4320.87 637.553  22
  -1  11 -15 5901.71 638.162  26
   1 -11  15 6054.09 667.998   7
  -1  11 -15 6121.73 617.811   8
   1 -11  15 4680.28 641.744  22
   1 -11  16 166.634 149.404   7
  -1  11 -16 30.6910 164.019   8
  -1  11 -16-39.8971 159.169  26
   1 -11  16-296.234 233.319  22
   1 -11  17 254.795 185.829  22
   1 -11  17 888.908 250.210   7
  -1  11 -17 600.535 204.542   8
  -1  11 -17 623.158 224.262  26
   1 -11  18 2527.50 420.052  22
  -1  11 -18 2984.17 424.082  19
  -1  11 -18 2954.39 383.023  26
   1 -11  18 3283.83 400.399   7
  -1  11 -18 2967.79 384.640   8
  -1  11 -19 628.779 196.976  26
  -1  11 -19 744.049 194.543   8
  -1  11 -19 466.169 172.816  19
   1 -11  19 602.199 212.425  22
  -1  11 -20 36.1536 84.1643   8
  -1  11 -20 38.9670 99.1150  26
  -1  11 -20 3.15732 120.758  19
   1 -11  20 156.800 140.133  22
  -1  11 -21 512.903 147.645  19
   1 -11  21 257.557 113.113  22
   1 -10 -22 407.689 115.072  21
   1 -10 -22 986.261 217.465  15
   1 -10 -21 6023.17 555.302  15
   1 -10 -21 6649.33 489.166  19
   1 -10 -20 4429.18 514.965  21
   1 -10 -20 6378.62 536.254  19
   1 -10 -20 5432.90 569.648  15
   1 -10 -19 187.713 154.881  21
   1 -10 -19 251.316 207.589  15
   1 -10 -19 304.679 149.591  13
   1 -10 -19 211.247 167.686  19
   1 -10 -18 159.551 117.779  25
   1 -10 -18-124.822 139.299  19
   1 -10 -18 157.724 188.610  15
   1 -10 -18-31.3892 170.028  21
   1 -10 -18 42.5107 106.209  13
   1 -10 -17 1333.88 271.645  25
   1 -10 -17 862.562 301.386  21
   1 -10 -17 1193.91 323.841  19
   1 -10 -17 1492.95 399.413  15
   1 -10 -17 1130.54 272.691  13
   1 -10 -17 1447.21 296.114  16
   1 -10 -16 543.772 299.300  15
   1 -10 -16 491.846 265.189  21
   1 -10 -16 395.643 232.109  19
   1 -10 -16 826.254 270.468  16
   1 -10 -16 699.886 238.597  25
   1 -10 -16 530.114 243.259  13
   1 -10 -15 1473.93 352.179  19
   1 -10 -15 1533.65 405.602  15
   1 -10 -15 882.490 279.745  25
   1 -10 -15 1592.19 422.962  21
   1 -10 -15 1575.42 319.537  16
   1 -10 -14 105.398 202.484  15
   1 -10 -14 806.733 262.577  25
   1 -10 -14 664.170 355.280  21
   1 -10 -14 931.249 274.132  16
   1 -10 -14 1040.99 316.319  19
   1 -10 -13 5766.16 739.508  15
   1 -10 -13 5467.39 673.159  19
   1 -10 -13 5457.10 697.777  21
   1 -10 -13 5273.53 612.112  25
   1 -10 -13 7205.94 719.720  16
   1 -10 -12 631.124 231.158  25
   1 -10 -12 576.179 286.542  15
   1 -10 -12 845.651 280.965  21
   1 -10 -12 516.799 209.610  16
   1 -10 -12 574.492 284.305  19
   1 -10 -11 23793.3 1455.10  21
   1 -10 -11 21909.6 1423.73  15
   1 -10 -11 29960.0 1484.83  16
   1 -10 -11 22262.9 1363.70  19
   1 -10 -11 20644.9 1206.07  25
   1 -10 -11 31503.4 3089.55   4
   1 -10 -10 9225.76 1651.88   4
   1 -10 -10 7593.71 837.715  15
   1 -10 -10 7451.45 792.758  19
   1 -10 -10 8092.21 837.182  21
   1 -10 -10 9334.22 822.896  16
   1 -10 -10 7353.09 724.794  25
   1 -10  -9 9689.28 874.298  19
   1 -10  -9 10478.0 939.426  21
   1 -10  -9 11442.1 993.930  15
   1 -10  -9 8881.43 798.814  16
   1 -10  -9 11481.6 1733.55   4
   1 -10  -9 9167.77 794.111  25
   1 -10  -8 481.316 185.770  19
   1 -10  -8 437.839 245.729  21
   1 -10  -8 631.669 604.549   4
   1 -10  -8 872.537 311.479  16
   1 -10  -8 560.851 224.126  25
   1 -10  -8 781.434 298.549  15
   1 -10  -7 5872.25 717.256  15
   1 -10  -7 6234.15 1330.97   1
   1 -10  -7 4837.00 548.423  25
   1 -10  -7 5715.75 674.281  21
   1 -10  -7 5365.82 1117.75   4
   1 -10  -7 6817.25 688.194  16
   1 -10  -7 5069.71 634.729  19
   1 -10  -6 262.057 183.152  21
   1 -10  -6 516.850 208.493  25
   1 -10  -6 481.503 248.870  19
   1 -10  -6 117.445 444.204   1
   1 -10  -6 949.234 311.718  16
   1 -10  -6 347.655 334.940   4
   1 -10  -6 408.259 275.780  15
   1 -10  -5 1356.27 483.814   4
   1 -10  -5 2170.31 419.732  19
   1 -10  -5 2268.18 413.079  13
   1 -10  -5 2308.47 896.498   1
   1 -10  -5 2320.79 440.293  21
   1 -10  -5 2745.95 438.926  16
   1 -10  -5 2423.71 398.208  25
   1 -10  -4 4421.69 582.760  21
   1 -10  -4 4338.34 535.264  13
   1 -10  -4 5241.74 588.747  16
   1 -10  -4 4352.62 1114.59   1
   1 -10  -4 4485.38 523.126  25
   1 -10  -3 24030.4 1286.68  13
   1 -10  -3 20553.8 2379.26   1
   1 -10  -2 12544.6 1802.89   1
   1 -10  -1 445.720 410.266   1
   1 -10   0 2539.20 761.444   1
   1 -10   0 2617.71 900.847   5
   1 -10   1 236.417 502.629   3
   1 -10   1 1103.52 699.541   5
   1 -10   1 758.960 482.932   1
   1 -10   2 151.310 380.433   5
   1 -10   2 590.084 334.535   3
   1 -10   2 349.762 434.987   1
   1 -10   3 4543.73 1160.82   3
   1 -10   3 2998.09 954.553   1
   1 -10   3 2934.36 1064.58   5
   1 -10   3 4395.12 533.186  27
   1 -10   4 6263.35 1407.31   3
   1 -10   4 6269.61 1481.60   5
   1 -10   4 8723.78 796.810  16
   1 -10   4 7550.02 717.541  27
   1 -10   4 7518.97 1423.31   1
   1 -10   5 1004.07 330.880  16
   1 -10   5 394.174 350.561   1
   1 -10   5 1689.16 805.228   5
   1 -10   5 1581.02 361.084  21
   1 -10   5 1393.27 791.433   3
  -1  10  -5 1672.71 767.523   6
   1 -10   5 1525.89 352.161  22
   1 -10   5 1177.97 300.906  27
   1 -10   5 1672.36 314.133  11
   1 -10   6 264.360 143.327  27
   1 -10   6-211.298 180.342  22
   1 -10   6 278.785 226.634  21
   1 -10   6 844.717 339.596  13
   1 -10   6 239.829 290.679   1
   1 -10   6 268.283 134.322  11
   1 -10   6-332.478 486.795   3
  -1  10  -6-92.6833 312.603   6
   1 -10   6-36.0659 344.114   5
   1 -10   7 1381.01 792.408   1
   1 -10   7 744.014 237.443  11
  -1  10  -7 320.254 407.141   6
   1 -10   7 678.615 498.423   5
   1 -10   7 530.831 233.348  27
   1 -10   7 1238.15 718.116   3
   1 -10   7 1017.92 326.402  21
   1 -10   7 1161.32 313.194   7
  -1  10  -7 1413.98 324.933  10
   1 -10   8 411.970 232.006   7
   1 -10   8 382.765 480.050   3
  -1  10  -8 343.464 172.035  10
   1 -10   8 339.568 195.124  27
  -1  10  -8 540.487 523.815   6
   1 -10   8 291.869 165.057  11
   1 -10   8 211.755 542.468   5
   1 -10   8 209.885 416.126   1
   1 -10   8 278.659 164.343  21
   1 -10   9 93.2431 136.643  27
   1 -10   9 255.365 238.911   7
   1 -10   9 43.6262 427.428   3
  -1  10  -9 934.296 707.818   6
   1 -10   9 232.417 183.248  11
   1 -10   9 154.440 155.595  21
  -1  10  -9 625.727 241.962  10
   1 -10   9-375.198 513.869   5
   1 -10  10 2845.43 474.716   7
  -1  10 -10 3232.76 421.808  10
   1 -10  10 3508.67 520.667  27
  -1  10 -10 1836.57 906.797   6
   1 -10  10 2383.48 399.868  11
   1 -10  10 2652.73 1080.62   5
   1 -10  10 2939.44 1052.86   3
   1 -10  11 1909.61 385.427  11
   1 -10  11 2555.30 985.239   3
  -1  10 -11 3102.32 414.267  10
  -1  10 -11 2409.40 1008.40   6
   1 -10  11 1590.58 870.633   5
   1 -10  11 2659.68 470.310   7
   1 -10  11 3187.29 520.595  27
   1 -10  12 505.351 262.034   7
   1 -10  12 714.341 209.114  27
   1 -10  12 977.409 295.604  11
  -1  10 -12 980.924 255.922  10
   1 -10  13 38259.3 1680.38  27
  -1  10 -13 38681.4 1485.18  10
  -1  10 -13 29160.6 1571.32  26
   1 -10  13 30762.8 1577.95   7
  -1  10 -14 572.074 219.233  10
  -1  10 -14 435.568 229.918   8
   1 -10  14 594.089 261.802   7
  -1  10 -14 492.913 255.834  26
  -1  10 -15 7560.16 715.297   8
  -1  10 -15 7621.06 749.691  26
   1 -10  15 8089.22 787.305   7
  -1  10 -15 8836.18 677.527  10
  -1  10 -16 3893.73 544.608  26
  -1  10 -16 3539.63 482.367   8
  -1  10 -16 4460.62 459.932  10
   1 -10  16 4178.22 558.279   7
  -1  10 -17 2986.15 444.178  26
   1 -10  17 3342.65 483.565   7
   1 -10  17 2433.61 462.762  22
  -1  10 -17 3007.78 447.860   8
  -1  10 -17 3571.64 408.822  10
   1 -10  18 7710.50 746.351  22
  -1  10 -18 7767.48 681.306   8
  -1  10 -18 7520.54 677.485  26
  -1  10 -18 7505.32 706.707  19
   1 -10  18 9184.52 728.728   7
  -1  10 -19 490.209 187.753  26
   1 -10  19 308.967 152.181  22
  -1  10 -19 328.346 141.559   8
  -1  10 -19 440.667 197.130  19
  -1  10 -20 2627.10 393.470  19
  -1  10 -20 3155.60 376.099  26
   1 -10  20 3329.64 433.165  22
  -1  10 -20 2958.13 369.644   8
  -1  10 -21 43.3615 90.2647  19
  -1  10 -21 163.768 118.966  26
  -1  10 -21 13.3733 91.9381   8
   1 -10  21 89.5750 118.017  22
  -1  10 -22 7570.14 485.135  19
   1 -10  22 7654.85 519.533  22
  -1  10 -22 10061.1 483.189  26
  -1  10 -22 9341.89 509.158   8
   1  -9 -23 320.621 108.843  19
   1  -9 -23 327.085 127.967  21
   1  -9 -22 756.856 179.228  19
   1  -9 -22 773.623 222.939  15
   1  -9 -22 172.160 119.324  21
   1  -9 -21 663.554 200.565  19
   1  -9 -21 401.590 149.523  21
   1  -9 -20 4168.79 481.941  19
   1  -9 -20 2670.23 435.704  21
   1  -9 -20 3077.84 469.001  15
   1  -9 -19 91.4339 181.461  21
   1  -9 -19 183.325 199.579  15
   1  -9 -19-265.100 161.080  19
   1  -9 -19 27.0756 113.203  13
   1  -9 -18 627.596 214.649  16
   1  -9 -18 379.636 223.935  21
   1  -9 -18 715.369 250.857  19
   1  -9 -18 463.763 255.290  15
   1  -9 -18 400.314 162.357  25
   1  -9 -17 3611.81 554.666  21
   1  -9 -17 2391.34 376.052  25
   1  -9 -17 2929.46 531.875  15
   1  -9 -17 4454.00 527.901  16
   1  -9 -17 2998.07 489.866  19
   1  -9 -16 27841.3 1320.76  25
   1  -9 -16 31239.5 1602.54  19
   1  -9 -16 30162.2 1665.85  15
   1  -9 -16 29304.3 1654.42  21
   1  -9 -15-28.5661 189.363  15
   1  -9 -15 335.930 218.325  19
   1  -9 -15 121.552 128.004  25
   1  -9 -15 577.577 290.228  21
   1  -9 -15 561.494 223.512  16
   1  -9 -14 65241.5 2203.23  25
   1  -9 -14 70211.4 2620.23  15
   1  -9 -14 68609.1 2614.32  21
   1  -9 -14 69109.2 2525.93  19
   1  -9 -13 15102.6 973.273  25
   1  -9 -13 15098.7 1158.36  21
   1  -9 -13 18230.7 2430.21   4
   1  -9 -13 14386.1 1129.93  15
   1  -9 -13 16170.8 1165.38  19
   1  -9 -12 3199.60 966.041   4
   1  -9 -12 2673.45 464.970  19
   1  -9 -12 2890.11 526.173  21
   1  -9 -12 2788.01 460.020  25
   1  -9 -12 2621.08 478.611  15
   1  -9 -12 3867.18 559.836  16
   1  -9 -11 23367.3 1372.44  19
   1  -9 -11 24968.9 2636.37   4
   1  -9 -11 24736.7 1462.03  21
   1  -9 -11 22011.5 1368.62  15
   1  -9 -11 20395.7 1235.90  16
   1  -9 -10 3114.43 918.200   4
   1  -9 -10 2982.78 497.151  21
   1  -9 -10 2902.26 481.824  19
   1  -9 -10 2096.84 442.599  15
   1  -9 -10 3398.93 517.199  16
   1  -9  -9 8781.57 1465.31   4
   1  -9  -9 10061.0 892.218  21
   1  -9  -9 9641.61 848.794  19
   1  -9  -9 10490.7 904.737  15
   1  -9  -8 4227.18 574.672  15
   1  -9  -8 2475.40 786.767   4
   1  -9  -8 4184.78 566.865  21
   1  -9  -8 3474.13 499.883  19
   1  -9  -8 4837.55 565.804  16
   1  -9  -8 6056.16 1216.67   1
   1  -9  -7 11584.3 1572.04   4
   1  -9  -7 13232.9 1779.88   1
   1  -9  -7 13814.0 985.783  19
   1  -9  -6 4205.59 903.529   4
   1  -9  -6 4178.58 1011.64   1
   1  -9  -5 7586.89 1116.17   4
   1  -9  -5 8627.90 1441.57   1
   1  -9  -4 9455.53 1206.92   4
   1  -9  -4 11322.7 1593.19   1
   1  -9  -3 959.701 376.461   4
   1  -9  -3 620.622 416.475   1
   1  -9  -2 408.769 243.994   4
   1  -9  -2 692.049 479.983   1
   1  -9  -2 1252.21 647.713   5
   1  -9  -1 13984.5 1874.15   5
   1  -9  -1 13641.5 1685.82   3
   1  -9  -1 12701.7 1672.74   1
   1  -9   0 18025.8 1978.17   3
   1  -9   0 18020.5 1963.04   1
   1  -9   0 18251.5 2141.67   5
   1  -9   1 3988.72 942.959   3
   1  -9   1 3537.39 965.183   5
   1  -9   1 3741.31 882.701   1
   1  -9   2 18760.8 2233.91   5
   1  -9   2 18981.6 2043.26   1
   1  -9   2 20593.8 2125.39   3
   1  -9   3 4075.60 1044.42   5
   1  -9   3 5755.03 1176.32   3
   1  -9   3 5266.20 1104.66   1
   1  -9   4 8771.58 1409.24   1
   1  -9   4 7329.39 1320.62   3
   1  -9   4 7749.15 1511.03   5
   1  -9   5 3080.82 887.575   3
   1  -9   5 3153.49 858.028   1
   1  -9   5 2194.85 869.424   5
   1  -9   6 6995.89 1493.85   5
  -1   9  -6 5764.22 1295.26   6
   1  -9   6 7537.50 1359.55   3
   1  -9   6 7252.87 1313.55   1
   1  -9   7 7009.71 1375.34   3
  -1   9  -7 7601.43 1547.74   6
   1  -9   7 7327.71 1588.79   5
   1  -9   7 7214.60 1310.18   1
   1  -9   8 551.999 512.107   3
   1  -9   8 2.87900 123.839  11
   1  -9   8 393.408 487.069   1
   1  -9   8 430.642 222.787   7
  -1   9  -8-60.6165 341.362   6
   1  -9   8-3.22109 317.794   5
   1  -9   9 930.630 631.980   3
  -1   9  -9 1695.65 341.347  10
   1  -9   9-32.1565 280.193   5
   1  -9   9 964.180 331.629   7
   1  -9   9 301.629 420.991   1
   1  -9   9 997.500 245.156  11
   1  -9   9 640.951 273.016  21
  -1   9  -9 1841.09 827.414   6
   1  -9   9 1540.43 340.705  27
  -1   9 -10 8490.84 1724.08   6
   1  -9  10 12099.8 919.731   7
  -1   9 -10 17054.7 963.487  10
   1  -9  10 9816.37 764.295  11
   1  -9  10 14468.9 1010.48  27
   1  -9  10 10150.4 1723.92   3
   1  -9  10 9319.65 1872.20   5
   1  -9  11 2056.92 351.581  11
   1  -9  11 1759.54 377.772   7
   1  -9  11 2756.45 454.133  27
  -1   9 -11 2090.42 355.436  10
   1  -9  11 1328.23 717.033   5
   1  -9  11 3009.63 969.066   3
  -1   9 -11 1923.56 882.639   6
   1  -9  12 7596.75 736.825  27
   1  -9  12 5311.20 589.117  11
   1  -9  12 5197.10 630.482   7
  -1   9 -12 6428.62 596.115  10
  -1   9 -12 5412.29 1487.08   6
   1  -9  12 3570.39 1097.41   3
   1  -9  12 5378.75 1484.54   5
  -1   9 -13 25830.8 1446.35  26
   1  -9  13 24198.1 3211.61   5
   1  -9  13 24685.7 1326.01  11
   1  -9  13 31264.2 3168.69   3
  -1   9 -13 29454.9 1309.73  10
  -1   9 -13 25092.2 3220.26   6
   1  -9  13 27876.2 1465.89   7
  -1   9 -14 2445.90 483.125  26
   1  -9  14 3657.50 570.227  12
   1  -9  14 2713.95 485.958   7
  -1   9 -14 3385.86 450.749  10
  -1   9 -14 2046.14 411.801   8
  -1   9 -15 1936.01 405.903  26
  -1   9 -15 1239.04 313.155   8
  -1   9 -15 1953.73 316.493  10
   1  -9  15 2265.33 444.635  12
   1  -9  15 2163.99 456.948   7
  -1   9 -16 594.631 213.495   8
  -1   9 -16 1189.31 338.011  26
  -1   9 -16 1252.81 270.615  10
   1  -9  16 1237.77 313.413  12
   1  -9  16 1517.04 344.889   7
  -1   9 -17 5565.42 626.887  26
  -1   9 -17 6510.10 578.524  10
   1  -9  17 6970.94 694.909   7
   1  -9  17 6151.39 690.964  12
  -1   9 -17 5599.24 628.565   8
  -1   9 -18 2348.76 407.648   8
  -1   9 -18 2575.34 440.392  26
   1  -9  18 2060.99 406.842  12
   1  -9  18 3048.17 436.530   7
  -1   9 -18 2528.29 370.137  10
   1  -9  19 45.3159 112.391  12
  -1   9 -19-6.37553 122.698  19
  -1   9 -19 47.9367 117.072   8
  -1   9 -19 22.1465 131.435  10
  -1   9 -19 28.6880 108.359  26
  -1   9 -20 9348.47 598.220  10
   1  -9  20 7257.22 677.916  22
  -1   9 -20 7976.80 662.490   8
  -1   9 -20 7756.77 642.036  26
  -1   9 -20 7387.30 671.525  19
   1  -9  20 8612.86 694.071  12
  -1   9 -21 1146.19 251.812   8
   1  -9  21 1042.82 237.013  12
  -1   9 -21 1492.80 221.226  10
  -1   9 -21 928.960 225.920  26
   1  -9  21 1096.75 254.621  22
  -1   9 -21 919.197 218.370  19
  -1   9 -22 5509.17 447.386  26
   1  -9  22 6396.72 468.293  12
   1  -9  22 5037.45 470.114  22
  -1   9 -22 4474.16 443.353  19
  -1   9 -22 5064.55 454.327   8
  -1   9 -23-8.50715 65.4479  26
  -1   9 -23 138.253 109.539  19
  -1   9 -23 151.813 109.082   8
   1  -9  23 186.609 115.462  22
   1  -8 -24-147.499 81.2436  21
   1  -8 -24 213.415 96.7469  19
   1  -8 -23 2325.89 293.636  19
   1  -8 -23 2474.61 340.590  15
   1  -8 -22 1866.46 290.191  19
   1  -8 -22 1489.21 287.671  15
   1  -8 -21 2326.39 391.985  21
   1  -8 -21 3664.32 525.109  15
   1  -8 -21 3837.92 460.834  19
   1  -8 -20 1994.63 427.477  15
   1  -8 -20 1609.34 314.405  19
   1  -8 -20 994.663 354.800  21
   1  -8 -19 2141.35 354.417  16
   1  -8 -19 1736.49 348.452   8
   1  -8 -19 1537.01 350.032  19
   1  -8 -19 1505.41 396.454  15
   1  -8 -18 129.483 185.184  15
   1  -8 -18 57.4204 144.397  19
   1  -8 -18-126.417 217.941   8
   1  -8 -18-185.134 161.967  16
   1  -8 -17 2580.48 487.601   8
   1  -8 -17 2285.00 474.108  26
   1  -8 -17 1937.41 322.011  25
   1  -8 -17 3182.71 459.640  16
   1  -8 -17 2449.10 460.107  19
   1  -8 -17 3151.80 535.386  15
   1  -8 -16 200.661 184.302  16
   1  -8 -16-18.7805 156.243  15
   1  -8 -16 174.244 168.088   8
   1  -8 -16-62.6408 158.601  26
   1  -8 -16-5.93440 152.495  19
   1  -8 -16 57.7268 109.793  25
   1  -8 -15 206.543 165.977   8
   1  -8 -15 135.360 164.313  26
   1  -8 -15 263.094 214.952  19
   1  -8 -15 162.204 174.579  15
   1  -8 -15 170.163 152.177  25
   1  -8 -15 71.9793 150.968  16
   1  -8 -14 4429.86 600.759  26
   1  -8 -14 4347.21 624.848  19
   1  -8 -14 3978.17 1194.38   4
   1  -8 -14 4349.48 607.088  15
   1  -8 -14 4241.86 588.962   8
   1  -8 -14 5411.83 638.128  16
   1  -8 -13 86.9698 206.687  15
   1  -8 -13 267.770 282.219  19
   1  -8 -13 429.998 246.114  16
   1  -8 -13 304.724 229.793   8
   1  -8 -13 161.021 138.488  26
   1  -8 -13 777.028 556.795   4
   1  -8 -12 3330.34 528.055   8
   1  -8 -12 2965.58 952.750   4
   1  -8 -12 2637.34 457.317  26
   1  -8 -12 2891.55 458.219  16
   1  -8 -12 2820.39 494.749  15
   1  -8 -12 2462.88 443.413  19
   1  -8 -11 297.768 357.553   4
   1  -8 -11 284.959 198.556   8
   1  -8 -11 704.643 318.050  15
   1  -8 -11 311.540 208.790  19
   1  -8 -11 335.338 171.327  16
   1  -8 -11 233.675 201.161  26
   1  -8 -10 951.274 326.925  15
   1  -8 -10 703.278 244.710  19
   1  -8 -10 440.101 282.744  26
   1  -8 -10 836.960 257.422   8
   1  -8 -10 526.694 426.733   4
   1  -8  -9 557.392 277.725   4
   1  -8  -9 1249.10 483.467   1
   1  -8  -8 19005.0 1971.97   4
   1  -8  -8 23241.3 2167.48   1
   1  -8  -7 955.310 465.174   1
   1  -8  -7 456.160 289.780   4
   1  -8  -6 4315.32 875.147   4
   1  -8  -6 4660.27 962.955   1
   1  -8  -5 16563.5 1590.63   4
   1  -8  -5 19164.0 1879.29   1
   1  -8  -4 6966.09 1116.98   1
   1  -8  -4 6057.32 901.840   4
   1  -8  -3 7733.33 1200.28   1
   1  -8  -3 7896.12 1234.68   5
   1  -8  -3 6197.71 896.420   4
   1  -8  -2 5359.70 802.286   4
   1  -8  -2 6504.33 1097.52   1
   1  -8  -2 7586.55 1225.81   5
   1  -8  -1 7221.18 1147.96   1
   1  -8  -1 9173.45 1248.82   3
   1  -8  -1 8285.22 1307.77   5
   1  -8  -1 8119.27 899.949   4
   1  -8   0 174.742 157.886   4
   1  -8   0 639.937 507.036   3
   1  -8   0 510.138 413.499   1
   1  -8   0-10.6764 204.185   5
   1  -8   1 7002.05 1119.07   1
   1  -8   1 7042.07 1253.51   5
   1  -8   1 7817.52 1171.22   3
   1  -8   2 8623.32 1388.51   5
   1  -8   2 9087.34 1292.10   1
   1  -8   2 8603.52 1221.36   3
   1  -8   3 2610.80 723.086   3
   1  -8   3 2234.01 744.748   5
   1  -8   3 2829.81 759.076   1
   1  -8   4 16465.6 1982.22   5
   1  -8   4 17739.0 1826.97   1
   1  -8   4 15917.9 1725.73   3
   1  -8   5 5480.95 1047.55   3
   1  -8   5 5464.14 1200.92   5
   1  -8   5 5410.46 1033.23   1
   1  -8   6 657.986 383.974   1
   1  -8   6 1348.12 546.145   3
  -1   8  -6 730.243 515.217   6
   1  -8   6 739.150 494.366   5
   1  -8   7-101.457 340.114   3
   1  -8   7-154.159 365.406   1
  -1   8  -7 446.742 422.326   6
   1  -8   7-1.29941 411.119   5
   1  -8   8 1965.16 814.426   5
   1  -8   8 2701.01 783.124   1
   1  -8   8 3068.69 890.352   3
  -1   8  -8 3122.79 936.639   6
  -1   8  -9 664.824 549.976   6
   1  -8   9 977.427 531.601   1
   1  -8   9 355.471 398.374   5
   1  -8   9 212.668 323.684   3
   1  -8  10 1165.84 688.502   5
  -1   8 -10 1168.78 686.208   6
   1  -8  10 2001.28 366.558  11
   1  -8  10 1133.39 568.731   3
   1  -8  11 1095.26 261.917  11
  -1   8 -11 2291.46 383.788  10
   1  -8  11 1675.06 336.253   7
   1  -8  11 832.768 734.662   5
   1  -8  11 596.264 455.017   3
  -1   8 -11 1228.33 669.458   6
   1  -8  12-12.2005 346.497   5
  -1   8 -12 574.456 605.401   6
   1  -8  12-83.6655 330.439   3
  -1   8 -12 300.116 190.676  10
   1  -8  12 175.691 159.083   7
   1  -8  12-116.448 175.998  11
   1  -8  13 18817.8 2306.98   3
   1  -8  13 13454.3 2333.76   5
   1  -8  13 17621.7 1065.96  11
  -1   8 -13 17794.8 1016.79  10
  -1   8 -13 17247.6 1161.76  26
   1  -8  13 19533.5 1191.83   7
  -1   8 -13 16682.8 2520.90   6
  -1   8 -14 2005.12 400.740  26
   1  -8  14 2150.66 777.051   3
  -1   8 -14 1613.47 839.927   6
  -1   8 -14 1895.39 349.546  10
   1  -8  14 1606.72 833.320   5
  -1   8 -14 1797.13 379.409   8
   1  -8  14 2340.92 418.425   7
  -1   8 -15 8317.38 788.152   8
   1  -8  15 11014.7 910.480   7
  -1   8 -15 10086.6 771.100  10
   1  -8  15 12548.9 1973.99   3
  -1   8 -15 9175.53 856.390  26
   1  -8  16-75.9987 135.235   7
  -1   8 -16 238.822 229.238   8
  -1   8 -16 570.038 212.822  10
  -1   8 -16 306.319 190.821  26
  -1   8 -17 3867.24 546.486  26
   1  -8  17 4221.79 556.205   7
  -1   8 -17 3914.67 493.237  10
  -1   8 -17 3847.85 547.673   8
  -1   8 -18 1410.64 335.626   8
  -1   8 -18 2334.36 459.231  26
  -1   8 -18 2165.42 365.939  10
  -1   8 -19 1066.42 256.110  10
  -1   8 -19 934.425 298.782   8
  -1   8 -19 1171.12 306.297  26
  -1   8 -19 1316.17 362.820  19
  -1   8 -20 1694.61 296.337  10
  -1   8 -20 1271.43 291.866   8
  -1   8 -20 1238.28 298.409  19
  -1   8 -20 1052.17 265.118  26
  -1   8 -21 464.082 188.052   8
  -1   8 -21 977.582 217.625  10
   1  -8  21 801.055 240.033  12
  -1   8 -21 788.805 230.395  19
  -1   8 -21 1021.73 247.050  26
   1  -8  22 2681.51 392.503  22
  -1   8 -22 2629.71 370.143  19
   1  -8  22 2468.20 363.554  12
  -1   8 -22 2602.58 372.541   8
  -1   8 -22 2862.65 358.850  26
  -1   8 -22 3132.41 329.840  10
   1  -8  23 1265.09 234.188  12
  -1   8 -23 1521.75 211.749  10
   1  -8  23 711.618 180.871  22
  -1   8 -23 1114.42 229.231   8
  -1   8 -23 865.023 214.049  19
  -1   8 -23 1191.52 218.239  26
   1  -8  24 2065.83 233.692  22
  -1   8 -24 2326.73 258.778  19
  -1   8 -24 2620.78 250.462  26
  -1   8 -24 2211.19 261.883   8
   1  -7 -24 992.484 193.189  19
   1  -7 -24 1013.62 211.666  15
   1  -7 -23 55.4961 102.074  21
   1  -7 -23 260.706 134.006  19
   1  -7 -23 233.591 183.430  15
   1  -7 -22 4121.81 511.365  15
   1  -7 -22 3837.77 451.701   8
   1  -7 -22 4166.44 478.739  19
   1  -7 -21 3364.97 493.121  15
   1  -7 -21 2689.59 416.233  19
   1  -7 -21 3464.11 466.272   8
   1  -7 -20 3971.85 574.512  15
   1  -7 -20 4368.91 489.722  16
   1  -7 -20 4219.69 561.173   8
   1  -7 -20 3895.71 529.943  19
   1  -7 -20 3877.24 513.951  26
   1  -7 -19 298.948 206.586  26
   1  -7 -19 662.130 228.368  16
   1  -7 -19 33.5102 139.005   8
   1  -7 -19 384.684 182.642  19
   1  -7 -19 79.0152 180.040  15
   1  -7 -18 15353.3 1030.64  16
   1  -7 -18 13068.3 1039.76   8
   1  -7 -18 13287.0 1041.41  19
   1  -7 -18 12550.2 1027.11  15
   1  -7 -18 12689.0 995.558  26
   1  -7 -17 4337.49 626.863   8
   1  -7 -17 4514.02 630.018  19
   1  -7 -17 5965.26 657.651  16
   1  -7 -17 4704.24 613.470  26
   1  -7 -17 4454.49 623.459  15
   1  -7 -16 9072.25 881.525  15
   1  -7 -16 8475.09 822.445  26
   1  -7 -16 9050.47 887.428   8
   1  -7 -16 10563.2 910.666  16
   1  -7 -15 114.886 187.037  19
   1  -7 -15 190.091 163.528  26
   1  -7 -15 300.039 206.579   8
   1  -7 -15 358.810 192.370  15
   1  -7 -15 712.004 548.173   4
   1  -7 -15 525.948 246.929  16
   1  -7 -14 267.784 144.767  19
   1  -7 -14 386.143 363.754   4
   1  -7 -14 190.207 192.968  16
   1  -7 -14 491.669 252.788  15
   1  -7 -14 413.119 233.536  26
   1  -7 -14 209.798 219.140   8
   1  -7 -13 2530.26 484.400  15
   1  -7 -13 4033.77 555.497  16
   1  -7 -13 2574.32 475.690  19
   1  -7 -13 3277.12 496.458   8
   1  -7 -13 3024.17 990.883   4
   1  -7 -13 2760.55 454.246  26
   1  -7 -12 176.199 127.217   8
   1  -7 -12 11.0017 230.851   4
   1  -7 -12 478.514 217.726  26
   1  -7 -12 261.610 161.026  15
   1  -7 -12 325.798 207.208  19
   1  -7 -12-29.6676 169.821  16
   1  -7 -11 17020.3 1096.23  19
   1  -7 -11 17446.5 1093.38  15
   1  -7 -11 16372.4 1059.35  26
   1  -7 -10 36991.0 2811.06   4
   1  -7  -9 3721.78 766.945   1
   1  -7  -9 3178.17 813.962   4
   1  -7  -8-270.207 294.273   1
   1  -7  -8 260.880 341.725   4
   1  -7  -7 18219.1 1683.83   1
   1  -7  -7 14608.4 1565.36   4
   1  -7  -6 2947.15 653.964   4
   1  -7  -6 4292.76 828.473   1
   1  -7  -5 878.359 393.121   1
   1  -7  -5 882.204 352.196   4
   1  -7  -4 1713.65 568.276   5
   1  -7  -4 1742.93 554.138   1
   1  -7  -4 1473.47 422.568   4
   1  -7  -3 2019.33 596.398   5
   1  -7  -3 1585.21 426.158   4
   1  -7  -3 1569.82 486.696   1
   1  -7  -2 1618.76 411.374   4
   1  -7  -2 1584.20 495.461   1
   1  -7  -2 2028.79 616.320   5
   1  -7  -2 2034.61 567.499   3
   1  -7  -1-95.5534 173.982   4
   1  -7  -1-18.8476 280.877   1
   1  -7  -1 22.2854 208.480   3
   1  -7  -1 283.396 375.174   5
   1  -7   0 17680.8 1740.36   5
   1  -7   0 17136.5 1592.83   1
   1  -7   0 19117.1 1651.19   3
   1  -7   0 18702.5 1219.86   4
   1  -7   1 5417.13 616.127   4
   1  -7   1 4227.40 779.448   1
   1  -7   1 4470.30 823.896   3
   1  -7   1 5304.72 949.313   5
   1  -7   2 8660.05 1131.29   1
   1  -7   2 11659.6 842.553   4
   1  -7   2 10240.9 1229.64   3
   1  -7   2 9703.14 1321.70   5
   1  -7   3 5025.67 970.723   5
   1  -7   3 4755.99 850.434   3
   1  -7   3 4862.21 865.474   1
   1  -7   4 46638.8 2733.14   3
   1  -7   4 44578.8 2979.82   5
   1  -7   4 46549.6 2662.32   1
   1  -7   5 19334.2 2005.66   5
   1  -7   5 19993.7 1777.81   1
   1  -7   5 20295.9 1816.67   3
  -1   7  -6 8144.23 1295.46   6
   1  -7   6 8776.53 1174.19   1
   1  -7   6 8342.20 1211.33   3
   1  -7   7 2790.96 683.748   1
   1  -7   7 2849.94 750.179   3
  -1   7  -7 2916.19 864.465   6
  -1   7  -8 3096.46 967.513   6
   1  -7   8 2256.08 672.670   1
   1  -7   8 2725.01 771.518   3
  -1   7  -9 1285.60 593.076   6
   1  -7   9 1836.47 580.584   1
   1  -7   9 1854.59 627.581   3
   1  -7  10 13194.4 1703.80   3
  -1   7 -10 12287.8 1848.42   6
  -1   7 -11 2496.68 892.777   6
   1  -7  11 2353.44 747.867   3
  -1   7 -12 566.781 525.027   6
  -1   7 -12 1182.81 283.532  10
   1  -7  12 410.600 315.109   3
   1  -7  12 1285.50 295.238  11
  -1   7 -13 18286.7 2534.30   6
  -1   7 -13 25117.3 1202.50  10
   1  -7  13 20225.5 2249.02   3
   1  -7  13 23071.1 1179.42  11
  -1   7 -13 22308.6 1296.00  26
  -1   7 -14 147.193 185.696   8
  -1   7 -14 484.477 338.909   6
  -1   7 -14 262.652 184.553  10
   1  -7  14 252.715 134.545   7
  -1   7 -14 193.716 156.615  26
   1  -7  14 245.189 152.348  11
  -1   7 -15 5619.68 683.965  26
  -1   7 -15 6338.82 1693.08   6
   1  -7  15 7307.62 737.233   7
  -1   7 -15 6533.68 635.540  10
  -1   7 -15 6201.03 668.333   8
   1  -7  15 6330.56 1305.02   3
  -1   7 -16 38049.8 1791.32  26
  -1   7 -16 40231.3 1617.85  10
  -1   7 -16 35546.0 1684.83   8
   1  -7  16 55968.6 3990.62   3
   1  -7  16 52446.9 1973.83   7
  -1   7 -17 6245.64 709.969   8
  -1   7 -17 7089.82 675.523  10
  -1   7 -17 6982.51 755.871  26
  -1   7 -18 7053.76 753.403  26
  -1   7 -18 7364.93 662.457  10
  -1   7 -18 6612.61 715.276   8
  -1   7 -18 7804.61 817.521  19
  -1   7 -19 592.312 219.747  19
  -1   7 -19 517.238 257.387   8
  -1   7 -19 577.996 218.219  10
  -1   7 -19 339.393 202.529  26
  -1   7 -20 1074.67 306.666  26
  -1   7 -20 655.976 219.626  10
  -1   7 -20 1257.93 334.966  19
  -1   7 -20 775.360 272.226   8
  -1   7 -21 10858.3 847.735  19
  -1   7 -21 10603.1 806.957  26
  -1   7 -21 10977.9 742.511  10
  -1   7 -21 9804.16 805.972   8
  -1   7 -22-4.42006 121.942  10
  -1   7 -22 181.858 159.264  26
  -1   7 -22-71.1866 113.556  19
  -1   7 -22 135.634 141.899   8
  -1   7 -23 112.040 102.559   8
  -1   7 -23 420.744 178.233  26
   1  -7  23 406.848 179.327  12
  -1   7 -23 216.972 123.471  10
  -1   7 -23 142.695 130.771  19
   1  -7  23-8.26735 98.1260  22
   1  -7  24 238.927 146.843  12
  -1   7 -24 182.113 109.304  26
  -1   7 -24 385.517 146.035   8
   1  -7  24 144.575 109.523  22
  -1   7 -24 48.0938 105.498  19
  -1   7 -24 163.407 81.6518  10
  -1   7 -25 166.502 99.2992  19
  -1   7 -25 0.91929 72.4758   8
   1  -6 -25 109.114 76.9031  19
   1  -6 -25 201.227 100.649  21
   1  -6 -24 70.3180 123.983  15
   1  -6 -24-109.249 92.6708  21
   1  -6 -24-31.3867 106.922  19
   1  -6 -23 810.679 238.295  15
   1  -6 -23 714.830 229.539  19
   1  -6 -23 425.101 183.846   8
   1  -6 -22 4447.89 531.305   8
   1  -6 -22 4446.18 497.883  26
   1  -6 -22 4107.15 502.213  19
   1  -6 -22 4593.35 550.393  15
   1  -6 -21 443.420 209.474   8
   1  -6 -21 667.492 244.340  19
   1  -6 -21 1044.58 261.018  16
   1  -6 -21 926.554 281.707  26
   1  -6 -21 331.885 212.018  15
   1  -6 -20 93.3609 145.688  16
   1  -6 -20 122.245 134.754   8
   1  -6 -20 240.261 142.850  26
   1  -6 -20 367.881 184.901  19
   1  -6 -20 131.460 186.762  15
   1  -6 -19 2331.73 438.560   8
   1  -6 -19 2191.32 446.878  19
   1  -6 -19 2143.81 415.330  26
   1  -6 -19 2914.30 513.849  15
   1  -6 -19 2810.32 456.195  16
   1  -6 -18 12606.7 1048.20  19
   1  -6 -18 12519.3 1035.55   8
   1  -6 -18 14916.8 1045.39  16
   1  -6 -18 12656.6 1016.89  15
   1  -6 -18 12688.0 987.374  26
   1  -6 -17 1073.78 309.772  19
   1  -6 -17 1143.92 353.898   8
   1  -6 -17 1020.29 334.505  15
   1  -6 -17 933.780 278.237  26
   1  -6 -17 1018.45 296.379  16
   1  -6 -16 89.5197 165.063  26
   1  -6 -16 77.5310 189.108   8
   1  -6 -16 220.253 175.002  16
   1  -6 -16-142.974 383.814   4
   1  -6 -16-214.663 208.017  19
   1  -6 -16-232.247 217.611  15
   1  -6 -15 4347.14 612.285  19
   1  -6 -15 4820.69 646.766   8
   1  -6 -15 4025.79 572.545  16
   1  -6 -15 5216.36 642.603  26
   1  -6 -15 3840.86 1091.11   4
   1  -6 -15 5152.81 637.850  15
   1  -6 -14 409.626 192.604  16
   1  -6 -14 83.6050 138.784  26
   1  -6 -14 96.1506 152.006  15
   1  -6 -14 255.003 413.714   4
   1  -6 -14-5.56235 162.424  19
   1  -6 -14 30.4291 163.996   8
   1  -6 -13 5715.08 638.060  26
   1  -6 -13 3986.47 1018.57   4
   1  -6 -13 5352.48 639.316   8
   1  -6 -13 4792.53 602.047  15
   1  -6 -13 5353.50 613.995  19
   1  -6 -12 457.322 312.275   4
   1  -6 -11 892.990 470.140   4
   1  -6 -10 1721.70 616.168   4
   1  -6  -9 817.366 407.960   4
   1  -6  -9 1410.89 469.663   1
   1  -6  -8 11901.7 1242.49   1
   1  -6  -8 8040.78 1154.17   4
   1  -6  -7 3512.07 685.261   1
   1  -6  -7 3115.91 676.025   4
   1  -6  -6 15643.1 1436.09   4
   1  -6  -6 19296.2 1579.21   1
   1  -6  -5 3481.69 673.831   1
   1  -6  -5 4134.59 691.816   5
   1  -6  -5 2386.98 532.271   4
   1  -6  -4 11.5099 232.085   5
   1  -6  -4 446.561 303.034   1
   1  -6  -4 148.393 189.712   4
   1  -6  -3 1597.04 403.401   4
   1  -6  -3 1962.63 507.090   3
   1  -6  -3 1829.43 461.716   1
   1  -6  -3 2498.47 563.776   5
   1  -6  -2 9866.86 964.415   4
   1  -6  -2 10574.3 1042.60   3
   1  -6  -2 10412.5 1183.86   5
   1  -6  -2 9500.06 1076.91   1
   1  -6  -1 13763.3 1235.35   3
   1  -6  -1 12618.2 1237.17   1
   1  -6  -1 14799.7 1390.89   5
   1  -6  -1 15679.4 1128.60   4
   1  -6   0 38679.8 2042.36   3
   1  -6   0 39709.8 2291.42   5
   1  -6   0 35305.2 2107.39   1
   1  -6   1 13002.3 1265.61   1
   1  -6   1 13446.3 1371.03   5
   1  -6   1 13115.0 1193.68   3
   1  -6   2 3199.13 622.164   3
   1  -6   2 3187.07 741.244   5
   1  -6   2 2362.88 539.901   1
   1  -6   3 2489.71 664.179   5
   1  -6   3 2119.80 544.248   1
   1  -6   3 2135.33 472.958   3
   1  -6   4 2483.46 604.412   3
   1  -6   4 2617.37 566.388   1
   1  -6   5 3014.45 648.359   1
   1  -6   5 3502.31 719.350   3
   1  -6   6 7278.86 1040.26   3
   1  -6   6 8029.63 1007.12   1
   1  -6   7 4353.02 774.246   1
  -1   6  -7 3576.50 883.573   6
   1  -6   7 3017.28 702.248   3
   1  -6   8 192.418 149.917   1
   1  -6   8 292.834 272.800   3
  -1   6  -8 242.406 349.143   6
   1  -6   9 9803.13 1319.74   3
  -1   6  -9 8301.12 1382.01   6
   1  -6   9 10645.2 1203.14   1
   1  -6  10-119.555 226.492   1
  -1   6 -10 257.209 385.115   6
   1  -6  10-222.884 336.808   3
   1  -6  11 19797.3 1961.43   3
  -1   6 -11 18745.1 2246.00   6
   1  -6  12 28257.8 2449.60   3
  -1   6 -12 24040.8 2685.23   6
  -1   6 -13-96.8293 351.590   6
   1  -6  13-92.8364 238.506   3
  -1   6 -13 132.550 139.859  26
   1  -6  14 439.415 165.713  11
  -1   6 -14 323.700 184.025   8
   1  -6  14 430.846 436.820   3
  -1   6 -14 433.254 336.853   6
  -1   6 -14 716.292 226.909  10
  -1   6 -14 726.202 289.936  26
  -1   6 -15 1325.63 293.430  10
  -1   6 -15 925.062 652.582   6
   1  -6  15 1057.75 561.466   3
  -1   6 -15 1468.30 337.547   8
  -1   6 -15 1291.92 334.680  26
  -1   6 -16 861.083 269.851   8
  -1   6 -16 1257.36 297.434  10
   1  -6  16 835.348 435.565   3
  -1   6 -16 1942.66 887.497   6
  -1   6 -16 933.149 305.655  26
  -1   6 -17 6366.18 712.274  26
  -1   6 -17 6012.97 614.380  10
  -1   6 -17 5862.51 696.241   8
  -1   6 -18 449.441 205.884  10
  -1   6 -18 896.512 309.536  26
  -1   6 -18 458.277 207.025   8
  -1   6 -18 675.265 282.235  19
  -1   6 -19 828.367 276.847  10
  -1   6 -19 1171.02 336.383  26
  -1   6 -19 870.839 313.507   8
  -1   6 -19 458.503 259.724  19
  -1   6 -20 5408.12 569.023  10
  -1   6 -20 4865.31 619.223   8
  -1   6 -20 5567.96 662.796  19
  -1   6 -20 4733.37 589.924  26
  -1   6 -21 285.230 171.813  10
  -1   6 -21 261.359 191.657   8
  -1   6 -21 245.087 172.510  26
  -1   6 -21 317.603 201.378  19
  -1   6 -22 2050.75 382.176  19
  -1   6 -22 1838.19 347.931   8
  -1   6 -22 1771.39 328.674  26
  -1   6 -22 2143.03 340.175  10
  -1   6 -23 99.3425 130.026   8
  -1   6 -23-195.956 123.019  10
  -1   6 -23 54.2749 119.124  19
  -1   6 -23-85.8768 105.597  26
  -1   6 -24 365.509 171.530   8
  -1   6 -24 176.087 109.152  19
  -1   6 -24 133.878 108.365  10
   1  -6  24 83.5636 103.911  22
  -1   6 -24 395.956 160.508  26
  -1   6 -25 290.726 130.587  19
  -1   6 -25 271.423 90.8044  10
  -1   6 -25 333.660 147.887   8
  -1   6 -25 406.538 137.822  26
   1  -6  25 290.789 131.447  12
  -1   6 -26 94.1439 82.8580   8
   1  -5 -25 2230.99 282.509  19
   1  -5 -25 2734.61 314.116   8
   1  -5 -24 5917.34 508.794  15
   1  -5 -24 5391.36 500.232  19
   1  -5 -24 5557.37 508.822   8
   1  -5 -23 770.706 250.118   8
   1  -5 -23 1168.21 276.351  15
   1  -5 -23 650.040 211.423  26
   1  -5 -23 495.257 201.175  19
   1  -5 -22 5707.56 628.777  19
   1  -5 -22 6897.46 665.228  15
   1  -5 -22 7162.62 641.721  26
   1  -5 -22 6153.02 659.910   8
   1  -5 -21 2071.01 417.096   8
   1  -5 -21 1984.25 422.289  19
   1  -5 -21 1748.14 340.428  16
   1  -5 -21 1809.06 375.563  15
   1  -5 -21 2070.97 385.945  26
   1  -5 -20 1182.63 334.801  16
   1  -5 -20 991.388 291.214  19
   1  -5 -20 1367.59 332.794  26
   1  -5 -20 1497.11 378.199   8
   1  -5 -20 1021.85 329.424  15
   1  -5 -19 119.356 201.372   8
   1  -5 -19 293.040 168.344  19
   1  -5 -19-157.568 153.355  16
   1  -5 -19 86.5799 204.351  26
   1  -5 -19-47.0121 157.347  15
   1  -5 -18 5839.12 721.882  19
   1  -5 -18 6152.05 696.446  26
   1  -5 -18 7318.85 773.614  16
   1  -5 -18 6977.85 744.598  15
   1  -5 -18 6160.91 749.204   8
   1  -5 -17 3345.62 1028.20   4
   1  -5 -17 3525.78 575.267   8
   1  -5 -17 3721.40 573.439  19
   1  -5 -17 4501.88 603.617  26
   1  -5 -17 4000.69 570.741  15
   1  -5 -16 11085.8 904.240  15
   1  -5 -16 9985.60 917.586   8
   1  -5 -16 10487.2 944.332  19
   1  -5 -16 11028.7 1824.81   4
   1  -5 -16 11516.9 918.236  26
   1  -5 -15 559.771 238.641  26
   1  -5 -15 191.240 202.296  15
   1  -5 -15 891.178 318.092  19
   1  -5 -15 574.439 276.606   8
   1  -5 -15 2.71016 262.976   4
   1  -5 -14 9875.62 872.544   8
   1  -5 -14 10644.2 862.702  26
   1  -5 -14 9426.02 853.117  19
   1  -5 -14 9732.66 796.920  15
   1  -5 -14 8858.83 1520.19   4
   1  -5 -13 288.855 348.369   4
   1  -5 -12 526.206 374.776   4
   1  -5 -11 2863.31 768.776   4
   1  -5 -10-96.3080 219.271   4
   1  -5  -9 1465.75 381.368   1
   1  -5  -9 535.136 324.228   4
   1  -5  -8 708.219 378.648   4
   1  -5  -8 1236.35 383.139   1
   1  -5  -7 2632.27 598.962   4
   1  -5  -7 2636.83 541.351   1
   1  -5  -6 16739.2 1373.70   4
   1  -5  -6 20491.6 1438.19   1
   1  -5  -5 68472.6 2700.77   1
   1  -5  -5 61517.6 2587.25   4
   1  -5  -4 7950.22 903.500   1
   1  -5  -4 7950.52 869.014   4
   1  -5  -4 9731.38 947.797   5
   1  -5  -3 1046.60 329.603   4
   1  -5  -3 951.372 283.563   5
   1  -5  -3 1038.25 300.894   3
   1  -5  -3 567.286 278.983   1
   1  -5  -2 2312.20 427.525   3
   1  -5  -2 2816.95 537.190   5
   1  -5  -2 2191.84 427.741   2
   1  -5  -2 2064.86 510.810   1
   1  -5  -1 7891.03 713.063   2
   1  -5  -1 7452.63 875.878   1
   1  -5  -1 8610.61 840.093   3
   1  -5  -1 8404.81 894.787   5
   1  -5   0 7998.60 804.913   3
   1  -5   0 9245.43 726.802   2
   1  -5   0 7570.91 882.229   1
   1  -5   0 8211.31 901.249   5
   1  -5   1 5181.33 508.290   2
   1  -5   1 4751.06 660.725   3
   1  -5   1 5563.06 794.499   5
   1  -5   1 4709.35 697.105   1
   1  -5   2 10110.8 1020.44   1
   1  -5   2 13409.7 772.737   2
   1  -5   2 11654.4 1044.35   3
   1  -5   3 9606.15 1004.52   1
   1  -5   3 9650.79 985.768   3
   1  -5   4 592.132 141.761   2
   1  -5   4 291.281 187.511   1
   1  -5   4 362.332 295.817   3
   1  -5   5 20534.8 1471.22   1
   1  -5   5 21171.2 1574.89   3
   1  -5   6 21239.2 1478.68   1
   1  -5   6 18687.9 1536.43   3
  -1   5  -7 29937.5 2259.63   6
   1  -5   7 32299.3 1849.99   1
   1  -5   7 29335.4 1991.39   3
  -1   5  -8 4241.80 920.294   6
   1  -5   8 4230.23 799.732   3
   1  -5   8 4849.42 728.890   1
   1  -5   9 26206.1 2013.68   3
  -1   5  -9 24316.4 2242.81   6
   1  -5   9 28577.3 1742.87   1
  -1   5 -10 2848.98 815.448   6
   1  -5  10 4639.64 702.003   1
   1  -5  10 3727.84 809.341   3
   1  -5  11 6494.00 1085.34   3
  -1   5 -11 4820.51 1145.15   6
   1  -5  12 28407.8 2281.34   3
  -1   5 -12 26404.1 2708.31   6
   1  -5  13 11781.4 1508.32   3
  -1   5 -13 12861.8 1961.40   6
  -1   5 -14 2756.37 408.167  10
  -1   5 -14 1227.57 672.157   6
  -1   5 -14 2395.89 430.910  26
  -1   5 -14 2662.18 407.827   8
   1  -5  14 2310.63 721.381   3
  -1   5 -15 1580.55 786.665   6
  -1   5 -15 2115.40 357.809  10
  -1   5 -15 2320.39 413.798  26
   1  -5  15 1747.63 665.592   3
  -1   5 -15 2065.87 403.876   8
  -1   5 -16 12688.2 979.210   8
   1  -5  16 16402.6 1989.49   3
  -1   5 -16 14406.3 942.098  10
  -1   5 -16 14612.1 1054.07  26
  -1   5 -16 15020.8 2445.43   6
  -1   5 -17 4132.25 1351.08   6
  -1   5 -17 3314.77 508.631   8
  -1   5 -17 3860.35 579.463  19
  -1   5 -17 3815.08 551.345  26
   1  -5  17 4555.83 1069.56   3
  -1   5 -17 3724.80 502.195  10
  -1   5 -18 15457.3 1104.95  26
  -1   5 -18 14436.0 1069.05   8
  -1   5 -18 15649.7 1019.32  10
  -1   5 -18 14387.7 1111.71  19
  -1   5 -19 79.6210 239.802  19
  -1   5 -19 55.8659 155.405  26
  -1   5 -19 120.653 179.908   8
  -1   5 -19 259.032 151.577  10
  -1   5 -20 528.435 191.614  19
  -1   5 -20 595.391 297.545   8
  -1   5 -20 512.682 185.012  10
  -1   5 -20 360.969 270.480  26
  -1   5 -21 694.452 274.512  19
  -1   5 -21 566.565 215.266  10
  -1   5 -21 713.289 282.971  26
  -1   5 -21 503.220 206.384   8
  -1   5 -22 903.969 290.101   8
  -1   5 -22 801.692 250.602  26
  -1   5 -22 862.325 248.996  10
  -1   5 -22 1216.82 317.342  19
  -1   5 -23 801.755 238.900  19
  -1   5 -23 516.433 197.770  26
  -1   5 -23 1075.54 306.046   8
  -1   5 -23 894.427 231.360  10
  -1   5 -24 93.6044 104.446   8
  -1   5 -24 266.759 131.318  10
  -1   5 -24 420.401 189.574  19
  -1   5 -24 432.681 176.573  26
  -1   5 -25 53.6746 93.3052   8
  -1   5 -25-13.8750 88.7061  10
  -1   5 -25 68.7253 98.5614  26
  -1   5 -25 63.4719 112.186  19
  -1   5 -26 50.1201 261.173   8
   1  -5  26 296.564 99.0800  12
  -1   5 -26 231.821 102.993  26
  -1   5 -26 390.163 126.566  19
   1  -4 -26 112.445 90.9281   8
   1  -4 -26 134.901 80.6010  21
   1  -4 -26 78.7227 71.4716  19
   1  -4 -25 5649.08 485.302   8
   1  -4 -25 5541.15 467.347  19
   1  -4 -24 128.282 136.419   8
   1  -4 -24 456.668 176.754  26
   1  -4 -24 97.9810 99.5761  19
   1  -4 -24 205.377 149.076  15
   1  -4 -23 107.950 152.897  19
   1  -4 -23 230.142 173.844  15
   1  -4 -23 114.728 138.083   8
   1  -4 -23 40.1577 102.494  26
   1  -4 -22 249.315 175.117  19
   1  -4 -22-39.2542 133.984  16
   1  -4 -22 278.322 173.242   8
   1  -4 -22 455.730 188.496  26
   1  -4 -22 402.358 215.278  15
   1  -4 -21 17260.8 1071.54  16
   1  -4 -21 21645.3 1213.74  15
   1  -4 -21 18339.2 1208.98  19
   1  -4 -21 18598.8 1218.32   8
   1  -4 -21 20530.8 1172.68  26
   1  -4 -20 253.413 178.595   8
   1  -4 -20 262.665 188.532  26
   1  -4 -20 687.494 237.793  15
   1  -4 -20 426.487 215.010  19
   1  -4 -19 170.091 188.794  19
   1  -4 -19 21.6074 134.401  26
   1  -4 -19-173.123 208.625  15
   1  -4 -19 215.777 236.367   8
   1  -4 -18 2250.80 461.007   8
   1  -4 -18 2638.10 453.682  26
   1  -4 -18 2302.49 471.947  19
   1  -4 -18 2510.79 437.398  15
   1  -4 -17 2110.85 428.043  10
   1  -4 -17 802.613 482.557   4
   1  -4 -17 2246.26 441.355  19
   1  -4 -17 2183.89 467.588   8
   1  -4 -17 2552.75 420.201  26
   1  -4 -17 2610.45 436.354  15
   1  -4 -16 8176.10 823.369  19
   1  -4 -16 8015.78 814.899   8
   1  -4 -16 7373.68 1466.70   4
   1  -4 -16 7243.12 742.512  10
   1  -4 -16 8986.81 787.828  15
   1  -4 -16 8497.64 794.431  26
   1  -4 -15 5410.70 604.142  15
   1  -4 -15 4963.89 579.143  26
   1  -4 -15 5438.70 634.388  10
   1  -4 -15 4893.39 614.999   8
   1  -4 -15 5007.56 633.783  19
   1  -4 -15 5433.90 1200.13   4
   1  -4 -14 1055.76 261.844  15
   1  -4 -14 914.586 266.115  10
   1  -4 -14 1174.61 261.105  26
   1  -4 -14 1190.28 328.502   8
   1  -4 -14 583.238 444.384   4
   1  -4 -14 853.040 292.084  19
   1  -4 -13 8898.96 1400.26   4
   1  -4 -12 7043.12 1158.79   4
   1  -4 -11 14623.1 1574.27   4
   1  -4 -10 19752.9 1745.43   4
   1  -4  -9 1838.23 401.982   1
   1  -4  -9 835.315 346.321   4
   1  -4  -8 309.703 250.668   4
   1  -4  -8 678.625 243.014   1
   1  -4  -7 832.887 262.268   1
   1  -4  -7 677.794 349.974   4
   1  -4  -6 676.024 259.813   1
   1  -4  -6 700.932 320.312   4
   1  -4  -5 7410.13 824.387   4
   1  -4  -5 8479.57 833.708   1
   1  -4  -4 16863.8 1230.96   4
   1  -4  -4 17422.7 1188.04   2
   1  -4  -4 18074.0 1233.04   1
   1  -4  -3 14040.0 927.287   3
   1  -4  -3 14544.1 1106.76   1
   1  -4  -3 13321.2 986.331   2
   1  -4  -3 16974.6 1055.67   5
   1  -4  -2 38560.1 1630.70   5
   1  -4  -2 33168.3 1698.31   1
   1  -4  -2 33031.3 1445.26   3
   1  -4  -2 33813.6 1508.53   2
   1  -4  -1 6041.84 598.025   3
   1  -4  -1 6681.86 636.899   2
   1  -4  -1 6745.22 776.262   1
   1  -4  -1 6733.30 672.330   5
   1  -4   0 23859.1 1238.03   3
   1  -4   0 25925.1 1393.36   5
   1  -4   0 24006.7 1452.41   1
   1  -4   0 26217.1 1196.68   2
   1  -4   1 54460.2 2004.07   3
   1  -4   1 55631.2 2251.17   1
   1  -4   1 60107.9 1848.30   2
   1  -4   2 66565.8 2351.14   3
   1  -4   2 70249.9 2565.83   1
   1  -4   3 680.597 190.799   2
   1  -4   3 394.326 253.622   1
   1  -4   3 395.315 162.023   3
   1  -4   4 614.514 211.930   2
   1  -4   4 247.196 214.797   1
   1  -4   4 459.062 264.044   3
   1  -4   5 238.358 154.863   2
   1  -4   5 186.881 210.689   3
   1  -4   5-84.5522 164.986   1
   1  -4   6 6424.34 830.454   3
  -1   4  -6 5967.80 897.680   6
   1  -4   6 8399.26 731.039   2
   1  -4   6 6355.00 757.867   1
  -1   4  -7 7783.23 1074.64   6
   1  -4   7 10160.6 881.020   2
   1  -4   7 7552.86 795.974   1
   1  -4   7 7194.43 925.603   3
  -1   4  -8 14971.5 1650.38   6
   1  -4   8 16645.4 1152.00   1
   1  -4   8 15595.6 1403.17   3
  -1   4  -9 3483.49 844.555   6
   1  -4   9 3216.58 670.177   3
   1  -4   9 4003.87 561.288   1
  -1   4 -10 628.307 452.014   6
   1  -4  10 347.021 356.618   3
   1  -4  11 359.999 287.561   3
  -1   4 -11 378.567 377.890   6
  -1   4 -12 4072.87 1046.65   6
   1  -4  12 3069.57 739.646   3
   1  -4  13 9098.49 1289.72   3
  -1   4 -13 8583.19 1627.58   6
   1  -4  14 1192.76 489.933   3
  -1   4 -14 1154.69 708.081   6
  -1   4 -15 674.750 460.200   6
  -1   4 -15 942.441 265.424  10
  -1   4 -15 492.040 195.030   8
   1  -4  15 1372.07 590.301   3
  -1   4 -15 977.291 315.394  26
  -1   4 -16 999.719 249.143   8
   1  -4  16 1624.75 637.101   3
  -1   4 -16 1429.25 774.908   6
  -1   4 -16 1323.67 312.229  26
  -1   4 -16 1361.12 309.746  10
  -1   4 -17 4840.25 649.180  19
  -1   4 -17 4269.46 515.239  10
  -1   4 -17 4652.50 1388.43   6
  -1   4 -17 4107.50 571.885   8
  -1   4 -17 3933.90 573.173  26
  -1   4 -18 14967.2 1093.73  26
  -1   4 -18 15560.3 1017.45  10
  -1   4 -18 15379.3 1139.65  19
  -1   4 -18 14380.6 1079.00   8
  -1   4 -19 8256.52 823.182  26
  -1   4 -19 8338.22 748.201  10
  -1   4 -19 7556.38 804.053   8
  -1   4 -19 8205.75 849.393  19
  -1   4 -20 13681.4 1047.97   8
  -1   4 -20 13886.3 1065.75  26
  -1   4 -20 13842.9 971.384  10
  -1   4 -20 14073.3 1076.35  19
  -1   4 -21 6190.17 646.080  10
  -1   4 -21 7332.81 764.497  19
  -1   4 -21 6247.12 713.110   8
  -1   4 -21 6799.22 712.593  26
  -1   4 -22 9310.70 816.828  19
  -1   4 -22 8205.72 789.790   8
  -1   4 -22 8698.14 780.238  26
  -1   4 -22 9263.70 763.682  10
  -1   4 -23 5621.81 602.954  26
  -1   4 -23 6012.87 627.898  19
  -1   4 -23 5191.74 582.843   8
  -1   4 -23 5548.66 553.252  10
  -1   4 -24-35.6955 106.718  10
  -1   4 -24 62.6216 134.954  19
  -1   4 -24 5.38868 116.972   8
  -1   4 -24 202.226 155.391  26
  -1   4 -25 167.287 94.8909  10
  -1   4 -25 124.046 107.000  19
  -1   4 -25 306.501 178.154   8
  -1   4 -25 131.020 129.242  26
  -1   4 -26 1002.49 190.769  19
  -1   4 -26 963.034 180.099  10
  -1   4 -26 1241.07 231.074   8
  -1   4 -26 1129.12 197.714  26
  -1   4 -27-27.2688 62.4406   8
   1  -3 -26 320.468 130.858   8
   1  -3 -26 483.863 129.155  19
   1  -3 -25 1163.92 196.257  26
   1  -3 -25 1112.33 235.781   8
   1  -3 -25 1047.79 224.912  19
   1  -3 -24 4368.79 497.155   8
   1  -3 -24 5631.90 490.891  26
   1  -3 -24 4818.64 519.337  19
   1  -3 -23 296.615 153.345  16
   1  -3 -23 354.263 172.384   8
   1  -3 -23 328.882 231.288  19
   1  -3 -23 180.227 177.962  15
   1  -3 -23 434.909 173.084  26
   1  -3 -22 162.446 182.160  15
   1  -3 -22 192.673 167.870  26
   1  -3 -22 187.158 121.849  16
   1  -3 -22 169.479 168.226  19
   1  -3 -22-40.4477 171.539   8
   1  -3 -21 92.8069 165.387  19
   1  -3 -21 83.2987 121.748  26
   1  -3 -21 71.4280 193.100   8
   1  -3 -21 157.455 125.542  15
   1  -3 -20 8420.51 751.636  20
   1  -3 -20 7229.46 715.660  26
   1  -3 -20 6538.87 737.556  19
   1  -3 -20 7722.27 734.352  15
   1  -3 -20 6547.98 760.971   8
   1  -3 -19 2130.96 427.515  26
   1  -3 -19 2072.21 414.216  10
   1  -3 -19 2821.56 500.933  20
   1  -3 -19 2164.46 453.729   8
   1  -3 -19 2077.28 434.925  19
   1  -3 -19 2496.74 405.076  15
   1  -3 -18 30929.9 1524.40  20
   1  -3 -18 30134.4 1451.06  15
   1  -3 -18 24175.8 1410.73  10
   1  -3 -18 24165.1 1475.10   8
   1  -3 -18 25816.9 1412.81  26
   1  -3 -18 22577.2 1407.65  19
   1  -3 -17 10963.1 900.706  26
   1  -3 -17 12621.3 914.557  15
   1  -3 -17 9640.28 905.325   8
   1  -3 -17 9772.48 869.096  10
   1  -3 -17 12901.9 1961.21   4
   1  -3 -17 10537.6 931.701  19
   1  -3 -17 12799.1 967.559  20
   1  -3 -16 10648.4 940.752  19
   1  -3 -16 12158.9 1810.00   4
   1  -3 -16 15643.3 1053.68  20
   1  -3 -16 11080.3 911.599  10
   1  -3 -16 10514.0 2143.57   6
   1  -3 -16 12016.9 991.627   8
   1  -3 -16 13738.9 922.285  15
   1  -3 -16 13969.1 984.781  26
   1  -3 -15 3862.62 483.482  15
   1  -3 -15 3087.04 470.303  10
   1  -3 -15 3122.68 498.533  19
   1  -3 -15 3387.92 505.158   8
   1  -3 -15 3779.69 519.388  26
   1  -3 -15 3601.32 1274.60   6
   1  -3 -15 2575.67 755.361   4
   1  -3 -14 857.649 520.519   4
   1  -3 -14 453.042 553.955   6
   1  -3 -13-6.46924 182.897   4
   1  -3 -13 459.067 465.179   6
   1  -3 -12 525.623 340.232   4
   1  -3 -12 248.366 306.607   6
   1  -3 -11 10167.7 1311.24   4
   1  -3 -11 11143.3 1751.34   6
   1  -3 -10 7531.25 1031.53   4
   1  -3 -10 8536.65 1480.33   6
   1  -3  -9 24639.4 1729.21   4
   1  -3  -9 26540.7 2445.52   6
   1  -3  -8 7392.41 921.041   4
   1  -3  -8 8505.25 1336.49   6
   1  -3  -8 10302.4 756.457   1
   1  -3  -7-153.722 231.909   6
   1  -3  -7 20.0970 124.155   1
   1  -3  -7 102.758 152.532   4
   1  -3  -6 21881.2 1186.37   1
   1  -3  -6 19117.0 1761.76   6
   1  -3  -6 18609.4 1295.38   4
   1  -3  -5 85935.1 2838.51   4
   1  -3  -5 85545.2 2741.73   2
   1  -3  -4 314.791 181.924   1
   1  -3  -4 210.064 160.959   2
   1  -3  -3 977.333 344.997   1
   1  -3  -3 489.255 161.854   3
   1  -3  -3 836.318 276.195   2
   1  -3  -3 867.829 209.418   5
   1  -3  -2 18934.6 1071.65   2
   1  -3  -2 17949.4 832.701   3
   1  -3  -2 20612.0 942.779   5
   1  -3  -2 21109.9 1237.77   1
   1  -3  -1 2211.88 372.402   2
   1  -3  -1 2274.67 311.225   3
   1  -3  -1 2407.04 332.734   5
   1  -3  -1 3414.77 517.140   1
   1  -3   0 35381.7 1622.48   1
   1  -3   0 32466.3 1347.23   2
   1  -3   0 31554.0 1243.90   3
   1  -3   1 160.852 310.543   1
   1  -3   1-5.55022 171.754   3
   1  -3   1 121.078 152.740   2
   1  -3   2 102788. 2527.75   2
   1  -3   2 100685. 2878.89   1
   1  -3   3 26398.0 1397.38   1
   1  -3   3 26409.0 1237.63   2
   1  -3   4 17271.3 1117.87   1
   1  -3   4 17183.9 1042.39   2
   1  -3   5 13570.2 983.674   2
   1  -3   5 11657.9 913.472   1
   1  -3   6 886.479 282.850   1
   1  -3   6 819.445 290.787   2
  -1   3  -6 505.152 290.508   6
  -1   3  -7 22309.2 1712.40   6
   1  -3   7 24581.0 1276.62   1
  -1   3  -8 1907.96 454.684   4
   1  -3   8 1274.70 277.218   1
  -1   3  -8 1684.08 535.770   6
   1  -3   9 18981.4 1066.93   1
  -1   3  -9 20099.4 1520.77   4
   1  -3  10 4013.82 737.769   3
  -1   3 -10 6594.01 948.996   4
  -1   3 -10 5562.92 1025.04   6
   1  -3  11 73.1655 290.842   3
  -1   3 -11 151.853 344.558   6
  -1   3 -11 96.7243 270.753   4
  -1   3 -12 7812.70 1109.99   4
  -1   3 -12 5072.08 1115.84   6
   1  -3  12 5344.18 923.443   3
   1  -3  13 1940.81 614.069   3
  -1   3 -13 1687.35 685.108   6
   1  -3  14 4693.37 901.510   3
  -1   3 -14 3348.31 1002.32   6
   1  -3  15 391.715 396.033   3
  -1   3 -15 191.211 339.230   6
  -1   3 -16 685.581 300.040  19
  -1   3 -16-169.164 447.927   6
  -1   3 -16 538.422 205.774  26
  -1   3 -16 401.887 208.685   8
   1  -3  16 315.096 339.835   3
  -1   3 -16 490.170 162.676  10
  -1   3 -17 63.8181 240.339  26
  -1   3 -17-57.5611 224.401  19
  -1   3 -17-103.055 141.258  10
  -1   3 -17 26.8583 193.157   8
  -1   3 -17-82.5472 445.134   6
  -1   3 -18 4216.31 600.473  19
  -1   3 -18 4063.63 539.107  10
  -1   3 -18 3996.98 1316.73   6
  -1   3 -18 4339.99 597.222   8
  -1   3 -18 4434.88 588.799  26
  -1   3 -19 4355.71 597.693   8
  -1   3 -19 4118.93 593.190  19
  -1   3 -19 4027.89 525.309  10
  -1   3 -19 4172.28 586.474  26
  -1   3 -20 268.786 222.451   8
  -1   3 -20 152.218 220.236  19
  -1   3 -20 118.295 130.394  26
  -1   3 -20 157.250 175.500  10
  -1   3 -21 1207.62 360.297   8
  -1   3 -21 1105.86 335.123  26
  -1   3 -21 1356.74 354.594  19
  -1   3 -21 1222.21 317.754  10
  -1   3 -22 7293.91 739.102  19
  -1   3 -22 6910.75 737.950   8
  -1   3 -22 6861.46 680.440  10
  -1   3 -22 6517.33 692.737  26
  -1   3 -23 650.622 258.573   8
  -1   3 -23 597.354 242.816  26
  -1   3 -23 633.471 225.491  10
  -1   3 -23 545.282 240.475  19
  -1   3 -24 344.487 184.382  19
  -1   3 -24 207.240 193.070   8
  -1   3 -24 169.171 163.211  26
  -1   3 -24 138.215 111.298  10
  -1   3 -25 932.117 233.110  26
  -1   3 -25 825.977 230.981   8
  -1   3 -25 720.736 211.691  19
  -1   3 -25 619.005 190.878  10
  -1   3 -26 1030.99 207.719  10
  -1   3 -26 964.282 200.824  26
  -1   3 -26 990.758 214.662   8
  -1   3 -26 1177.02 222.842  19
  -1   3 -27 132.161 88.3001  26
  -1   3 -27 388.179 136.205   8
   1  -2 -26 709.641 171.623   8
   1  -2 -26 601.839 153.171  19
   1  -2 -25 73.9590 126.128  19
   1  -2 -25 363.396 149.855  26
   1  -2 -25 49.4912 125.685   8
   1  -2 -24 1173.87 238.314  26
   1  -2 -24 1138.47 286.985   8
   1  -2 -24 943.074 251.368  19
   1  -2 -23 131.796 165.116  19
   1  -2 -23 86.0248 173.830   8
   1  -2 -23-236.052 192.265  26
   1  -2 -22 5133.08 550.480  20
   1  -2 -22 4125.46 575.675  19
   1  -2 -22 4597.73 547.806  26
   1  -2 -22 4696.03 624.719   8
   1  -2 -21 3997.97 571.733  10
   1  -2 -21 4672.87 627.930   8
   1  -2 -21 4268.33 553.969  26
   1  -2 -21 4144.03 597.925  19
   1  -2 -21 4350.99 550.519  20
   1  -2 -21 5112.83 564.410  15
   1  -2 -20 15048.6 1048.30  26
   1  -2 -20 15380.4 1072.34  20
   1  -2 -20 13546.7 1073.73  19
   1  -2 -20 13554.0 1100.95   8
   1  -2 -20 13399.9 1041.16  10
   1  -2 -19 1151.59 334.113  19
   1  -2 -19 1200.88 363.713  10
   1  -2 -19 1504.23 392.506  15
   1  -2 -19 672.882 212.457  20
   1  -2 -19 1099.71 332.151   8
   1  -2 -19 1167.41 292.053  26
   1  -2 -18 1609.93 381.197  20
   1  -2 -18 1193.46 348.746  19
   1  -2 -18 1876.12 369.809  15
   1  -2 -18 1464.17 352.462  10
   1  -2 -18 582.789 533.837   6
   1  -2 -18 1537.98 483.376   8
   1  -2 -18 2308.41 1021.93   4
   1  -2 -18 1501.85 327.330  26
   1  -2 -17 8250.01 783.215  10
   1  -2 -17 7691.53 809.020  19
   1  -2 -17 8222.34 706.959  15
   1  -2 -17 6844.05 1384.45   4
   1  -2 -17 10169.7 853.465  26
   1  -2 -17 7833.85 822.887   8
   1  -2 -17 9644.56 2079.63   6
   1  -2 -16 4339.45 589.468  19
   1  -2 -16 5360.80 612.562  26
   1  -2 -16 6500.47 606.053  15
   1  -2 -16 4935.85 628.100   8
   1  -2 -16 4570.40 567.299  10
   1  -2 -16 4229.05 1346.45   6
   1  -2 -16 3551.27 982.107   4
   1  -2 -15 21709.9 1269.78   8
   1  -2 -15 21555.6 1266.93  19
   1  -2 -15 22872.0 1222.35  10
   1  -2 -15 16985.5 2565.13   6
   1  -2 -15 20504.6 2154.62   4
   1  -2 -14 26861.1 3125.98   6
   1  -2 -14 26572.1 2331.07   4
   1  -2 -13 1963.43 870.736   6
   1  -2 -13 1590.43 597.514   4
   1  -2 -12 3316.53 779.812   4
   1  -2 -12 2990.60 944.559   6
   1  -2 -11 63054.0 3025.63   4
   1  -2 -11 65699.3 4199.79   6
   1  -2 -10 10564.5 1151.12   4
   1  -2 -10 11064.9 1607.72   6
   1  -2  -9 67368.3 3762.71   6
   1  -2  -9 62214.7 2680.50   4
   1  -2  -8 686.199 163.323   1
   1  -2  -8 368.431 358.428   6
   1  -2  -8 287.405 136.819   4
   1  -2  -7 18979.9 1291.90   4
   1  -2  -7 18344.9 1752.34   6
   1  -2  -6 74.4050 179.227   4
   1  -2  -6 220.881 235.386   6
   1  -2  -6 189.187 191.400   1
   1  -2  -5 88.2098 123.339   2
   1  -2  -5 283.257 215.885   1
   1  -2  -4 12157.2 885.509   2
   1  -2  -3 82.3422 143.533   2
   1  -2  -2 220763. 4329.68   2
   1  -2  -2 226825. 3319.80   5
   1  -2  -1 74789.9 1613.36   3
   1  -2  -1 80437.6 1564.25   5
   1  -2   0 151195. 3232.06   2
   1  -2   1 159948. 3363.13   2
   1  -2   2 102694. 2627.67   2
   1  -2   3 597115. 9080.79   2
   1  -2   4 31314.2 1483.81   2
  -1   2  -5 10311.3 987.258   6
  -1   2  -5 12821.1 989.137   4
   1  -2   5 13223.2 910.216   1
  -1   2  -6 2684.15 547.969   6
  -1   2  -6 2707.52 494.947   4
   1  -2   6 2926.29 423.139   1
  -1   2  -7 64.3554 213.303   6
  -1   2  -7-182.132 264.292   4
   1  -2   7-18.7271 109.473   1
  -1   2  -8 5245.55 875.779   6
   1  -2   8 6287.95 524.833   1
  -1   2  -8 7116.22 877.483   4
   1  -2   9 11229.2 658.769   1
  -1   2  -9 9823.07 1258.76   6
  -1   2  -9 12470.1 1230.52   4
  -1   2 -10 22296.3 1750.94   4
  -1   2 -10 16693.4 1716.41   6
  -1   2 -11 67327.5 3227.99   4
  -1   2 -11 52559.4 3286.14   6
  -1   2 -12 956.319 476.981   4
  -1   2 -12 1028.39 634.455   6
  -1   2 -13 10387.9 1635.22   6
  -1   2 -13 13889.4 1641.90   4
   1  -2  13 12162.3 1332.80   3
  -1   2 -14 697.913 418.155   4
  -1   2 -14 310.881 333.432   6
   1  -2  14 236.786 217.098   3
  -1   2 -15 10501.5 1825.27   6
   1  -2  15 10841.2 1321.34   3
  -1   2 -16 20258.4 1191.98  26
  -1   2 -16 17819.7 1122.34   8
  -1   2 -16 15981.0 2414.46   6
  -1   2 -16 22537.1 1293.38  19
   1  -2  16 19609.6 1874.08   3
  -1   2 -16 17649.2 1038.67  10
  -1   2 -17 3772.31 544.688  26
  -1   2 -17 2559.59 419.071  10
  -1   2 -17 2551.95 1004.85   6
  -1   2 -17 2757.92 489.303  19
  -1   2 -17 2764.37 482.074   8
  -1   2 -18 6368.84 664.949  10
  -1   2 -18 6716.05 740.111  26
  -1   2 -18 7544.48 1741.18   6
  -1   2 -18 6961.72 747.781   8
  -1   2 -18 7455.23 767.441  19
  -1   2 -19 6064.39 663.601  10
  -1   2 -19 8456.58 1937.31   6
  -1   2 -19 6588.70 736.921  26
  -1   2 -19 6482.47 728.942  19
  -1   2 -19 5418.65 674.153   8
  -1   2 -20 2352.70 465.171  19
  -1   2 -20 2537.28 485.463   8
  -1   2 -20 2665.93 451.825  10
  -1   2 -20 2595.96 473.898  26
  -1   2 -21 116.544 169.027   8
  -1   2 -21 30.6619 129.369  10
  -1   2 -21-13.5608 146.425  19
  -1   2 -21-74.7017 174.077  26
  -1   2 -22 807.478 288.291  26
  -1   2 -22 911.245 317.089  19
  -1   2 -22 709.150 238.256  10
  -1   2 -22 1007.25 312.933   8
  -1   2 -23 1594.81 334.445  10
  -1   2 -23 1292.52 327.698   8
  -1   2 -23 1467.14 357.017  26
  -1   2 -23 1463.92 357.077  19
  -1   2 -24 684.040 242.836  26
  -1   2 -24 799.308 244.172  19
  -1   2 -24 760.393 241.647  10
  -1   2 -24 911.282 286.552   8
  -1   2 -25 56.7103 131.137  10
  -1   2 -25 235.327 163.548  19
  -1   2 -25 75.6528 150.372  26
  -1   2 -25-103.396 107.990   8
  -1   2 -26-19.8529 104.413  19
  -1   2 -26 81.4746 118.407   8
  -1   2 -26 66.2113 112.626  26
  -1   2 -26 209.139 104.807  10
  -1   2 -27 503.429 139.374  26
  -1   2 -27 616.316 163.240   8
  -1   2 -27 603.841 131.847  19
   1  -1 -26 33.9895 94.0500   8
   1  -1 -26 125.929 84.7223  19
   1  -1 -25-149.495 136.686  19
   1  -1 -25-22.4566 76.2359  26
   1  -1 -25-120.187 115.718   8
   1  -1 -24 340.206 185.102  20
   1  -1 -24-17.6179 95.3844  26
   1  -1 -24 195.678 155.452  19
   1  -1 -24-27.4849 124.597   8
   1  -1 -23 1565.52 316.417  26
   1  -1 -23 1295.28 293.788  20
   1  -1 -23 1116.76 318.365   8
   1  -1 -23 1190.81 298.908  19
   1  -1 -22 3986.07 522.923  10
   1  -1 -22 4239.89 571.491  19
   1  -1 -22 4474.95 545.666  20
   1  -1 -22 3946.34 560.433   8
   1  -1 -22 4677.17 544.961  26
   1  -1 -21 1428.45 340.464  20
   1  -1 -21 1182.68 372.483   8
   1  -1 -21 1463.20 344.230  26
   1  -1 -21 1237.73 360.109  19
   1  -1 -21 803.295 252.141  10
   1  -1 -20 1127.92 367.700   8
   1  -1 -20 1289.09 325.347  26
   1  -1 -20 1171.18 325.058  20
   1  -1 -20 656.516 270.805  10
   1  -1 -20 988.578 297.929  19
   1  -1 -19 19513.0 1231.47  10
   1  -1 -19 18335.8 1274.26   8
   1  -1 -19 17779.4 1247.04  19
   1  -1 -19 21172.1 1252.72  26
   1  -1 -18 226.958 527.313   6
   1  -1 -18 182.706 143.124  10
   1  -1 -18 212.318 171.899   8
   1  -1 -18 118.968 156.921  26
   1  -1 -18 286.316 223.884  19
   1  -1 -17 13842.0 1072.09   8
   1  -1 -17 14679.7 1039.44  10
   1  -1 -17 15451.1 2656.58   6
   1  -1 -17 15376.5 1135.16  19
   1  -1 -17 18053.4 1133.63  26
   1  -1 -16 8768.38 1444.86   4
   1  -1 -16 8588.49 820.471  19
   1  -1 -16 8672.47 813.746   8
   1  -1 -16 8742.38 768.695  10
   1  -1 -16 8434.46 1891.47   6
   1  -1 -16 9983.58 837.780  26
   1  -1 -15 510.691 214.990   8
   1  -1 -15 319.773 125.317  19
   1  -1 -15 331.747 334.547   6
   1  -1 -15 145.071 215.309   4
   1  -1 -14 6462.95 1115.18   4
   1  -1 -14 6751.83 1582.97   6
   1  -1 -13 879.722 439.976   4
   1  -1 -13 2177.21 971.474   6
   1  -1 -12 1181.18 625.608   6
   1  -1 -12 1898.67 555.564   4
   1  -1 -11 7620.34 1403.14   6
   1  -1 -11 7081.46 957.635   4
   1  -1 -10 622.361 305.456   4
   1  -1 -10 904.904 481.503   6
   1  -1  -9 14294.7 1710.30   6
   1  -1  -9 14024.0 1199.27   4
   1  -1  -8 1838.30 441.490   4
   1  -1  -8 2244.98 661.916   6
   1  -1  -8 1784.26 176.644   1
   1  -1  -7 18460.3 1205.06   4
   1  -1  -7 19387.7 1737.87   6
   1  -1  -6-1.53443 116.609   4
   1  -1  -6 65.1640 210.542   6
   1  -1  -6 141.100 177.892   2
   1  -1  -5 6254.95 644.444   2
   1  -1  -4 16450.5 981.745   2
   1  -1  -3 115743. 2775.46   2
   1  -1  -2 45593.9 1563.29   2
   1  -1  -1 73839.1 2041.33   2
   1  -1   0 15910.6 885.335   2
   1  -1   1 263.515 198.379   2
   1  -1   2 44935.0 1654.71   2
  -1   1  -3 68669.5 2157.96   4
  -1   1  -4 49683.8 1883.60   4
  -1   1  -4 43454.2 1727.77   6
  -1   1  -5-61.0659 143.775   6
  -1   1  -5 233.395 180.698   4
  -1   1  -6 50425.9 2149.17   6
  -1   1  -6 56653.5 2247.16   4
  -1   1  -7 2747.26 561.584   4
  -1   1  -7 2577.43 521.181   6
  -1   1  -8 2638.49 581.987   6
   1  -1   8 2910.34 301.185   1
  -1   1  -8 2868.30 571.468   4
  -1   1  -9 5520.15 829.298   4
  -1   1  -9 5127.71 840.442   6
  -1   1 -10 17.9708 220.659   4
  -1   1 -10-91.9803 224.280   6
  -1   1 -11 179.506 278.114   6
  -1   1 -11 41.3850 219.920   4
  -1   1 -12-59.0342 277.247   4
  -1   1 -12 173.028 235.105   6
  -1   1 -13-120.003 287.260   4
  -1   1 -13 97.6482 343.668   6
  -1   1 -14 3567.39 879.492   4
   1  -1  14 2474.73 612.557   3
  -1   1 -14 1989.02 728.766   6
   1  -1  15 4141.05 827.665   3
  -1   1 -15 3491.79 970.827   4
  -1   1 -15 2264.00 850.434   6
  -1   1 -16 1930.75 368.788  10
  -1   1 -16 1524.42 656.014   4
  -1   1 -16 1749.88 866.736   6
  -1   1 -16 1934.62 369.873   8
  -1   1 -16 1993.59 398.987  26
  -1   1 -17 9604.36 849.505   8
  -1   1 -17 11913.6 955.788  19
  -1   1 -17 10812.0 2003.42   6
  -1   1 -17 10601.4 890.257  26
  -1   1 -17 9974.53 814.144  10
  -1   1 -18 4675.72 1424.50   6
  -1   1 -18 3934.34 521.578  10
  -1   1 -18 4331.01 597.455  19
  -1   1 -18 6882.48 568.560  15
  -1   1 -18 4503.72 602.910  26
  -1   1 -18 3801.43 566.590   8
  -1   1 -19 3966.06 594.047   8
  -1   1 -19 8117.14 1852.70   6
  -1   1 -19 4034.15 539.857  10
  -1   1 -19 4084.19 564.358  26
  -1   1 -19 4319.68 597.945  19
  -1   1 -19 7727.71 602.612  15
  -1   1 -20 3030.97 494.339  10
  -1   1 -20 3620.41 556.442  19
  -1   1 -20 4555.31 478.804  15
  -1   1 -20 3453.76 562.328  26
  -1   1 -20 2751.19 505.687   8
  -1   1 -21 4855.22 603.590  10
  -1   1 -21 5103.11 636.613  19
  -1   1 -21 4919.50 645.348   8
  -1   1 -21 4712.66 618.313  26
  -1   1 -22 6711.82 719.946  26
  -1   1 -22 7037.12 727.138  19
  -1   1 -22 6788.00 752.090   8
  -1   1 -22 6205.45 662.319  10
  -1   1 -23 436.084 220.772  19
  -1   1 -23 787.010 259.195  10
  -1   1 -23 722.110 277.593  26
  -1   1 -23 866.819 288.580   8
  -1   1 -24 273.660 192.034   8
  -1   1 -24-102.558 141.932  26
  -1   1 -24 27.5000 133.148  19
  -1   1 -24 240.645 171.085  10
  -1   1 -25 86.5235 157.000   8
  -1   1 -25 335.162 151.209  19
  -1   1 -25 307.676 155.267  26
  -1   1 -25 141.052 102.052  10
  -1   1 -26 1351.69 250.052  10
  -1   1 -26 1490.28 273.232   8
  -1   1 -26 1410.35 259.298  26
  -1   1 -26 1414.88 242.176  19
  -1   1 -27 1084.53 188.519  26
  -1   1 -27 1317.42 197.077  19
  -1   1 -27 782.019 184.712   8
   1   0 -26 534.587 166.215   8
   1   0 -26 484.770 155.890  19
   1   0 -25 226.344 127.870  19
   1   0 -25 539.132 148.151  26
   1   0 -25 364.229 170.895   8
   1   0 -25 411.248 152.997  20
   1   0 -24 3219.50 391.008  20
   1   0 -24 2777.24 423.392  19
   1   0 -24 2918.44 366.946  26
   1   0 -24 3176.33 448.692   8
   1   0 -23 329.345 193.720  19
   1   0 -23 784.254 218.779  26
   1   0 -23 589.882 220.553  20
   1   0 -23 413.506 192.704   8
   1   0 -22 956.871 311.174  19
   1   0 -22 1221.48 335.690   8
   1   0 -22 1216.29 295.652  26
   1   0 -22 1311.12 302.872  10
   1   0 -22 1585.05 348.789  20
   1   0 -21 110.121 144.075  10
   1   0 -21 125.469 152.965  26
   1   0 -21 267.918 202.294  19
   1   0 -21 186.369 206.470   8
   1   0 -20 18474.6 1170.57  10
   1   0 -20 18467.2 1143.69  26
   1   0 -20 17066.6 1219.58  19
   1   0 -20 16393.2 1184.59   8
   1   0 -19 383.966 221.544  26
   1   0 -19 239.635 233.175   8
   1   0 -19 214.278 218.493  19
   1   0 -19 435.738 277.851  10
   1   0 -18 3905.32 573.837   8
   1   0 -18 5035.00 1563.83   6
   1   0 -18 3597.43 560.429  19
   1   0 -18 4070.83 544.006  10
   1   0 -18 4063.93 548.315  26
   1   0 -17 1188.14 336.728  19
   1   0 -17 1172.33 804.085   6
   1   0 -17 1888.74 351.196  26
   1   0 -17 1379.88 312.310  10
   1   0 -17 1515.20 403.577   8
   1   0 -16 2587.99 1134.51   6
   1   0 -16 4314.28 542.896  26
   1   0 -16 3449.69 527.617   8
   1   0 -16 3164.62 503.444  19
   1   0 -16 3887.06 527.005  10
   1   0 -15 7325.78 722.333   8
   1   0 -15 7169.38 1224.00   4
   1   0 -15 6990.21 1666.84   6
   1   0 -15 7713.47 749.781  19
   1   0 -14 287.241 230.763   4
   1   0 -14 566.539 631.573   6
   1   0 -13 2182.20 860.283   6
   1   0 -13 2742.66 712.491   4
   1   0 -12 5478.09 878.866   4
   1   0 -12 5786.93 1337.64   6
   1   0 -11 5.61695 147.634   4
   1   0 -11-79.9394 377.023   6
   1   0 -10 1848.99 733.846   6
   1   0 -10 1126.35 372.586   4
  -1   0   9 157.344 117.603   3
   1   0  -9 16.4645 215.703   6
   1   0  -9 132.510 211.984   4
   1   0  -8 26933.8 2160.26   6
   1   0  -8 25846.7 1436.31   4
  -1   0   7 9336.34 561.654   3
   1   0  -7 6779.40 693.989   4
   1   0  -7 6726.54 996.524   6
   1   0  -6 16395.6 1458.40   6
   1   0  -6 13644.1 990.238   2
   1   0  -6 16435.8 979.866   4
   1   0  -5 570.972 201.913   2
  -1   0   5 878.732 152.220   3
   1   0  -4 606.547 189.660   2
  -1   0   4 603.697 138.929   3
   1   0  -3 5758.27 522.560   2
   1   0  -2 5779.82 514.104   2
  -1   0   2 6603.72 409.825   5
   1   0  -1 66.2971 120.821   2
  -1   0   1 301.985 117.531   5
   1   0  -1 1.06777 110.126   6
  -1   0   0 10552.2 605.554   5
   1   0   0 9325.05 665.800   2
   1   0   1 8122.01 647.940   2
  -1   0  -2 758.703 242.635   4
  -1   0  -3 1259.50 215.240   6
  -1   0  -3 1412.60 324.244   4
  -1   0  -4 746.160 262.370   4
  -1   0  -4 588.779 185.690   6
  -1   0  -5 13999.1 928.148   6
  -1   0  -5 16270.6 1099.40   4
  -1   0  -6 998.588 306.415   4
  -1   0  -6 1183.88 303.310   6
  -1   0  -7 37676.4 1915.43   6
  -1   0  -7 39732.8 1969.36   4
  -1   0  -8 814.891 428.206   4
  -1   0  -8 744.519 328.810   6
  -1   0  -9 34311.2 2088.50   4
  -1   0  -9 32655.5 2117.97   6
  -1   0 -10 26711.2 2073.00   6
  -1   0 -10 28443.6 2005.72   4
  -1   0 -11 39833.6 2696.18   6
  -1   0 -11 44308.9 2626.04   4
  -1   0 -12 6356.01 1154.14   4
  -1   0 -12 5093.62 1033.33   6
  -1   0 -13 17951.2 1869.67   4
  -1   0 -13 16794.0 1986.78   6
  -1   0 -14 2924.40 913.007   6
  -1   0 -14 2895.94 812.600   4
  -1   0 -15 2517.22 880.724   6
  -1   0 -15 3678.77 996.187   4
  -1   0 -16 4398.86 1219.43   6
  -1   0 -16 5948.82 1282.67   4
  -1   0 -16 5073.96 553.691  10
  -1   0 -16 4447.75 567.910  26
  -1   0 -17 1996.08 424.901  19
  -1   0 -17 1548.64 771.598   4
  -1   0 -17 1784.46 395.448  26
  -1   0 -17 974.270 586.943   6
  -1   0 -17 1748.01 366.250  10
  -1   0 -17 2337.63 342.478  15
  -1   0 -17 2142.29 406.508   8
  -1   0 -18 962.605 285.459  26
  -1   0 -18 2499.78 1070.17   6
  -1   0 -18 1307.63 334.880  10
  -1   0 -18 2552.76 358.685  15
  -1   0 -18 1392.23 326.673  19
  -1   0 -18 1255.75 337.429   8
  -1   0 -19 21420.9 1337.03   8
  -1   0 -19 20740.5 1257.82  10
  -1   0 -19 27999.9 1213.10  15
  -1   0 -19 30898.6 3612.36   6
  -1   0 -19 21311.0 1316.56  26
  -1   0 -19 21828.0 1357.71  19
  -1   0 -20 1606.16 392.270  19
  -1   0 -20 1760.88 424.028  26
  -1   0 -20 1394.43 345.115  10
  -1   0 -20 1950.84 342.670  15
  -1   0 -20 1555.53 399.247   8
  -1   0 -21 9087.64 854.989  19
  -1   0 -21 10460.4 746.678  15
  -1   0 -21 8542.30 842.866  26
  -1   0 -21 7917.18 776.658  10
  -1   0 -21 8696.00 847.448   8
  -1   0 -22 25003.9 1375.26  10
  -1   0 -22 27529.3 1472.69  19
  -1   0 -22 26034.7 1460.69   8
  -1   0 -22 26933.2 1464.09  26
  -1   0 -23 2664.54 454.182  10
  -1   0 -23 2370.58 419.084  26
  -1   0 -23 2559.11 444.035   8
  -1   0 -23 3661.10 425.206  15
  -1   0 -23 2655.54 438.488  19
  -1   0 -24 12135.7 904.614   8
  -1   0 -24 12728.0 888.557  26
  -1   0 -24 11162.5 828.016  10
  -1   0 -24 13302.7 904.221  19
  -1   0 -25 120.998 170.609   8
  -1   0 -25 172.953 144.334  10
  -1   0 -25 140.428 136.029  26
  -1   0 -25 174.545 190.628  19
  -1   0 -26 577.073 157.229  19
  -1   0 -26 362.288 178.094  26
  -1   0 -26 502.725 153.583  10
  -1   0 -26 347.785 181.886   8
  -1   0 -27 678.981 145.834  19
  -1   0 -27 214.170 117.327   8
  -1   0 -27 605.921 153.653  26
   1   1 -26 2110.98 270.203  19
   1   1 -26 2191.39 292.413   8
   1   1 -25 87.5480 125.028  20
   1   1 -25 107.621 85.8170  26
   1   1 -25 89.2069 141.223   8
   1   1 -25 27.3881 100.060  19
   1   1 -24 946.868 273.122  19
   1   1 -24 732.681 189.766  26
   1   1 -24 750.903 244.353   8
   1   1 -24 666.724 199.979  20
   1   1 -23 315.427 157.442   8
   1   1 -23 442.018 192.746  19
   1   1 -23 588.713 197.965  26
   1   1 -23 400.826 176.783  10
   1   1 -23 807.183 255.810  20
   1   1 -22 183.499 132.470  26
   1   1 -22-148.706 200.380  19
   1   1 -22-76.5147 160.694   8
   1   1 -22-167.916 143.579  10
   1   1 -21 614.034 258.229   8
   1   1 -21 302.939 241.084  19
   1   1 -21 411.983 212.943  10
   1   1 -21 482.958 214.887  26
   1   1 -20 11494.8 880.817  26
   1   1 -20 10485.1 873.972  10
   1   1 -20 9361.56 896.314  19
   1   1 -20 9348.67 899.198   8
   1   1 -19 2663.76 498.128   8
   1   1 -19 2427.15 440.277  10
   1   1 -19 2598.67 513.482  19
   1   1 -19 3288.56 501.721  26
   1   1 -18 63796.1 2402.56   8
   1   1 -18 66493.6 2258.98  10
   1   1 -18 62815.0 2433.54  19
   1   1 -17 353.174 372.054   6
   1   1 -17 1103.94 320.175   8
   1   1 -17 1088.68 294.196  26
   1   1 -17 709.593 273.508  10
   1   1 -17 893.477 311.810  19
   1   1 -16 20113.1 1137.69  10
   1   1 -16 17973.0 2733.90   6
   1   1 -16 19466.6 1241.50  19
   1   1 -16 18720.1 1186.82   8
   1   1 -15 6123.18 676.806  19
   1   1 -15 5221.06 1408.05   6
   1   1 -15 6789.18 690.392   8
   1   1 -14 98.7750 356.528   6
   1   1 -14 113.901 251.713   4
   1   1 -13 263.031 242.140   4
   1   1 -13 507.167 525.185   6
   1   1 -12 2369.26 890.035   6
   1   1 -12 2373.43 578.433   4
   1   1 -11 2791.08 894.761   6
   1   1 -11 2353.05 527.901   4
   1   1 -10 214.444 373.015   6
   1   1 -10 392.508 235.618   4
  -1  -1  10 327.353 188.522   3
   1   1  -9 34.9975 109.042   4
  -1  -1   9-3.61999 137.652   3
   1   1  -9 304.028 339.349   6
   1   1  -8 216.802 166.763   4
  -1  -1   8 425.866 161.071   3
   1   1  -8 29.0913 332.422   6
  -1  -1   7 2542.45 378.936   3
   1   1  -7 2670.81 401.360   4
   1   1  -7 2781.28 665.230   6
   1   1  -6 3677.10 433.861   4
  -1  -1   6 4236.57 436.982   3
   1   1  -6 3198.46 628.320   6
   1   1  -5 18348.9 1409.26   6
  -1  -1   5 20891.4 956.376   3
   1   1  -5 17331.7 915.664   2
   1   1  -5 20164.0 928.290   4
   1   1  -4 1925.21 299.853   2
   1   1  -4 1569.96 385.769   6
  -1  -1   4 1865.57 313.133   3
  -1  -1   3 10643.1 734.780   5
   1   1  -3 9428.86 636.502   2
  -1  -1   3 9026.71 586.531   3
   1   1  -3 7991.59 790.570   6
   1   1  -2 6700.01 628.477   6
   1   1  -2 7490.82 551.517   2
  -1  -1   2 7114.67 535.798   3
  -1  -1   2 7692.99 592.232   5
  -1  -1   1 118539. 2652.70   5
   1   1  -1 114626. 2505.47   6
   1   1  -1 121693. 2586.79   2
   1   1   0 10193.1 487.166   6
   1   1   0 9587.05 661.061   2
  -1  -1   0 8885.88 661.762   5
  -1  -1  -1 36405.8 1352.71   4
  -1  -1  -2 120669. 2812.26   4
  -1  -1  -3 21361.0 1140.91   4
  -1  -1  -3 23768.9 773.709   6
  -1  -1  -4 273558. 5365.09   4
  -1  -1  -4 297997. 4772.42   6
  -1  -1  -5 37844.2 1513.67   6
  -1  -1  -5 37667.2 1704.85   4
  -1  -1  -6 5524.51 650.433   6
  -1  -1  -6 4496.38 649.237   4
  -1  -1  -7 7723.66 858.908   6
  -1  -1  -7 7698.83 908.854   4
  -1  -1  -8 2145.82 522.697   4
  -1  -1  -8 2131.69 515.067   6
  -1  -1  -9 982.325 420.248   4
  -1  -1  -9 801.580 425.273   6
  -1  -1 -10 4246.08 827.773   6
  -1  -1 -10 4462.02 820.207   4
  -1  -1 -11 4422.17 906.697   4
  -1  -1 -11 4603.55 930.101   6
  -1  -1 -12 3107.29 794.337   4
  -1  -1 -12 3272.58 829.011   6
  -1  -1 -13 5313.72 1156.14   6
  -1  -1 -13 5297.95 1076.77   4
  -1  -1 -14 21486.1 2402.57   6
  -1  -1 -14 21677.0 2232.37   4
  -1  -1 -15 8944.71 1630.30   6
  -1  -1 -15 8741.84 1516.65   4
  -1  -1 -16 1831.85 769.600   4
  -1  -1 -16 1191.53 672.475   6
  -1  -1 -16 1267.50 282.936  10
  -1  -1 -16 1145.12 326.197  26
  -1  -1 -17 162.167 150.819  19
  -1  -1 -17 41.6029 122.877  10
  -1  -1 -17 221.781 393.927   4
  -1  -1 -17-16.4174 128.508  26
  -1  -1 -17 265.500 189.862   8
  -1  -1 -17 193.925 152.308  15
  -1  -1 -17 385.389 627.644   6
  -1  -1 -18 3767.14 550.582   8
  -1  -1 -18 3410.16 519.289  26
  -1  -1 -18 3878.46 1074.62   4
  -1  -1 -18 3634.33 531.095  19
  -1  -1 -18 3847.58 441.830  15
  -1  -1 -18 2910.00 473.752  10
  -1  -1 -18 2965.71 1099.65   6
  -1  -1 -19 2559.01 473.931   8
  -1  -1 -19 2477.65 487.539  26
  -1  -1 -19 2462.27 378.735  15
  -1  -1 -19 1888.06 373.166  10
  -1  -1 -19 2725.19 487.807  19
  -1  -1 -20 14624.1 1058.62  10
  -1  -1 -20 17238.0 999.019  15
  -1  -1 -20 16081.1 1148.59  19
  -1  -1 -20 15322.5 1117.69  26
  -1  -1 -20 15311.5 1136.00   8
  -1  -1 -21 163.212 189.867  19
  -1  -1 -21 400.861 201.128  15
  -1  -1 -21 51.5681 180.688  10
  -1  -1 -21 191.597 176.863   8
  -1  -1 -21-166.814 175.488  26
  -1  -1 -22 200.499 177.616   8
  -1  -1 -22 44.2184 144.654  10
  -1  -1 -22 46.1275 154.917  19
  -1  -1 -22 660.129 269.955  26
  -1  -1 -22 673.959 246.396  15
  -1  -1 -23 56.9202 108.966  15
  -1  -1 -23-24.4515 137.318  10
  -1  -1 -23 22.7674 173.836   8
  -1  -1 -23-10.2632 156.699  26
  -1  -1 -23 63.7448 140.019  19
  -1  -1 -24 429.944 224.398  26
  -1  -1 -24 287.380 151.147  15
  -1  -1 -24 325.414 187.077  10
  -1  -1 -24 367.517 192.221  19
  -1  -1 -24 463.889 233.199   8
  -1  -1 -25-85.4294 137.804  26
  -1  -1 -25-10.3501 112.364  10
  -1  -1 -25-64.6601 127.781  19
  -1  -1 -25 146.139 112.487   8
  -1  -1 -26 207.063 131.732  19
  -1  -1 -26 5.87833 98.7455   8
  -1  -1 -26-50.9943 105.658  26
  -1  -1 -27 95.4593 81.8661  26
  -1  -1 -27 77.5569 92.7343  16
  -1  -1 -27 108.448 67.8709  19
  -1  -1 -27 135.362 88.1349   8
   1   2 -26 273.342 124.475  19
   1   2 -26 332.854 140.757   8
   1   2 -25 961.475 227.982  19
   1   2 -25 1129.41 206.172  20
   1   2 -25 1183.82 243.849   8
   1   2 -24 148.935 154.536   8
   1   2 -24 69.1262 140.877  20
   1   2 -24 94.8700 124.484  19
   1   2 -24 218.679 123.667  26
   1   2 -23 253.078 119.397  26
   1   2 -23 226.346 205.592  19
   1   2 -23 84.4535 188.960   8
   1   2 -23 134.586 129.293  10
   1   2 -22 96.2797 115.268  10
   1   2 -22 99.2052 134.584  26
   1   2 -22-8.49480 123.926   8
   1   2 -22-83.9478 233.543  19
   1   2 -21-69.7254 145.249   8
   1   2 -21 131.203 131.378  10
   1   2 -21 12.4295 169.728  19
   1   2 -21 71.0033 105.129  26
   1   2 -20 174.238 177.202  10
   1   2 -20 385.899 221.431  19
   1   2 -20 464.154 246.788  26
   1   2 -20 289.149 157.823   8
   1   2 -19 305.378 165.555  10
   1   2 -19 235.224 212.200   8
   1   2 -19 408.981 208.070  26
   1   2 -19 347.929 225.770  19
   1   2 -18 225.669 232.968   8
   1   2 -18 21.7531 176.424  19
   1   2 -18 176.976 163.839  10
   1   2 -18 284.420 176.575  26
   1   2 -18 961.050 922.905   6
   1   2 -17 4059.57 534.763  26
   1   2 -17 5005.89 631.487   8
   1   2 -17 4068.27 1371.77   6
   1   2 -17 4650.57 645.213  19
   1   2 -17 5296.15 601.453  10
   1   2 -16 514.672 195.298  26
  -1  -2  16 380.208 285.767   7
   1   2 -16 219.870 157.293   8
   1   2 -16 681.631 563.582   6
   1   2 -16 132.711 129.389  10
   1   2 -16 67.3017 183.235  19
   1   2 -15 545.157 213.485  19
   1   2 -15 731.243 674.129   6
   1   2 -15 511.128 192.195   8
   1   2 -14 319.490 538.816   6
   1   2 -13 2046.67 870.345   6
   1   2 -12 3079.64 644.233   4
   1   2 -12 2427.64 868.061   6
   1   2 -11 194.687 229.304   4
   1   2 -11-213.905 401.066   6
  -1  -2  11 305.418 172.193   3
   1   2 -10 10458.3 948.481   4
  -1  -2  10 10509.6 982.151   3
   1   2  -9 152.805 320.280   6
   1   2  -9 154.199 177.755   4
  -1  -2   9-119.419 142.133   3
   1   2  -8 2427.50 391.020   4
   1   2  -8 2289.18 710.496   6
  -1  -2   8 2698.46 467.155   3
   1   2  -7 9366.65 1188.61   6
   1   2  -7 9994.57 699.236   4
  -1  -2   7 10512.6 844.343   3
   1   2  -6 165.747 113.519   4
   1   2  -6 277.593 342.534   6
  -1  -2   6 299.672 227.580   3
   1   2  -5 1626.15 236.235   4
   1   2  -5 1834.80 470.285   6
   1   2  -5 1298.59 248.728   2
  -1  -2   5 1363.37 337.761   3
   1   2  -4 6704.83 484.462   2
   1   2  -4 6005.12 771.998   6
  -1  -2   4 6761.13 656.945   3
   1   2  -3 19643.6 1228.72   6
  -1  -2   3 20828.3 1099.27   3
  -1  -2   3 22092.1 1259.34   5
   1   2  -3 22186.6 873.924   2
  -1  -2   2 355538. 6307.25   5
   1   2  -2 346227. 6002.75   6
  -1  -2   2 334210. 5819.24   3
   1   2  -1 43159.1 1355.94   2
   1   2  -1 39565.3 1353.19   6
  -1  -2   0 8020.25 586.034   4
   1   2   0 7797.62 474.992   6
  -1  -2  -1 11491.8 732.085   4
  -1  -2  -2 518323. 7936.93   4
  -1  -2  -3 65069.2 2077.37   4
  -1  -2  -4 165332. 3880.10   4
  -1  -2  -4 175991. 3352.26   6
  -1  -2  -5 19150.9 1078.88   6
  -1  -2  -5 16860.6 1174.60   4
  -1  -2  -6 66.6423 244.662   4
  -1  -2  -6 81.5967 173.331   6
  -1  -2  -7 1482.95 432.688   4
  -1  -2  -7 1932.35 470.974   6
  -1  -2  -8 6921.75 903.099   6
  -1  -2  -8 6963.78 904.386   4
  -1  -2  -9 15159.9 1410.46   4
  -1  -2  -9 15987.6 1470.81   6
  -1  -2 -10 21097.9 1826.88   6
  -1  -2 -10 19013.4 1695.84   4
  -1  -2 -11 980.556 487.177   6
  -1  -2 -11 601.757 396.336   4
  -1  -2 -12 3502.29 835.631   4
  -1  -2 -12 3692.52 886.592   6
  -1  -2 -13 108.415 316.104   6
  -1  -2 -13-31.3678 249.639   4
  -1  -2 -14 11672.3 1755.61   6
  -1  -2 -14 11060.1 1645.01   4
  -1  -2 -15 6217.24 1299.65   4
  -1  -2 -15 5746.17 1319.13   6
  -1  -2 -16 713.170 234.525  10
  -1  -2 -16 320.636 425.982   6
  -1  -2 -16 1174.38 314.807  26
  -1  -2 -16 938.802 552.939   4
  -1  -2 -16 1025.82 259.470  15
  -1  -2 -17 861.037 291.854  19
  -1  -2 -17 730.284 271.157  26
  -1  -2 -17 1244.38 643.075   6
  -1  -2 -17 1054.64 287.912  10
  -1  -2 -17 1207.94 680.879   4
  -1  -2 -17 1098.79 284.955  15
  -1  -2 -17 984.491 303.427   8
  -1  -2 -18 11281.0 936.380  10
  -1  -2 -18 12828.5 2106.98   4
  -1  -2 -18 10827.2 932.001  26
  -1  -2 -18 12233.2 817.467  15
  -1  -2 -18 11882.7 965.940   8
  -1  -2 -18 11551.7 946.599  19
  -1  -2 -19 433.088 217.625  10
  -1  -2 -19 472.928 252.867  26
  -1  -2 -19 324.627 233.177   8
  -1  -2 -19 433.484 239.800  19
  -1  -2 -19 436.907 322.933   4
  -1  -2 -19 661.651 236.826  15
  -1  -2 -20 11812.0 977.118  19
  -1  -2 -20 10025.9 884.971  10
  -1  -2 -20 10341.2 940.002   8
  -1  -2 -20 12102.4 856.986  15
  -1  -2 -20 10737.7 945.755  26
  -1  -2 -21 5862.15 596.285  15
  -1  -2 -21 4398.04 598.188  26
  -1  -2 -21 4675.27 609.341  10
  -1  -2 -21 4236.47 595.999  19
  -1  -2 -21 5248.36 663.230   8
  -1  -2 -22 880.956 279.410  19
  -1  -2 -22 748.038 217.305  10
  -1  -2 -22 1387.30 319.407  15
  -1  -2 -22 864.787 252.820   8
  -1  -2 -22 1159.33 312.728  26
  -1  -2 -23 10080.9 836.772  10
  -1  -2 -23 11755.9 927.017   8
  -1  -2 -23 10615.4 869.074  26
  -1  -2 -23 11634.8 799.454  15
  -1  -2 -23 11627.7 884.215  19
  -1  -2 -24 830.191 254.263  26
  -1  -2 -24 969.540 261.938  19
  -1  -2 -24 1142.16 291.743   8
  -1  -2 -24 905.237 265.057  10
  -1  -2 -25 340.025 160.406  15
  -1  -2 -25 264.021 152.970  19
  -1  -2 -25 246.813 156.729   8
  -1  -2 -25-10.6699 118.822  26
  -1  -2 -26 707.639 194.124  16
  -1  -2 -26 1531.80 254.559  19
  -1  -2 -26 1508.50 265.801  26
  -1  -2 -26 1365.60 260.356   8
  -1  -2 -27-146.559 105.838  26
  -1  -2 -27-85.2384 91.1072  16
  -1  -2 -27-115.584 95.3497   8
   1   3 -26 181.540 106.265  19
   1   3 -26 175.795 117.809   8
  -1  -3  26 325.760 129.454  12
   1   3 -25-36.1791 86.2465  19
   1   3 -25-23.9606 85.7897  20
   1   3 -25 45.3963 113.818   8
   1   3 -24 638.877 207.069  19
   1   3 -24 611.427 167.546  26
   1   3 -24 662.901 234.007   8
   1   3 -24 359.858 179.458  20
   1   3 -23 256.282 137.092  19
   1   3 -23 564.377 181.831  10
   1   3 -23 653.305 202.432  26
   1   3 -23 516.165 215.324   8
   1   3 -22-287.612 164.711  10
   1   3 -22-143.767 139.885  26
   1   3 -22-91.1802 152.104  19
   1   3 -22 70.0326 163.310   8
   1   3 -21 517.106 213.200  26
   1   3 -21 514.976 235.626  19
   1   3 -21 242.041 178.865  10
   1   3 -21 421.917 277.086   8
   1   3 -20 1805.83 349.502  10
   1   3 -20 1890.39 356.703  26
   1   3 -20 2204.65 457.566  19
   1   3 -20 1793.50 407.200   8
   1   3 -19 7385.22 708.404  26
   1   3 -19 6430.52 750.575  19
   1   3 -19 8088.29 735.931  10
   1   3 -19 6944.41 765.681   8
   1   3 -18 20458.2 1344.17  19
   1   3 -18 24095.3 1258.25  10
   1   3 -18 24390.4 1295.75  26
   1   3 -18 20882.2 1312.64   8
   1   3 -17 14061.5 970.890  26
  -1  -3  17 11537.8 979.623   7
   1   3 -17 11607.6 2315.92   6
   1   3 -17 11821.6 858.084  10
   1   3 -17 11076.2 941.431   8
   1   3 -17 10705.8 962.855  19
  -1  -3  16 20326.8 1271.90   7
   1   3 -16 16253.4 986.770  10
   1   3 -16 11788.9 2266.77   6
   1   3 -16 17597.6 1074.19  26
   1   3 -16 14610.5 1099.72  19
   1   3 -16 13762.8 1023.23   8
   1   3 -15 1409.44 300.248  26
   1   3 -15 1447.15 295.718  10
   1   3 -15 477.599 373.486   6
  -1  -3  15 1692.08 413.152   7
   1   3 -15 671.192 266.979  19
   1   3 -15 1282.07 432.034   8
   1   3 -14 19169.9 2618.13   6
   1   3 -13 512.719 554.841   6
   1   3 -12 697.294 489.005   6
  -1  -3  12 2288.64 562.485   3
  -1  -3  11 954.697 353.711   3
   1   3 -11 851.431 480.417   6
  -1  -3  10 1249.79 390.908   3
   1   3 -10 659.677 549.310   6
   1   3  -9 25714.7 2311.67   6
  -1  -3   9 31346.2 1843.22   3
   1   3  -8 8352.90 1206.59   6
  -1  -3   8 10384.2 995.919   3
  -1  -3   7 33472.1 1765.89   3
   1   3  -7 29142.9 2197.06   6
  -1  -3   6 5246.59 669.648   3
   1   3  -6 4570.00 784.662   6
   1   3  -6 6058.38 416.115   4
  -1  -3   5 13994.0 1076.82   3
   1   3  -5 15683.8 571.844   4
   1   3  -5 14147.3 1324.31   6
  -1  -3   4 4151.36 594.889   3
   1   3  -4 3881.58 225.079   4
  -1  -3   4 4067.85 685.988   5
   1   3  -4 4156.28 671.083   6
   1   3  -4 3988.25 313.148   2
   1   3  -3 2747.59 475.368   6
   1   3  -3 3473.08 275.105   2
  -1  -3   3 2768.61 534.349   5
  -1  -3   3 3215.22 510.016   3
  -1  -3   2 28126.8 1461.84   3
   1   3  -2 31798.5 1510.18   6
   1   3  -1 2200.95 360.585   6
   1   3  -1 2511.61 319.940   2
  -1  -3   1 1940.91 425.703   3
  -1  -3   0 57802.3 1705.76   4
  -1  -3  -1 23145.7 1096.59   4
  -1  -3  -2 54156.8 1832.76   4
  -1  -3  -3 54525.2 1958.52   4
  -1  -3  -4 13759.4 1303.80   5
  -1  -3  -4 14217.8 1028.37   4
  -1  -3  -5 19840.4 1327.73   4
  -1  -3  -5 20934.2 1666.60   5
  -1  -3  -6 5622.23 695.370   6
  -1  -3  -6 4476.28 659.598   4
  -1  -3  -7 5054.15 727.067   6
  -1  -3  -7 4580.34 727.195   4
  -1  -3  -8 1359.60 394.063   6
  -1  -3  -8 1556.04 409.189   4
  -1  -3  -9 13341.3 1404.03   4
  -1  -3  -9 14870.2 1446.99   6
  -1  -3 -10 9790.64 1245.40   4
  -1  -3 -10 10475.8 1306.20   6
  -1  -3 -11 303.674 268.476   4
  -1  -3 -11 355.452 449.183   6
  -1  -3 -12 475.350 247.636   4
  -1  -3 -12 1001.04 502.583   6
  -1  -3 -13 18320.9 2085.99   6
  -1  -3 -13 17318.6 1970.28   4
  -1  -3 -14 957.680 548.137   4
  -1  -3 -14 1419.74 665.910   6
  -1  -3 -15 4114.88 1078.27   6
  -1  -3 -15 3559.91 1012.41   4
  -1  -3 -16 9100.53 709.413  15
  -1  -3 -16 8276.08 1569.76   4
  -1  -3 -16 10964.6 866.267  19
  -1  -3 -16 11161.9 1907.50   6
  -1  -3 -16 10394.7 851.757   8
  -1  -3 -16 8810.78 770.529  10
  -1  -3 -16 8573.04 772.618  26
  -1  -3 -17 259.943 208.806  26
  -1  -3 -17 42.2609 306.482   4
  -1  -3 -17 351.844 264.404   8
  -1  -3 -17-159.744 175.772  10
  -1  -3 -17 192.634 139.291  15
  -1  -3 -17 213.522 176.451  19
  -1  -3 -18 180.593 193.770  19
  -1  -3 -18-317.633 584.169   4
  -1  -3 -18-108.850 153.833  10
  -1  -3 -18-10.3836 185.651  26
  -1  -3 -18 213.702 159.651   8
  -1  -3 -18 134.118 113.078  15
  -1  -3 -19 15896.5 997.766  15
  -1  -3 -19 14924.6 1079.35  10
  -1  -3 -19 15495.7 1122.28   8
  -1  -3 -19 15104.4 1104.51  26
  -1  -3 -19 15749.5 1116.06  19
  -1  -3 -20 74.8871 200.090  10
  -1  -3 -20 139.244 141.287  15
  -1  -3 -20 351.699 219.114  19
  -1  -3 -20 160.546 141.630   8
  -1  -3 -20 222.457 164.336  26
  -1  -3 -21 346.004 220.992   8
  -1  -3 -21 388.627 181.792  15
  -1  -3 -21 369.192 219.091  19
  -1  -3 -21 370.935 182.925  10
  -1  -3 -21 241.096 145.789  26
  -1  -3 -22 4105.65 567.590   8
  -1  -3 -22 3788.50 540.113  10
  -1  -3 -22 4212.24 507.033  15
  -1  -3 -22 3946.56 541.210  19
  -1  -3 -22 4126.80 576.999  26
  -1  -3 -23 2205.13 422.605  26
  -1  -3 -23 1935.39 380.117  10
  -1  -3 -23 2154.11 392.583  19
  -1  -3 -23 2198.59 418.740   8
  -1  -3 -23 2221.46 367.988  15
  -1  -3 -24 3027.84 435.301   8
  -1  -3 -24 3055.38 447.903  26
  -1  -3 -24 3458.95 425.653  15
  -1  -3 -24 3123.23 426.948  19
  -1  -3 -25 102.391 122.572  19
  -1  -3 -25 26.6356 111.789  15
  -1  -3 -25 217.839 150.102  26
  -1  -3 -25-38.6724 112.284   8
  -1  -3 -25 72.1067 123.472  16
  -1  -3 -26-32.3855 85.0155  16
  -1  -3 -26 147.363 112.005  19
  -1  -3 -26 175.526 105.949   8
  -1  -3 -26 173.853 97.1881  15
  -1  -3 -26 176.412 126.881  26
  -1  -3 -27-7.59386 72.6832  26
  -1  -3 -27-90.9464 78.0239  16
   1   4 -26 127.623 87.7649  19
  -1  -4  26-48.6500 65.5853  12
   1   4 -25 3231.05 329.721  20
   1   4 -25 3730.33 372.448   8
   1   4 -25 3683.98 371.176  19
   1   4 -24 868.882 217.211  20
   1   4 -24 556.850 185.235   8
   1   4 -24 912.687 237.289  19
   1   4 -23-140.749 123.201  19
   1   4 -23 123.613 134.326  10
   1   4 -23-247.108 183.177   8
   1   4 -23-50.1794 87.8385  26
   1   4 -22 53.8974 156.734   8
   1   4 -22 317.140 166.403  10
   1   4 -22-93.9504 170.114  19
   1   4 -22 294.866 116.587  26
   1   4 -21-140.160 154.530  26
   1   4 -21 116.617 131.315  10
   1   4 -21 73.0257 170.524  19
   1   4 -21 161.925 167.741   8
   1   4 -20 722.890 253.298   8
   1   4 -20 1437.96 366.098  19
   1   4 -20 1636.52 353.158  26
   1   4 -20 1500.39 323.233  10
   1   4 -19 9322.87 784.313  26
   1   4 -19 8156.24 805.191   8
   1   4 -19 9411.15 756.927  10
   1   4 -19 8684.02 878.702  19
  -1  -4  19 10894.6 906.579   7
   1   4 -18 5123.55 643.368   8
   1   4 -18 5359.30 702.078  19
   1   4 -18 6577.04 668.971  26
   1   4 -18 7142.21 673.225  10
  -1  -4  18 6740.55 742.147   7
  -1  -4  17 20375.6 1288.48   7
   1   4 -17 17823.9 1178.75   8
   1   4 -17 20759.9 1191.78  26
   1   4 -17 20500.6 1115.76  10
   1   4 -17 16634.4 2794.33   6
   1   4 -17 17226.0 1257.36  19
  -1  -4  16 7649.15 786.132   7
   1   4 -16 6061.86 628.569  26
  -1  -4  16 8390.22 1598.80   5
   1   4 -16 6795.70 758.118  19
   1   4 -16 7949.23 769.593   8
   1   4 -16 6018.26 591.502  10
   1   4 -16 6927.90 1799.37   6
  -1  -4  15 39.8813 165.921   7
   1   4 -15 411.250 187.586  10
   1   4 -15 402.058 400.054   6
   1   4 -15-79.7996 150.515  19
  -1  -4  15 234.800 241.438  27
   1   4 -15 103.425 156.846   8
  -1  -4  15-227.937 324.018   5
   1   4 -15-174.317 119.489  26
  -1  -4  14 3925.68 1063.48   5
   1   4 -14 2894.53 1059.28   6
   1   4 -14 6211.71 623.415   8
   1   4 -13 10631.1 1871.20   6
   1   4 -12 716.324 555.537   6
  -1  -4  12 111.890 278.149   3
   1   4 -11 856.498 546.056   6
  -1  -4  11 1794.04 526.745   3
   1   4 -10 18456.5 2164.24   6
  -1  -4  10 21387.0 1738.12   3
  -1  -4   9 8091.34 1023.54   3
   1   4  -9 5635.93 1122.96   6
   1   4  -8 70175.7 3682.04   6
  -1  -4   8 72039.4 3050.59   3
  -1  -4   7 21803.2 1601.68   3
   1   4  -7 20301.1 1856.19   6
   1   4  -6 6930.18 1004.17   6
  -1  -4   6 7336.25 890.162   3
  -1  -4   6 6774.09 1026.09   5
   1   4  -5 1480.67 450.768   6
  -1  -4   5 1512.67 499.049   5
  -1  -4   5 1572.49 456.032   3
  -1  -4   4 69679.2 3083.89   5
   1   4  -4 72149.7 2929.69   6
  -1  -4   4 70349.5 2714.30   3
  -1  -4   3 29821.2 1679.18   3
   1   4  -3 29752.5 1712.09   6
  -1  -4   3 29540.8 1935.39   5
   1   4  -2 6473.84 368.887   2
  -1  -4   2 5707.16 828.546   5
   1   4  -2 5695.26 696.656   6
  -1  -4   2 6150.28 771.111   3
   1   4  -1 86.0337 109.375   2
  -1  -4   1 204.104 106.519   4
  -1  -4   1 32.2587 198.376   3
   1   4  -1 23.2819 107.333   6
  -1  -4   0 10733.2 726.167   4
  -1  -4  -1 87.1304 111.071   4
  -1  -4  -2 304.017 205.306   4
  -1  -4  -2 139.420 276.105   5
  -1  -4  -3 119590. 4231.72   5
  -1  -4  -3 130286. 3369.39   4
  -1  -4  -4 17542.2 1209.39   4
  -1  -4  -4 16574.0 1519.13   5
  -1  -4  -5 9363.25 944.336   4
  -1  -4  -5 8388.15 1117.75   5
  -1  -4  -6-40.3196 214.665   4
  -1  -4  -7 1965.62 518.822   4
  -1  -4  -8 17845.4 1568.56   4
  -1  -4  -9 35357.1 2323.04   4
  -1  -4 -10 41.2674 222.074   4
  -1  -4 -11 25309.3 2235.70   4
  -1  -4 -12 5602.62 1145.59   6
  -1  -4 -12 4669.39 1018.80   4
  -1  -4 -13 749.615 522.049   4
  -1  -4 -14 44399.7 3457.90   4
  -1  -4 -15 53901.4 1992.50  26
  -1  -4 -15 58408.5 1804.18  15
  -1  -4 -16 4067.36 561.709  19
  -1  -4 -16 5397.38 1302.38   4
  -1  -4 -16 4420.31 553.547  10
  -1  -4 -16 3971.23 541.276  26
  -1  -4 -16 4058.68 479.516  15
  -1  -4 -16 5259.56 601.005   8
  -1  -4 -17 4218.83 559.757  10
  -1  -4 -17 4978.84 634.412   8
  -1  -4 -17 2962.61 979.827   4
  -1  -4 -17 4589.43 598.149  19
  -1  -4 -17 4264.34 527.038  15
  -1  -4 -17 3929.37 549.769  26
  -1  -4 -18 17640.2 1187.56  26
  -1  -4 -18 16438.9 1126.21  10
  -1  -4 -18 18772.0 1211.79  19
  -1  -4 -18 17775.2 1055.33  15
  -1  -4 -18 18185.5 1196.47   8
  -1  -4 -19 19156.9 1284.43  26
  -1  -4 -19 19345.8 1249.45   8
  -1  -4 -19 19258.2 1234.44  19
  -1  -4 -19 19026.7 1230.35  10
  -1  -4 -19 19030.6 1137.85  15
  -1  -4 -20 2010.96 380.672  15
  -1  -4 -20 1434.43 354.746  10
  -1  -4 -20 1425.33 363.704  19
  -1  -4 -20 1397.28 418.328   8
  -1  -4 -20 1559.82 371.652  26
  -1  -4 -21 7834.25 781.316   8
  -1  -4 -21 7223.89 759.462  26
  -1  -4 -21 7932.37 783.353  10
  -1  -4 -21 8007.99 787.698  19
  -1  -4 -21 7662.42 719.168  15
  -1  -4 -22 871.191 275.080  26
  -1  -4 -22 1400.51 329.205  19
  -1  -4 -22 809.479 279.279  10
  -1  -4 -22 1209.69 294.993  15
  -1  -4 -22 1586.73 350.370   8
  -1  -4 -23 2423.11 378.311  19
  -1  -4 -23 2411.42 424.419  26
  -1  -4 -23 2230.77 377.946   8
  -1  -4 -23 2511.67 396.264  15
  -1  -4 -24 1056.28 286.738  16
  -1  -4 -24 1273.10 281.549  26
  -1  -4 -24 1710.11 313.420  15
  -1  -4 -24 1251.36 283.285   8
  -1  -4 -24 1581.03 302.835  19
  -1  -4 -25 3681.12 406.482   8
  -1  -4 -25 3490.21 438.329  26
  -1  -4 -25 3834.02 410.183  19
  -1  -4 -25 2338.92 356.459  16
  -1  -4 -25 3744.35 409.250  15
  -1  -4 -26 2324.53 285.095   8
  -1  -4 -26 2234.88 283.361  15
  -1  -4 -26 2301.17 267.968  19
  -1  -4 -26 1710.20 271.296  26
  -1  -4 -27 3160.25 290.272  26
   1   5 -25 126.841 82.8132   8
  -1  -5  25 323.390 137.837  12
   1   5 -25 386.224 139.585  19
   1   5 -24 1103.86 232.826   8
   1   5 -24 1143.70 248.431  19
   1   5 -23 1742.47 322.623  19
   1   5 -23 1712.39 315.456   8
   1   5 -22 1794.57 300.048  26
   1   5 -22 1028.35 266.886   8
   1   5 -22 1170.41 313.776  19
   1   5 -21 1962.36 339.155  10
   1   5 -21 1251.35 312.682   8
   1   5 -21 1667.90 360.510  19
   1   5 -21 2086.78 343.063  26
   1   5 -20 57.0127 165.844  19
  -1  -5  20 195.904 223.582   7
   1   5 -20-221.433 217.792   8
   1   5 -20-162.447 145.967  26
   1   5 -20 130.565 127.599  10
   1   5 -19 3110.64 521.847  19
   1   5 -19 3669.96 534.065   8
  -1  -5  19 3200.50 507.702   7
   1   5 -19 3316.44 473.045  26
   1   5 -19 4374.02 504.557  10
   1   5 -18 2552.58 499.798  19
  -1  -5  18 3377.64 545.812   7
   1   5 -18 3571.81 460.025  10
   1   5 -18 2510.79 443.743   8
   1   5 -18 3444.12 491.427  26
   1   5 -17 7771.21 665.099  10
   1   5 -17 6566.82 760.985  19
   1   5 -17 8328.31 740.630  26
   1   5 -17 6098.74 697.825   8
  -1  -5  17 7710.31 807.027   7
   1   5 -16 11434.2 921.770   8
   1   5 -16 10737.2 965.174  19
   1   5 -16 11887.7 2331.29   6
   1   5 -16 14635.4 976.471  26
  -1  -5  16 15782.9 1083.73  27
  -1  -5  16 12692.7 2083.64   5
  -1  -5  16 13143.8 1053.34   7
  -1  -5  15 795.887 275.572   7
  -1  -5  15 1262.19 728.051   5
   1   5 -15 1065.17 319.107  19
   1   5 -15 1783.79 927.082   6
   1   5 -15 1211.27 330.053  26
   1   5 -15 1700.69 379.963   8
  -1  -5  15 969.119 303.420  27
   1   5 -14 1190.66 285.019   8
   1   5 -14 802.395 565.760   6
  -1  -5  14 1143.08 331.368   7
  -1  -5  14 2147.37 415.314  27
   1   5 -14 2326.09 377.196  26
  -1  -5  14 1209.42 626.758   5
  -1  -5  13 33874.8 3162.79   5
   1   5 -13 32781.9 3364.95   6
  -1  -5  13 42201.8 2920.60   3
  -1  -5  12 13414.7 1888.85   5
  -1  -5  12 15856.4 1752.20   3
   1   5 -12 13953.2 2106.54   6
  -1  -5  11 8163.23 1445.37   5
   1   5 -11 9189.43 1641.63   6
  -1  -5  11 10006.5 1345.27   3
   1   5 -10 5940.62 1283.16   6
  -1  -5  10 5756.81 1170.50   5
  -1  -5  10 6387.67 1058.40   3
  -1  -5   9 14958.4 1529.98   3
   1   5  -9 13974.7 1785.55   6
  -1  -5   9 12998.2 1714.60   5
  -1  -5   8 36658.4 2363.56   3
  -1  -5   8 33689.2 2638.60   5
   1   5  -8 35444.7 2712.00   6
   1   5  -7 251.499 276.653   6
  -1  -5   7 354.705 210.366   5
  -1  -5   7 210.536 278.634   3
  -1  -5   6 13402.7 1320.68   3
   1   5  -6 12203.5 1375.21   6
  -1  -5   6 11533.7 1464.07   5
   1   5  -5 8519.00 1087.77   6
  -1  -5   5 8156.22 1206.99   5
  -1  -5   5 8665.97 1071.40   3
  -1  -5   4 1413.64 547.704   5
   1   5  -4 1450.09 476.197   6
  -1  -5   4 1239.87 437.950   3
  -1  -5   3 1245.66 488.113   5
   1   5  -3 1419.83 443.903   6
  -1  -5   3 647.163 427.450   3
   1   5  -2 48191.9 2254.19   6
  -1  -5   2 46357.6 2365.63   3
  -1  -5   2 46091.0 2651.43   5
   1   5  -1 6233.38 524.085   2
  -1  -5   1 4647.84 855.203   5
  -1  -5   1 7347.94 551.141   4
  -1  -5   1 5196.43 824.248   3
  -1  -5   0 19401.7 1035.44   4
  -1  -5   0 13879.3 1464.18   5
  -1  -5  -1 3142.08 731.546   5
  -1  -5  -1 3929.25 514.644   4
  -1  -5  -2 9737.62 1239.39   5
  -1  -5  -2 11768.1 942.961   4
  -1  -5  -3 955.844 505.338   5
  -1  -5  -3 1075.51 295.702   4
  -1  -5  -4 4152.32 641.330   4
  -1  -5  -4 3574.29 824.795   5
  -1  -5  -5 4690.67 707.853   4
  -1  -5  -5 3781.52 842.714   5
  -1  -5  -6 21997.0 2009.48   5
  -1  -5  -6 21627.3 1599.29   4
  -1  -5  -7 7248.14 1019.42   4
  -1  -5  -8 25758.2 1966.95   4
  -1  -5  -9 4618.24 896.014   4
  -1  -5 -10 4632.94 951.399   4
  -1  -5 -11 4413.37 1017.52   4
  -1  -5 -12 3116.17 897.953   4
  -1  -5 -13 16256.1 2074.02   4
  -1  -5 -14 5870.99 1330.15   4
  -1  -5 -15 788.676 536.818   4
  -1  -5 -15 1226.29 315.313  19
  -1  -5 -15 1761.96 367.776  10
  -1  -5 -15 696.329 265.200  26
  -1  -5 -15 1097.48 265.839  15
  -1  -5 -16 565.112 286.685  19
  -1  -5 -16-125.141 154.533  15
  -1  -5 -16-54.6822 357.755   4
  -1  -5 -16 131.021 131.953  10
  -1  -5 -16 45.9237 135.864  26
  -1  -5 -16 341.868 250.137   8
  -1  -5 -17 2555.67 445.169  26
  -1  -5 -17 3247.39 510.137  19
  -1  -5 -17 2945.70 472.292   8
  -1  -5 -17 2608.94 426.551  15
  -1  -5 -17 3586.66 1168.08   4
  -1  -5 -17 2378.07 449.061  10
  -1  -5 -18 316.363 231.292  19
  -1  -5 -18 948.646 727.249   4
  -1  -5 -18 289.525 169.443   8
  -1  -5 -18 497.872 246.919  10
  -1  -5 -18 288.130 181.419  15
  -1  -5 -18 586.265 251.794  26
  -1  -5 -19 11315.3 881.789  15
  -1  -5 -19 12256.9 973.618   8
  -1  -5 -19 9922.62 899.474  10
  -1  -5 -19 10960.5 950.600  26
  -1  -5 -19 12538.7 987.182  19
  -1  -5 -20 1511.46 338.534  19
  -1  -5 -20 1296.84 344.475  15
  -1  -5 -20 1274.42 353.595   8
  -1  -5 -20 919.950 283.122  10
  -1  -5 -20 736.650 293.377  26
  -1  -5 -21 2453.21 439.521   8
  -1  -5 -21 1891.16 400.019  26
  -1  -5 -21 2276.01 419.189  19
  -1  -5 -21 2382.14 411.801  15
  -1  -5 -22 1544.41 356.156  15
  -1  -5 -22 1752.74 408.133  16
  -1  -5 -22 1652.45 348.313   8
  -1  -5 -22 1587.01 349.176  26
  -1  -5 -22 1664.63 337.827  19
  -1  -5 -23 1392.90 288.596  19
  -1  -5 -23 1685.90 345.934  15
  -1  -5 -23 1428.86 304.390   8
  -1  -5 -23 1485.19 321.279  26
  -1  -5 -23 1319.85 326.327  16
  -1  -5 -24 1221.23 254.430  19
  -1  -5 -24 730.004 241.142  16
  -1  -5 -24 1306.14 276.032  15
  -1  -5 -24 1241.26 273.368  26
  -1  -5 -24 1330.53 260.005   8
  -1  -5 -25 5714.81 497.943  15
  -1  -5 -25 5719.56 451.975  19
  -1  -5 -25 6097.72 475.844   8
  -1  -5 -25 4904.35 474.060  26
  -1  -5 -26 55.6081 69.7716  21
  -1  -5 -26 15.7685 89.9590  26
  -1  -5 -26-72.2017 74.4387  16
  -1  -5 -26 164.275 110.495  15
   1   6 -25 989.071 164.819  19
   1   6 -25 630.521 141.481  20
  -1  -6  25 867.178 171.373  12
  -1  -6  24 62.6798 114.205  12
   1   6 -24 263.032 127.791   8
   1   6 -24-127.097 110.539  19
   1   6 -23 181.216 112.564   8
  -1  -6  23 62.4829 144.924  12
   1   6 -23 168.836 160.263  19
   1   6 -22 949.396 244.466   8
   1   6 -22 1036.16 285.721  19
   1   6 -21 2654.12 402.828   8
   1   6 -21 2817.27 368.184  26
   1   6 -21 2277.12 415.173  19
  -1  -6  21 3274.25 457.021   7
  -1  -6  20-41.6949 129.117   7
   1   6 -20 139.988 181.423  19
   1   6 -20 360.043 195.980   8
   1   6 -20-115.558 128.167  26
  -1  -6  20 89.5895 134.018  22
  -1  -6  19 10967.1 864.820  22
   1   6 -19 9749.38 840.454   8
   1   6 -19 11828.6 840.988  26
  -1  -6  19 11276.6 917.747   7
   1   6 -19 9321.98 883.477  19
   1   6 -18 1460.73 401.265  19
  -1  -6  18 1246.47 347.207   7
   1   6 -18 520.918 212.515   8
   1   6 -18 1343.94 334.692  26
  -1  -6  17 5241.68 667.377   7
   1   6 -17 4445.38 579.765   8
  -1  -6  17 5265.99 612.431  27
   1   6 -17 5468.06 595.694  26
   1   6 -17 3919.71 601.816  19
  -1  -6  16 16717.4 2506.63   5
   1   6 -16 14033.4 1102.86  19
  -1  -6  16 16603.7 1193.66   7
   1   6 -16 14640.4 1040.87   8
   1   6 -16 19323.1 1125.97  26
   1   6 -16 14941.8 2589.96   6
  -1  -6  16 19163.9 1212.49  27
   1   6 -15 5759.13 621.567  26
   1   6 -15 7227.32 711.696   8
  -1  -6  15 7874.74 810.538   7
   1   6 -15 4963.52 1478.02   6
  -1  -6  15 7151.70 1611.82   5
  -1  -6  15 8559.99 812.216  27
   1   6 -14 805.048 723.555   6
  -1  -6  14 221.786 178.623   7
  -1  -6  14 755.186 641.945   5
   1   6 -14 776.677 236.859  26
   1   6 -14 580.595 157.677   8
  -1  -6  14 501.777 206.074  27
   1   6 -13 409.577 241.584   8
  -1  -6  13 454.573 258.811  27
  -1  -6  13 621.560 543.702   3
  -1  -6  13-401.952 451.098   5
   1   6 -13 98.5877 333.128   6
  -1  -6  13-177.298 225.753   7
   1   6 -12 6338.07 1486.74   6
  -1  -6  12 7866.55 1323.43   3
  -1  -6  12 5553.56 1380.74   5
  -1  -6  11 91.9819 277.193   5
   1   6 -11 345.850 272.712   6
  -1  -6  11-2.04850 249.213   3
  -1  -6  10 3555.21 996.586   5
  -1  -6  10 4289.37 941.940   3
   1   6 -10 3565.01 996.647   6
   1   6  -9 915.039 522.521   6
  -1  -6   9 557.186 355.981   3
  -1  -6   9 503.486 479.074   5
  -1  -6   8 11989.6 1462.81   3
  -1  -6   8 10222.6 1580.91   5
   1   6  -8 9973.91 1524.20   6
  -1  -6   7 30589.5 2308.21   3
   1   6  -7 30671.6 2474.88   6
  -1  -6   7 28928.6 2623.83   5
  -1  -6   6-117.187 325.839   5
   1   6  -6-142.344 256.658   6
  -1  -6   6 101.071 348.141   3
  -1  -6   5 2872.29 803.345   5
   1   6  -5 3189.84 750.830   6
  -1  -6   5 2143.76 589.536   3
  -1  -6   4 11457.8 1344.02   3
   1   6  -4 11877.4 1331.78   6
  -1  -6   4 11176.8 1502.28   5
  -1  -6   3 61224.0 3058.10   3
  -1  -6   3 62859.4 3484.22   5
   1   6  -3 68597.9 3100.05   6
  -1  -6   2 7364.79 1030.54   3
  -1  -6   2 7369.10 1159.91   5
   1   6  -2 7291.57 954.025   6
  -1  -6   1 2418.60 682.222   5
  -1  -6   1 3109.89 700.929   3
  -1  -6   0 562.234 449.471   5
  -1  -6   0 527.026 217.103   4
  -1  -6  -1 205.607 156.683   4
  -1  -6  -1 268.581 241.025   5
  -1  -6  -2 28123.9 2337.11   5
  -1  -6  -2 38689.1 1846.01   4
  -1  -6  -3 33560.9 2616.31   5
  -1  -6  -3 42355.7 2045.08   4
  -1  -6  -4 18314.7 1903.56   5
  -1  -6  -4 18979.6 1436.53   4
  -1  -6  -5 2602.56 586.005   4
  -1  -6  -5 2520.61 767.881   5
  -1  -6  -6 10616.5 1217.95   4
  -1  -6  -6 10592.8 1478.99   5
  -1  -6  -7 13660.5 1456.75   4
  -1  -6  -7 15859.1 1843.70   5
  -1  -6  -8 53582.7 3061.25   4
  -1  -6  -9 777.017 352.652   4
  -1  -6 -10 435.305 464.726   4
  -1  -6 -11 2695.95 795.707   4
  -1  -6 -12 185.770 324.865   4
  -1  -6 -13 3361.68 1022.54   4
  -1  -6 -14 1332.06 357.852  26
  -1  -6 -14 1198.97 317.006  10
  -1  -6 -14 558.453 534.809   4
  -1  -6 -14 1110.35 253.130  15
  -1  -6 -14 968.965 263.239  19
  -1  -6 -14 1504.74 282.086  18
  -1  -6 -15 159.513 430.552   4
  -1  -6 -15 341.602 204.841  10
  -1  -6 -15 77.6679 172.918  18
  -1  -6 -15 61.3790 141.596  19
  -1  -6 -15 755.682 268.429   8
  -1  -6 -15 289.252 186.898  26
  -1  -6 -15 200.250 171.915  15
  -1  -6 -16 1520.92 295.752  18
  -1  -6 -16 2323.22 1010.63   4
  -1  -6 -16 1309.06 306.865  15
  -1  -6 -16 2136.46 406.412   8
  -1  -6 -16 1902.01 400.688  10
  -1  -6 -16 1798.55 391.380  19
  -1  -6 -16 1626.11 362.756  26
  -1  -6 -17 788.531 570.018   4
  -1  -6 -17 414.410 153.118  19
  -1  -6 -17 1007.99 302.329  26
  -1  -6 -17 729.027 238.816  15
  -1  -6 -17 762.960 260.386   8
  -1  -6 -17 408.480 234.729  10
  -1  -6 -18 6467.10 684.123  15
  -1  -6 -18 6357.78 727.376  26
  -1  -6 -18 6642.52 699.108  19
  -1  -6 -18 7202.53 744.045   8
  -1  -6 -19-51.1113 145.501  15
  -1  -6 -19 28.2368 216.494  19
  -1  -6 -19-139.525 188.948  16
  -1  -6 -19 63.0944 191.714  26
  -1  -6 -19 112.334 150.771   8
  -1  -6 -20 228.947 187.601  19
  -1  -6 -20-120.902 208.070  16
  -1  -6 -20 552.727 263.536   8
  -1  -6 -20 437.309 252.009  26
  -1  -6 -20 59.2840 132.369  15
  -1  -6 -21 5637.16 618.733   8
  -1  -6 -21 4888.62 599.721  15
  -1  -6 -21 5215.57 621.386  26
  -1  -6 -21 5392.69 700.424  16
  -1  -6 -21 5363.85 599.005  19
  -1  -6 -22 1572.22 348.556  15
  -1  -6 -22 1611.89 338.212  19
  -1  -6 -22 1588.66 359.636  26
  -1  -6 -22 1533.80 368.852  16
  -1  -6 -22 1802.04 330.369   8
  -1  -6 -23 2939.22 438.693  15
  -1  -6 -23 3190.66 396.515   8
  -1  -6 -23 2842.87 419.827  26
  -1  -6 -23 3267.98 425.156  19
  -1  -6 -23 2331.82 407.203  16
  -1  -6 -24 1445.14 284.332  15
  -1  -6 -24 1597.05 268.910  19
  -1  -6 -24 1781.20 271.787   8
  -1  -6 -24 1178.64 265.391  26
  -1  -6 -24 1099.29 252.569  16
  -1  -6 -25 5244.78 388.081  19
  -1  -6 -25 4524.43 436.866  26
  -1  -6 -25 4396.10 423.507  15
  -1  -6 -26 9602.03 538.198  15
   1   7 -24 37.8554 77.7104  20
   1   7 -24 280.664 120.640  19
  -1  -7  24 95.1692 100.543  12
  -1  -7  23 20.1998 91.9991  12
   1   7 -23 263.028 121.097  19
   1   7 -23 312.948 133.581   8
  -1  -7  22 1013.45 268.873  12
   1   7 -22 1369.09 263.828   8
   1   7 -22 1454.34 305.284  19
   1   7 -21-11.4764 144.136  19
  -1  -7  21 424.861 206.547   7
  -1  -7  21 164.681 133.685  12
   1   7 -21 182.132 150.724   8
  -1  -7  20 772.320 241.229  22
   1   7 -20 567.113 264.816  19
  -1  -7  20 987.236 277.328   7
   1   7 -20 905.125 267.793   8
   1   7 -19 382.417 189.047  19
   1   7 -19 417.496 186.645   8
   1   7 -19 136.694 147.973  26
  -1  -7  19 278.894 165.790   7
  -1  -7  19 397.285 207.808  22
   1   7 -18 94.2492 117.451   8
   1   7 -18 37.7479 117.415  26
  -1  -7  18 382.074 242.308   7
   1   7 -18 100.648 218.409  19
  -1  -7  18 151.672 192.075  22
  -1  -7  17 4469.46 570.250  27
  -1  -7  17 3760.78 569.128  22
  -1  -7  17 3871.25 571.810   7
   1   7 -17 3318.19 548.201  19
   1   7 -17 4641.44 549.196  26
   1   7 -17 4146.06 544.944   8
  -1  -7  16 4770.77 647.345   7
  -1  -7  16 5064.80 631.012  27
   1   7 -16 5088.31 604.041   8
   1   7 -16 5361.99 594.207  26
   1   7 -15 16876.0 2706.27   6
  -1  -7  15 15434.9 1175.87   7
   1   7 -15 16421.6 1073.66   8
  -1  -7  15 17639.5 2653.63   5
   1   7 -15 20189.1 1141.83  26
  -1  -7  15 16155.3 1129.21  27
   1   7 -14 3305.55 463.468  26
  -1  -7  14 2651.03 479.004  27
   1   7 -14 1921.42 372.789   8
  -1  -7  14 2480.92 966.185   5
  -1  -7  14 2816.04 521.498   7
   1   7 -14 2940.77 1164.59   6
   1   7 -13 22054.2 1189.06  26
  -1  -7  13 12630.2 2207.57   5
  -1  -7  13 15013.2 1117.94   7
  -1  -7  13 19015.4 2291.74   3
  -1  -7  13 18380.8 1198.44  27
   1   7 -13 14997.3 2440.10   6
   1   7 -13 18677.4 1094.95   8
  -1  -7  12 5570.89 680.748   7
   1   7 -12 8344.68 706.505   8
  -1  -7  12 4290.03 1287.97   5
  -1  -7  12 6963.67 718.053  27
  -1  -7  12 6123.36 1274.70   3
   1   7 -12 4662.96 1307.33   6
  -1  -7  11 3664.14 986.278   3
  -1  -7  11 4420.47 570.078   7
   1   7 -11 2731.94 1005.41   6
  -1  -7  11 2340.07 975.642   5
  -1  -7  10-12.6739 373.175   3
   1   7 -10 155.323 336.260   6
  -1  -7  10 207.782 441.208   5
   1   7  -9 4926.55 1146.70   6
  -1  -7   9 5848.05 1153.23   3
  -1  -7   9 4490.45 1254.30   5
  -1  -7   8 6789.88 1195.85   3
   1   7  -8 6008.51 1221.42   6
  -1  -7   8 5795.62 1410.75   5
   1   7  -7 1734.78 607.467   6
  -1  -7   7 1994.85 824.839   5
  -1  -7   7 2270.04 745.358   3
   1   7  -6 5336.83 1068.41   6
  -1  -7   6 3909.28 889.904   3
  -1  -7   6 3784.20 999.956   5
   1   7  -5 782.199 417.866   6
  -1  -7   5 894.181 530.826   5
  -1  -7   5 508.927 321.471   3
  -1  -7   4 4577.87 934.820   3
   1   7  -4 4674.79 892.111   6
  -1  -7   4 4105.68 1017.69   5
  -1  -7   3 2133.56 793.498   5
  -1  -7   3 1586.38 547.933   3
   1   7  -3 1794.84 565.030   6
  -1  -7   2 18099.3 2041.35   5
   1   7  -2 20640.6 1739.75   6
  -1  -7   2 18214.0 1802.40   3
  -1  -7   1 55.1283 378.072   5
  -1  -7   1-179.888 268.128   3
  -1  -7   0 3042.57 877.962   5
  -1  -7  -1 2391.76 731.429   5
  -1  -7  -1 2918.28 510.562   4
  -1  -7  -2 1749.03 416.234   4
  -1  -7  -2 1025.52 545.834   5
  -1  -7  -3 11988.2 1174.33   4
  -1  -7  -3 11431.8 1621.97   5
  -1  -7  -4 5437.06 1149.73   5
  -1  -7  -4 7018.90 946.055   4
  -1  -7  -5 1826.56 735.138   5
  -1  -7  -5 1571.92 481.759   4
  -1  -7  -6 1382.72 469.227   4
  -1  -7  -6 1928.03 729.856   5
  -1  -7  -7 28151.5 2194.57   4
  -1  -7  -7 29810.6 2719.54   5
  -1  -7  -8 40.7807 199.777   4
  -1  -7  -9 24568.2 2264.88   4
  -1  -7 -10 291.421 345.171   4
  -1  -7 -11 1358.58 685.994   4
  -1  -7 -12 7367.85 1449.02   4
  -1  -7 -13 4608.68 585.114  26
  -1  -7 -13 4019.87 1170.33   4
  -1  -7 -13 4464.05 507.949  15
  -1  -7 -13 5322.95 642.544  16
  -1  -7 -13 6823.60 665.648  19
  -1  -7 -13 5319.70 523.330  18
  -1  -7 -14 11819.1 1007.23  16
  -1  -7 -14 13041.9 969.693  19
  -1  -7 -14 10530.7 888.363  26
  -1  -7 -14 11304.9 839.024  15
  -1  -7 -14 13718.9 845.765  18
  -1  -7 -14 11477.6 1940.53   4
  -1  -7 -15-57.3279 400.720   4
  -1  -7 -15 163.442 133.376  26
  -1  -7 -15-71.1044 150.669  15
  -1  -7 -15 413.240 189.849  18
  -1  -7 -15 70.2802 137.730  19
  -1  -7 -15 553.652 253.674  16
  -1  -7 -16 25370.6 1442.75  26
  -1  -7 -16 34650.2 1425.45  18
  -1  -7 -16 25809.2 1348.13  15
  -1  -7 -16 32672.0 3576.02   4
  -1  -7 -16 27198.2 1580.15  16
  -1  -7 -16 28823.8 1483.20  19
  -1  -7 -17 4311.77 586.761  19
  -1  -7 -17 3386.71 534.047  26
  -1  -7 -17 5377.28 624.190   8
  -1  -7 -17 3768.42 595.003  16
  -1  -7 -17 3677.73 518.943  15
  -1  -7 -18 29752.0 1518.13  15
  -1  -7 -18 31549.0 1710.13  16
  -1  -7 -18 32489.2 1587.59  19
  -1  -7 -18 30410.2 1600.47  26
  -1  -7 -19 7135.68 696.207   8
  -1  -7 -19 5309.42 640.327  15
  -1  -7 -19 5011.82 682.756  16
  -1  -7 -19 5662.50 674.196  26
  -1  -7 -19 5639.23 654.389  19
  -1  -7 -20 147.384 126.780  19
  -1  -7 -20 224.517 180.513  26
  -1  -7 -20 34.5339 140.735  16
  -1  -7 -20 201.022 158.464  15
  -1  -7 -20 241.544 176.466   8
  -1  -7 -21 238.017 181.001  19
  -1  -7 -21 133.856 298.951  15
  -1  -7 -21 13.4420 104.787   8
  -1  -7 -21-169.139 186.580  26
  -1  -7 -21 130.876 158.497  16
  -1  -7 -22 655.113 220.898  19
  -1  -7 -22 873.321 271.856  15
  -1  -7 -22 500.608 179.518   8
  -1  -7 -22 225.815 198.157  21
  -1  -7 -22 680.976 265.864  16
  -1  -7 -22 706.635 229.025  26
  -1  -7 -23 2246.98 331.078  19
  -1  -7 -23 1765.87 346.002  16
  -1  -7 -23 1898.01 339.922  26
  -1  -7 -23 2232.57 374.137  15
  -1  -7 -24 1350.98 221.513  19
  -1  -7 -24 407.383 180.238  21
  -1  -7 -24 961.480 223.101  26
  -1  -7 -24 1017.01 226.138  15
  -1  -7 -24 836.510 200.568  16
  -1  -7 -25 517.907 144.372  16
  -1  -7 -25 430.610 142.044  21
  -1  -8  23 86.2257 114.662  12
   1   8 -23 67.0401 88.0436  19
  -1  -8  22 399.908 190.373  12
   1   8 -22 641.036 157.742   8
   1   8 -22 527.659 165.369  19
  -1  -8  21 1196.06 316.784  12
  -1  -8  21 1678.49 281.952  22
   1   8 -21 1084.79 257.787  19
  -1  -8  21 1709.27 283.442   7
   1   8 -21 1782.15 286.414   8
   1   8 -20 61.2688 116.593   8
   1   8 -20 58.5250 137.455  19
  -1  -8  20 217.199 138.154  22
  -1  -8  20 125.243 155.112  12
  -1  -8  19 2503.29 458.736  12
   1   8 -19 2656.21 438.986  19
  -1  -8  19 3058.23 423.569  22
  -1  -8  19 3191.81 483.835   7
   1   8 -19 3310.95 444.336   8
   1   8 -18 20575.5 1268.35  19
   1   8 -18 24287.2 1149.61  26
  -1  -8  18 24044.7 1227.78  27
   1   8 -18 21883.4 1176.68   8
  -1  -8  18 22390.5 1309.06   7
  -1  -8  18 20497.4 1251.82  22
  -1  -8  17 266.976 211.247  22
  -1  -8  17 515.006 272.369   7
   1   8 -17 657.210 306.261  19
   1   8 -17 582.576 216.668   8
   1   8 -17 567.259 224.955  26
  -1  -8  17 666.164 260.974  27
  -1  -8  16 886.750 336.787   7
  -1  -8  16 1214.78 370.339  27
  -1  -8  16 1096.59 319.222  22
   1   8 -16 876.221 258.374   8
   1   8 -16 961.503 271.498  26
  -1  -8  15 976.877 328.410   7
  -1  -8  15 695.039 269.153  27
  -1  -8  15 226.245 142.167  22
   1   8 -15 399.664 156.570   8
   1   8 -15 1034.46 295.530  26
  -1  -8  14 1191.56 343.134   7
  -1  -8  14 1525.11 391.830  27
   1   8 -14 1575.26 903.245   6
  -1  -8  14 1737.50 423.110  22
   1   8 -14 1484.06 327.360   8
  -1  -8  14 1501.35 783.704   5
   1   8 -14 1465.88 325.192  26
  -1  -8  13 10817.4 2161.57   5
   1   8 -13 12279.8 889.820   8
   1   8 -13 12738.2 2280.98   6
  -1  -8  13 15555.1 2177.12   3
   1   8 -13 15166.5 994.329  26
  -1  -8  13 10497.3 937.180   7
  -1  -8  13 12239.1 1020.07  27
   1   8 -12 3692.83 487.727  26
  -1  -8  12 2375.79 424.302  13
  -1  -8  12 2385.82 1051.79   5
   1   8 -12 2689.46 1040.27   6
   1   8 -12 4059.77 531.471   8
  -1  -8  12 2470.34 450.415  27
  -1  -8  12 2510.10 946.598   3
  -1  -8  12 2618.98 472.583   7
  -1  -8  11 14749.6 1075.83  13
  -1  -8  11 12347.9 987.685   7
   1   8 -11 10163.2 1898.85   6
  -1  -8  11 10316.9 2054.25   5
  -1  -8  11 11724.2 1876.39   3
  -1  -8  11 14045.8 1070.06  27
  -1  -8  10 582.131 199.448   7
   1   8 -10 152.712 380.243   6
  -1  -8  10 675.959 269.358  13
  -1  -8  10 547.588 537.723   5
  -1  -8  10 576.781 431.702   3
  -1  -8  10 1438.03 413.254  27
   1   8  -9 1017.98 638.202   6
  -1  -8   9 316.282 503.033   3
  -1  -8   9 1678.47 785.404   5
  -1  -8   9 342.479 215.619  21
   1   8  -8 1544.91 644.661   6
  -1  -8   8 2261.35 860.563   3
  -1  -8   8 784.911 642.355   5
   1   8  -7 499.235 418.558   6
  -1  -8   7 388.778 414.862   3
  -1  -8   7 328.087 435.283   5
  -1  -8   6 3007.19 1017.88   5
  -1  -8   6 2951.33 851.665   3
   1   8  -6 2540.36 788.639   6
  -1  -8   5 2103.53 715.183   3
   1   8  -5 2108.72 671.679   6
  -1  -8   5 2256.72 838.051   5
  -1  -8   4 3122.59 948.763   5
   1   8  -4 3402.05 826.899   6
  -1  -8   4 2764.38 825.009   3
  -1  -8   3 417.600 391.703   3
  -1  -8   3 286.985 350.251   5
   1   8  -3 264.008 294.497   6
   1   8  -2 2076.80 618.289   6
  -1  -8   2 2096.82 845.933   5
  -1  -8   1 17813.3 2210.44   5
   1   8  -1 19724.6 1819.92   6
  -1  -8   0 33244.8 2962.27   5
  -1  -8  -1 458.084 362.356   5
  -1  -8  -2 2826.37 861.581   5
  -1  -8  -3 3264.00 659.095   4
  -1  -8  -3 2647.68 797.774   5
  -1  -8  -4 9301.46 1688.24   5
  -1  -8  -4 10471.7 1213.74   4
  -1  -8  -5 9199.37 1227.78   4
  -1  -8  -5 8682.24 1545.69   5
  -1  -8  -6 9988.99 1331.22   4
  -1  -8  -6 10565.0 1722.00   5
  -1  -8  -7 479.850 448.594   5
  -1  -8  -7 508.768 461.760   4
  -1  -8  -8 7312.43 1263.57   4
  -1  -8  -9 865.121 477.018   4
  -1  -8 -10-77.0331 362.114   4
  -1  -8 -11 3151.50 412.251  28
  -1  -8 -11 2268.33 425.731  16
  -1  -8 -11 2242.71 786.557   4
  -1  -8 -11 2522.06 438.605  26
  -1  -8 -11 2526.52 418.180  21
  -1  -8 -11 2534.75 339.206  18
  -1  -8 -12 2382.23 852.221   4
  -1  -8 -12 3828.33 564.139  16
  -1  -8 -12 3706.03 446.653  18
  -1  -8 -12 3316.49 492.303  19
  -1  -8 -12 3148.60 433.098  15
  -1  -8 -12 2809.59 456.366  26
  -1  -8 -12 3757.37 462.248  25
  -1  -8 -13-233.730 180.392  26
  -1  -8 -13 87.4704 154.479  25
  -1  -8 -13-226.162 161.884  19
  -1  -8 -13 75.6567 311.083   4
  -1  -8 -13-228.489 164.255  18
  -1  -8 -13 9.43057 177.559  16
  -1  -8 -13-233.830 164.838  15
  -1  -8 -14 2606.53 405.787  25
  -1  -8 -14 1800.26 331.435  18
  -1  -8 -14 1906.79 387.532  26
  -1  -8 -14 2110.40 393.587  19
  -1  -8 -14 1624.21 380.415  15
  -1  -8 -14 1860.13 869.758   4
  -1  -8 -14 1762.11 397.657  16
  -1  -8 -15 1313.45 367.471  26
  -1  -8 -15 1724.41 971.024   4
  -1  -8 -15 1190.48 313.945  19
  -1  -8 -15 1193.30 282.993  18
  -1  -8 -15 1136.91 302.080  15
  -1  -8 -15 1126.49 323.074  16
  -1  -8 -16 12642.1 982.809  15
  -1  -8 -16 11751.6 979.835  26
  -1  -8 -16 13607.6 1008.45  19
  -1  -8 -16 13277.1 1103.79  16
  -1  -8 -17 1292.16 327.955  26
  -1  -8 -17 1145.00 310.015  15
  -1  -8 -17 1414.64 382.520  16
  -1  -8 -17 1528.56 354.885  19
  -1  -8 -18 30693.8 1511.78  19
  -1  -8 -18 27125.0 1500.99  26
  -1  -8 -18 29215.5 1620.31  16
  -1  -8 -18 28737.1 1480.56  15
  -1  -8 -19 17.0858 120.173  21
  -1  -8 -19-33.5373 162.415  16
  -1  -8 -19 235.089 193.584  26
  -1  -8 -19 28.9723 133.624  15
  -1  -8 -19 404.064 245.916  19
  -1  -8 -20 4209.04 528.781  19
  -1  -8 -20 3075.68 473.506  15
  -1  -8 -20 2475.61 454.845  21
  -1  -8 -20 3311.31 525.238  16
  -1  -8 -20 3075.55 459.807  26
  -1  -8 -21 60.6902 126.565  21
  -1  -8 -21 150.645 121.560  16
  -1  -8 -21 447.504 196.992  19
  -1  -8 -21 115.496 172.704  15
  -1  -8 -21 104.238 184.790  26
  -1  -8 -22-167.571 151.795  26
  -1  -8 -22 225.548 160.224  21
  -1  -8 -22 96.4916 128.323  16
  -1  -8 -22 3.95585 96.7341  19
  -1  -8 -22 48.4335 129.707  15
  -1  -8 -23 151.961 134.813  21
  -1  -8 -23 262.109 137.549  16
  -1  -8 -23 292.954 164.958  15
  -1  -8 -23 342.892 142.107  19
  -1  -8 -24 4004.26 413.039  15
  -1  -8 -24 2964.94 332.637  16
  -1  -8 -25-54.9383 90.6504  15
   1   9 -23 1629.60 201.418  19
  -1  -9  22 498.450 164.249  12
   1   9 -22 552.740 157.134  19
  -1  -9  21 6808.81 483.218   7
  -1  -9  21 6040.74 471.970  22
   1   9 -21 5638.56 506.044  19
   1   9 -21 7634.28 476.625   8
  -1  -9  21 4724.84 506.333  12
  -1  -9  20 137.679 143.766  12
  -1  -9  20 381.829 164.378   7
  -1  -9  20 114.131 112.585  22
   1   9 -20 304.004 174.863  19
   1   9 -20 441.059 149.582   8
  -1  -9  19 4199.84 548.804  12
   1   9 -19 4156.27 516.374  19
  -1  -9  19 4414.64 521.715   7
   1   9 -19 4839.04 477.104   8
  -1  -9  19 4560.46 536.463  22
   1   9 -18 232.474 190.885  19
  -1  -9  18 239.211 171.653  27
  -1  -9  18 197.050 139.791  22
  -1  -9  18 513.091 229.494   7
  -1  -9  18 220.408 155.958  12
   1   9 -18 151.250 115.907   8
  -1  -9  17-34.1066 161.020   7
   1   9 -17-69.6090 101.596   8
  -1  -9  17 55.7651 141.471  27
  -1  -9  17 99.3928 189.259  22
  -1  -9  17-22.8621 210.710  12
   1   9 -17 161.598 190.860  19
  -1  -9  16 4016.19 622.907  12
  -1  -9  16 3568.42 515.709  27
   1   9 -16 4313.40 504.223  26
  -1  -9  16 3483.64 561.077  22
  -1  -9  16 3813.68 569.284   7
   1   9 -16 4348.90 527.946   8
  -1  -9  15 9146.11 934.837  12
  -1  -9  15 9936.77 948.248  22
   1   9 -15 11317.3 839.675   8
  -1  -9  15 11016.3 928.714  27
  -1  -9  15 9338.60 897.104   7
  -1  -9  14 227.553 259.274  12
  -1  -9  14 245.700 178.045   7
   1   9 -14 123.551 190.991  26
  -1  -9  14 148.360 147.811  22
   1   9 -14 246.801 143.055   8
  -1  -9  14 184.864 215.168  27
  -1  -9  13 1421.49 375.503   7
  -1  -9  13 1477.73 419.893  12
   1   9 -13 1444.06 344.801  26
  -1  -9  13 1039.20 334.757  22
  -1  -9  13 1307.85 365.285  27
   1   9 -13 1594.47 358.977   8
  -1  -9  13 294.698 571.163   3
   1   9 -12 18942.1 2756.96   6
  -1  -9  12 15031.2 1182.69  22
   1   9 -12 23131.9 1228.98  26
  -1  -9  12 16146.2 1161.01  27
  -1  -9  12 15965.0 2712.28   5
  -1  -9  12 14504.3 1132.58   7
  -1  -9  12 17485.6 1221.43  13
  -1  -9  12 20750.2 2603.48   3
  -1  -9  12 15027.5 1200.31  12
  -1  -9  11 19222.2 2485.01   3
  -1  -9  11 15579.9 1139.77   7
  -1  -9  11 15745.2 1190.54  22
   1   9 -11 17268.2 2568.95   6
  -1  -9  11 14804.9 1189.42  12
  -1  -9  11 17135.9 1186.46  27
  -1  -9  11 18143.0 2776.09   5
  -1  -9  11 12761.2 1026.19  13
  -1  -9  10 3008.81 518.036   7
  -1  -9  10 3749.81 581.854  13
   1   9 -10 2796.98 1024.11   6
  -1  -9  10 3705.29 530.245  27
  -1  -9  10 3199.35 556.793  22
  -1  -9  10 2429.76 966.791   5
  -1  -9  10 2736.78 1102.18   3
  -1  -9  10 3090.93 552.529  12
  -1  -9   9 816.670 288.743  13
  -1  -9   9 1103.13 333.220  22
  -1  -9   9 1380.47 441.184  12
  -1  -9   9 205.279 333.652   3
  -1  -9   9 1206.47 334.416   7
  -1  -9   9 737.562 309.813  21
  -1  -9   9 1875.79 400.757  27
  -1  -9   9 357.209 477.162   5
   1   9  -9 1884.36 837.762   6
  -1  -9   8 5435.40 684.765  12
  -1  -9   8 4574.93 565.851   7
  -1  -9   8 4311.86 595.472  22
   1   9  -8 3846.78 1062.56   6
  -1  -9   8 3867.60 1203.97   5
  -1  -9   8 6043.92 692.126  13
  -1  -9   8 4570.46 599.459  27
  -1  -9   8 3236.37 538.491  21
  -1  -9   8 4621.92 1176.90   3
  -1  -9   7 13486.4 1026.03  21
  -1  -9   7 15509.8 1099.82  22
  -1  -9   7 12763.7 2210.31   5
  -1  -9   7 12009.4 1840.10   3
  -1  -9   7 15159.2 1004.97   7
   1   9  -7 12018.1 1842.38   6
  -1  -9   7 15962.8 1071.39  27
  -1  -9   6 7019.29 1581.02   5
   1   9  -6 6216.95 1307.69   6
  -1  -9   6 7740.62 1501.29   3
  -1  -9   5 2113.56 827.077   3
   1   9  -5 2040.78 664.407   6
  -1  -9   5 2075.86 864.829   5
  -1  -9   4 4803.60 1282.12   5
  -1  -9   4 5625.80 1271.46   3
   1   9  -4 5613.18 1151.62   6
  -1  -9   3 17759.4 2427.22   5
   1   9  -3 17447.4 1935.96   6
  -1  -9   2 6643.69 1499.77   5
   1   9  -2 7353.87 1218.92   6
  -1  -9   1 1109.20 704.560   5
   1   9  -1 354.838 300.044   6
  -1  -9   0 51.4915 461.756   5
  -1  -9  -1 187.603 571.589   5
  -1  -9  -2 863.030 500.321   5
  -1  -9  -3 4462.78 1233.62   5
  -1  -9  -4 22542.1 2652.36   5
  -1  -9  -5 1486.55 753.357   5
  -1  -9  -5 1035.48 416.885   4
  -1  -9  -6 9240.72 1741.11   5
  -1  -9  -6 13000.8 1615.66   4
  -1  -9  -7 6461.68 1203.73   4
  -1  -9  -7 5856.03 1450.54   5
  -1  -9  -8 2715.81 843.073   4
  -1  -9  -9 7767.26 654.325  24
  -1  -9  -9 6443.46 1297.63   4
  -1  -9  -9 8575.94 728.507  25
  -1  -9  -9 7326.72 749.884  16
  -1  -9  -9 7164.02 587.281  18
  -1  -9  -9 6943.31 735.689  21
  -1  -9  -9 8613.84 621.366  28
  -1  -9 -10 2098.13 743.504   4
  -1  -9 -10 3134.96 453.901  19
  -1  -9 -10 3093.29 386.436  28
  -1  -9 -10 2254.49 426.659  21
  -1  -9 -10 2989.56 452.830  25
  -1  -9 -10 3607.84 492.001  15
  -1  -9 -10 2143.38 365.700  18
  -1  -9 -10 2531.93 453.317  16
  -1  -9 -10 2997.60 466.425  13
  -1  -9 -11 1149.63 336.896  16
  -1  -9 -11 722.216 349.134   4
  -1  -9 -11 1001.36 313.103  26
  -1  -9 -11 1156.45 275.476  18
  -1  -9 -11 1329.14 340.705  21
  -1  -9 -11 1124.91 317.708  25
  -1  -9 -11 1746.40 389.276  13
  -1  -9 -11 1930.14 406.255  19
  -1  -9 -11 1736.26 338.004  15
  -1  -9 -12 167.177 165.749  25
  -1  -9 -12 83.1297 180.756  13
  -1  -9 -12 452.018 204.638  26
  -1  -9 -12 444.029 459.242  15
  -1  -9 -12 159.194 152.830  21
  -1  -9 -12 172.872 170.803  19
  -1  -9 -12 168.057 505.616   4
  -1  -9 -12 243.045 134.191  18
  -1  -9 -12 159.651 208.357  16
  -1  -9 -13 1612.35 406.086  16
  -1  -9 -13 1973.15 400.068  19
  -1  -9 -13 1539.77 333.355  15
  -1  -9 -13 1270.89 341.300  26
  -1  -9 -13 1610.22 742.325   4
  -1  -9 -13 998.412 328.405  21
  -1  -9 -13 1431.03 328.352  18
  -1  -9 -13 1508.36 365.258  13
  -1  -9 -13 1722.44 346.796  25
  -1  -9 -14 434.189 596.571   4
  -1  -9 -14 175.458 211.827  21
  -1  -9 -14 67.2265 163.884  13
  -1  -9 -14-161.499 144.961  19
  -1  -9 -14-16.0639 135.948  18
  -1  -9 -14 120.623 129.052  25
  -1  -9 -14-90.9204 128.677  26
  -1  -9 -14 266.443 174.815  16
  -1  -9 -14 265.859 212.775  15
  -1  -9 -15 20542.2 1247.45  15
  -1  -9 -15 20641.0 1355.54  21
  -1  -9 -15 20584.2 1308.44  26
  -1  -9 -15 21765.9 1415.81  16
  -1  -9 -15 21926.9 1281.73  19
  -1  -9 -15 25049.4 1245.96  25
  -1  -9 -16 5148.18 668.757  26
  -1  -9 -16 5131.25 674.433  16
  -1  -9 -16 5043.86 621.714  15
  -1  -9 -16 4414.17 642.165  21
  -1  -9 -17 4294.94 596.314  26
  -1  -9 -17 4532.73 631.030  16
  -1  -9 -17 3996.31 554.117  15
  -1  -9 -17 3537.77 563.492  21
  -1  -9 -17 4601.25 562.306  19
  -1  -9 -18 2018.32 393.058  15
  -1  -9 -18 2269.61 428.793  26
  -1  -9 -18 2220.65 459.270  21
  -1  -9 -18 2382.44 412.227  19
  -1  -9 -18 2191.55 422.174  16
  -1  -9 -19 9365.73 820.053  26
  -1  -9 -19 10183.3 796.494  19
  -1  -9 -19 8999.37 797.342  15
  -1  -9 -19 9499.83 849.244  16
  -1  -9 -19 9244.03 840.613  21
  -1  -9 -20 4114.40 472.224  19
  -1  -9 -20 3869.01 524.352  15
  -1  -9 -20 3387.68 515.143  21
  -1  -9 -20 3124.72 471.932  16
  -1  -9 -21 882.403 279.638  21
  -1  -9 -21 1623.95 322.212  16
  -1  -9 -21 1414.52 326.304  15
  -1  -9 -21 1928.96 308.759  19
  -1  -9 -22 27.3113 126.166  15
  -1  -9 -22 35.6146 120.698  19
  -1  -9 -22 183.905 166.244  21
  -1  -9 -22-52.1344 110.812  16
  -1  -9 -23 310.431 136.785  21
  -1  -9 -23 237.169 149.119  15
  -1  -9 -23 194.660 112.275  16
  -1  -9 -24 113.298 105.321  15
  -1  -9 -24-111.805 83.5392  21
   1  10 -22 2016.71 219.723  19
   1  10 -21 1022.13 191.016  19
  -1 -10  21 1145.26 226.210  12
  -1 -10  20 4892.19 450.389  22
  -1 -10  20 5339.59 459.548   7
  -1 -10  20 4630.43 474.927  12
   1  10 -20 4654.67 449.407  19
   1  10 -19 2743.63 378.902  19
  -1 -10  19 2486.85 382.501  12
  -1 -10  19 3333.72 420.558   7
  -1 -10  19 3001.68 402.442  22
  -1 -10  18 2086.49 366.175   7
  -1 -10  18 1694.15 342.618  22
  -1 -10  18 1568.05 350.759  12
  -1 -10  18 2098.40 325.641  27
   1  10 -18 1683.97 364.563  19
  -1 -10  17 506.884 251.147   7
   1  10 -17 529.726 198.149   8
  -1 -10  17 693.709 234.931  27
   1  10 -17 811.703 250.160  19
  -1 -10  17 406.999 232.597  12
  -1 -10  17 310.253 184.012  22
  -1 -10  16 2061.90 418.899  12
   1  10 -16 2667.23 379.133   8
  -1 -10  16 2414.49 447.271  22
  -1 -10  16 2305.49 399.757  27
  -1 -10  16 2720.18 488.319   7
  -1 -10  15 1228.02 365.320  22
  -1 -10  15 1358.88 346.204   7
  -1 -10  15 1494.69 382.008  27
  -1 -10  15 1059.49 324.388  12
  -1 -10  14 4454.65 633.584   7
  -1 -10  14 3788.26 598.342  12
  -1 -10  14 4013.71 617.014  22
  -1 -10  14 4345.00 594.717  27
   1  10 -14 4505.96 517.587  26
  -1 -10  13 18928.8 1330.70  22
  -1 -10  13 18303.4 1270.85   7
  -1 -10  13 19732.3 1308.98  27
  -1 -10  13 17625.2 1293.12  12
  -1 -10  12 1236.42 371.775   7
  -1 -10  12 1205.50 344.249  12
   1  10 -12 1651.31 356.810  26
  -1 -10  12 1275.84 374.378  27
  -1 -10  12 959.604 351.754  22
  -1 -10  12 811.968 315.941  13
  -1 -10  11 358.666 254.714  22
  -1 -10  11 172.138 218.068  13
  -1 -10  11 486.409 333.448   7
  -1 -10  11-180.405 239.793  27
  -1 -10  11 368.523 287.218  12
   1  10 -11 96.6719 122.127  26
   1  10 -10-431.420 363.550   6
  -1 -10  10-154.924 181.529  12
  -1 -10  10-69.5126 138.201  22
  -1 -10  10 160.349 165.485   7
  -1 -10  10-26.6487 169.546  27
  -1 -10  10-37.8255 151.604  13
  -1 -10  10 355.977 738.670   5
  -1 -10   9 7946.06 839.735  12
  -1 -10   9 6340.25 714.460   7
   1  10  -9 10099.4 1901.71   6
  -1 -10   9 8471.28 830.564  13
  -1 -10   9 6410.11 803.092  22
  -1 -10   9 5060.11 697.035  21
  -1 -10   9 6683.76 753.790  27
  -1 -10   9 6084.02 1744.26   5
  -1 -10   8-209.241 226.245  21
  -1 -10   8-61.7300 167.692   7
   1  10  -8 17.6253 404.376   6
  -1 -10   8 234.045 216.258  13
  -1 -10   8 116.324 161.974  22
  -1 -10   8-75.2084 157.268  12
  -1 -10   8 429.058 260.812  27
  -1 -10   8-348.898 699.478   5
  -1 -10   7 3433.11 546.192  27
  -1 -10   7 2860.71 549.343  21
   1  10  -7 3723.46 1129.81   6
  -1 -10   7 3407.52 572.427  22
  -1 -10   7 3890.48 551.258   7
  -1 -10   7 4064.15 594.316  12
  -1 -10   7 4187.29 585.807  13
  -1 -10   7 4054.50 1455.64   5
  -1 -10   6 768.165 594.073   5
  -1 -10   6-38.3567 146.296  16
  -1 -10   6 132.804 218.916   7
  -1 -10   6 141.006 231.939  12
  -1 -10   6-167.088 227.424  21
  -1 -10   6 449.679 251.223  27
  -1 -10   6 101.095 166.115  22
   1  10  -6 272.166 295.119   6
  -1 -10   6-182.293 226.671  13
  -1 -10   5 446.876 240.770  22
  -1 -10   5 410.768 241.340   7
  -1 -10   5 248.349 164.614  12
  -1 -10   5 372.922 216.336  21
  -1 -10   5 141.211 128.651  16
   1  10  -5 136.471 285.842   6
  -1 -10   5 463.767 228.635  27
  -1 -10   5 345.382 181.682  13
  -1 -10   5 122.240 305.688   5
  -1 -10   4 6228.79 637.358   7
  -1 -10   4 7985.00 744.648  13
  -1 -10   4 6519.62 705.258  21
  -1 -10   4 5171.73 599.685  17
   1  10  -4 8003.67 1605.63   6
  -1 -10   4 6264.22 706.193  22
  -1 -10   4 5127.76 1443.93   5
  -1 -10   4 6573.25 672.976  27
  -1 -10   4 5472.37 662.800  16
  -1 -10   3 330.614 205.186  21
   1  10  -3 1.16903 225.047   6
  -1 -10   3-434.981 427.845   5
  -1 -10   3 312.241 172.942  17
  -1 -10   3 229.317 159.647  27
  -1 -10   3-247.976 181.068  16
   1  10  -2 27746.8 2555.26   6
  -1 -10   2 21523.4 2855.88   5
   1  10  -1 76.3532 204.094   6
  -1 -10   1-296.284 429.791   5
   1  10   0 6257.05 1130.80   6
  -1 -10   0 6019.49 1526.25   5
  -1 -10  -1 871.725 549.710   5
  -1 -10  -2-368.894 424.527   5
  -1 -10  -3 6633.41 1580.48   5
  -1 -10  -4 7463.04 1651.62   5
  -1 -10  -5 2738.18 1079.34   5
  -1 -10  -5 2318.73 420.601  13
  -1 -10  -5 2228.92 385.392  16
  -1 -10  -5 1930.06 384.236  21
  -1 -10  -5 2038.18 350.228  25
  -1 -10  -6 245.226 134.690  23
  -1 -10  -6 194.406 160.559  14
  -1 -10  -6 432.926 200.633  18
  -1 -10  -6-52.6678 122.603  21
  -1 -10  -6 477.505 198.031  24
  -1 -10  -6 125.674 162.064  16
  -1 -10  -6 895.686 637.244   5
  -1 -10  -6-128.525 175.466  17
  -1 -10  -6 377.273 212.619  13
  -1 -10  -6 149.417 134.762  25
  -1 -10  -7 3199.21 412.345  18
  -1 -10  -7 2968.07 477.923  21
  -1 -10  -7 3483.77 423.669  24
  -1 -10  -7 2890.62 485.874  16
  -1 -10  -7 4870.32 461.961  28
  -1 -10  -7 4190.03 441.426  14
  -1 -10  -7 4892.95 523.347  17
  -1 -10  -7 3393.26 508.504  13
  -1 -10  -7 3750.90 1175.62   5
  -1 -10  -7 2920.68 465.318  25
  -1 -10  -7 3802.13 513.605  19
  -1 -10  -7 3728.63 378.360  23
  -1 -10  -8 11061.1 811.654  12
  -1 -10  -8 8623.22 712.705  24
  -1 -10  -8 9536.87 801.396  19
  -1 -10  -8 10137.6 1601.39   4
  -1 -10  -8 7922.74 655.404  18
  -1 -10  -8 7843.55 785.856  21
  -1 -10  -8 8239.67 805.460  16
  -1 -10  -8 11242.8 784.830  17
  -1 -10  -8 10081.0 681.366  28
  -1 -10  -8 11681.7 744.060  14
  -1 -10  -8 10284.9 641.879  23
  -1 -10  -8 8565.25 770.690  25
  -1 -10  -8 8637.13 805.467  13
  -1 -10  -9 591.970 199.072  13
  -1 -10  -9-14.1531 430.178   4
  -1 -10  -9 443.899 225.732  16
  -1 -10  -9 622.952 215.044  18
  -1 -10  -9 361.989 166.105  19
  -1 -10  -9 838.947 204.105  14
  -1 -10  -9 968.991 266.008  17
  -1 -10  -9 708.364 236.619  12
  -1 -10  -9 486.736 194.365  23
  -1 -10  -9 251.450 163.940  21
  -1 -10  -9 676.624 230.189  25
  -1 -10 -10 14775.0 760.483  23
  -1 -10 -10 11838.7 908.652  19
  -1 -10 -10 13196.2 937.590  15
  -1 -10 -10 15671.5 944.636  17
  -1 -10 -10 12924.0 2038.77   4
  -1 -10 -10 9319.16 908.018  21
  -1 -10 -10 9779.63 913.522  16
  -1 -10 -10 10170.5 863.905  25
  -1 -10 -10 11473.5 917.665  13
  -1 -10 -10 10323.7 783.312  18
  -1 -10 -11-25.6725 149.558  21
  -1 -10 -11 533.934 586.553   4
  -1 -10 -11 18.3526 155.438  18
  -1 -10 -11 145.338 128.430  19
  -1 -10 -11-27.2172 175.510  15
  -1 -10 -11 61.3231 181.208  25
  -1 -10 -11-103.276 132.593  13
  -1 -10 -11 283.923 282.512  16
  -1 -10 -12 1859.66 391.264  13
  -1 -10 -12 2046.09 461.988  21
  -1 -10 -12 2873.33 483.793  19
  -1 -10 -12 2304.39 438.867  16
  -1 -10 -12 2260.66 408.964  18
  -1 -10 -12 2229.21 407.196  15
  -1 -10 -12 3458.88 1073.44   4
  -1 -10 -12 1969.37 384.715  25
  -1 -10 -13 14402.2 1039.04  19
  -1 -10 -13 14093.4 980.377  25
  -1 -10 -13 13944.4 958.395  18
  -1 -10 -13 13219.8 991.020  15
  -1 -10 -13 13715.9 1080.63  16
  -1 -10 -13 13497.4 1104.14  21
  -1 -10 -13 14215.5 1014.06  13
  -1 -10 -14 3161.45 475.424  13
  -1 -10 -14 2303.82 446.814  16
  -1 -10 -14 2119.61 414.468  15
  -1 -10 -14 2047.90 455.305  21
  -1 -10 -14 2619.89 439.005  25
  -1 -10 -14 1967.50 393.756  19
  -1 -10 -15 14106.4 1133.45  21
  -1 -10 -15 15743.5 1056.67  19
  -1 -10 -15 13882.6 1045.81  15
  -1 -10 -15 15377.9 1150.65  16
  -1 -10 -15 16127.3 1020.08  25
  -1 -10 -15 15097.6 996.305  13
  -1 -10 -16 1528.01 381.819  21
  -1 -10 -16 1107.63 290.809  19
  -1 -10 -16 1230.21 331.000  16
  -1 -10 -16 1356.48 358.479  15
  -1 -10 -16 1661.35 347.520  25
  -1 -10 -17 4171.01 604.366  21
  -1 -10 -17 4500.79 529.547  19
  -1 -10 -17 4456.54 576.267  15
  -1 -10 -17 4555.41 602.369  16
  -1 -10 -18 7308.48 769.331  21
  -1 -10 -18 8109.29 769.455  15
  -1 -10 -18 9321.96 741.232  19
  -1 -10 -18 8040.31 763.876  16
  -1 -10 -19 1211.20 301.453  16
  -1 -10 -19 1842.98 339.654  19
  -1 -10 -19 917.191 270.060  21
  -1 -10 -19 1271.28 326.334  15
  -1 -10 -20 6731.56 659.872  15
  -1 -10 -20 8351.17 620.041  19
  -1 -10 -20 7170.36 643.260  16
  -1 -10 -21 488.068 159.687  19
  -1 -10 -21 360.704 190.295  21
  -1 -10 -21 351.263 163.630  15
  -1 -10 -21 240.967 124.763  16
  -1 -10 -22 1236.06 223.007  16
  -1 -10 -22 1391.62 281.676  15
  -1 -10 -23 3896.33 389.561  15
  -1 -10 -23 3169.52 285.933  16
  -1 -11  20 306.885 120.934  12
   1  11 -20 176.708 94.0631  19
  -1 -11  20 404.359 133.724   7
   1  11 -19 496.540 182.836  19
  -1 -11  19 727.661 203.078  22
  -1 -11  19 866.498 207.391   7
  -1 -11  19 736.619 200.167  12
  -1 -11  18 2754.00 394.606   7
  -1 -11  18 2559.51 367.677  22
   1  11 -18 3042.76 389.504  19
  -1 -11  18 2847.84 384.580  12
  -1 -11  17 126.835 163.353  22
  -1 -11  17 209.062 133.575  27
   1  11 -17 69.1665 137.944  19
  -1 -11  17 116.761 126.093  12
  -1 -11  17 169.238 191.841   7
  -1 -11  16 448.508 219.981  22
   1  11 -16 83.9852 229.769  19
  -1 -11  16 462.136 174.031  12
  -1 -11  16 357.560 227.675   7
  -1 -11  16 190.183 163.043  27
  -1 -11  15 5541.75 661.624  12
  -1 -11  15 5157.56 644.667  22
  -1 -11  15 5954.96 672.037   7
  -1 -11  15 6074.23 662.870  27
  -1 -11  14 3075.20 520.016   7
  -1 -11  14 3305.03 511.418  12
  -1 -11  14 2967.33 525.407  22
  -1 -11  14 2988.92 495.278  27
  -1 -11  13 1277.95 339.100   7
  -1 -11  13 1262.38 345.423  12
   1  11 -13 1858.69 362.710  26
  -1 -11  13 821.360 290.417  22
  -1 -11  13 1183.35 344.446  27
  -1 -11  12 6556.31 797.053  22
  -1 -11  12 6408.43 718.288  27
  -1 -11  12 6442.73 748.608   7
   1  11 -12 7188.41 654.767  26
  -1 -11  12 6830.05 730.992  13
  -1 -11  12 6887.43 782.155  12
  -1 -11  11 820.275 326.948  12
  -1 -11  11 1086.90 370.598  22
  -1 -11  11 1159.20 366.654   7
  -1 -11  11 978.808 294.952  13
  -1 -11  11 708.295 269.406  27
   1  11 -11 1518.28 328.244  26
  -1 -11  10 17734.7 1269.36  27
  -1 -11  10 17723.3 1312.89  22
  -1 -11  10 18880.2 1291.48  12
  -1 -11  10 19904.2 1300.99  13
  -1 -11  10 17709.8 1257.64   7
  -1 -11   9 13635.0 1100.78  12
  -1 -11   9 12808.9 1116.67  22
  -1 -11   9 15432.3 1185.63  13
  -1 -11   9 12096.6 1015.01   7
  -1 -11   9 13160.3 1067.57  27
  -1 -11   8 18276.9 1256.48  12
  -1 -11   8 15829.1 1202.05  21
  -1 -11   8 16700.4 1211.40  27
  -1 -11   8 17069.1 1282.50  22
  -1 -11   8 19104.8 1267.31  13
  -1 -11   8 19593.5 3109.07   5
  -1 -11   8 16583.6 1173.81   7
  -1 -11   7 13991.2 1105.77  21
  -1 -11   7 15638.1 2730.62   5
  -1 -11   7 15967.0 1156.88  12
  -1 -11   7 14180.7 1146.96  22
  -1 -11   7 14579.1 1109.49  27
  -1 -11   7 14641.9 1085.59   7
   1  11  -7 16930.2 2420.74   6
  -1 -11   7 16089.0 1170.49  13
  -1 -11   6 5525.05 687.042  12
  -1 -11   6 5415.47 634.913   7
  -1 -11   6 5014.73 678.659  21
  -1 -11   6 5001.31 654.821  27
   1  11  -6 6333.97 1467.76   6
  -1 -11   6 5715.73 1638.02   5
  -1 -11   6 5445.85 678.602  13
  -1 -11   6 4794.61 658.816  22
  -1 -11   5 6869.89 783.597  21
  -1 -11   5 6638.30 715.344   7
  -1 -11   5 7123.15 763.773  16
  -1 -11   5 8490.22 822.959  12
   1  11  -5 9710.57 1683.48   6
  -1 -11   5 7656.59 839.656  22
  -1 -11   5 8102.73 2045.14   5
  -1 -11   5 7227.68 776.765  27
  -1 -11   5 7872.30 806.918  13
  -1 -11   4 10100.0 949.903  22
  -1 -11   4 13198.3 1019.64  12
   1  11  -4 10858.5 1748.22   6
  -1 -11   4 9863.16 901.833  16
  -1 -11   4 10382.0 904.664  27
  -1 -11   4 10366.2 852.503   7
  -1 -11   4 10068.7 942.321  21
  -1 -11   4 11246.3 950.147  13
  -1 -11   4 10106.1 2201.12   5
  -1 -11   3 4681.87 613.838  27
   1  11  -3 4967.57 1164.96   6
  -1 -11   3 5033.43 583.102   7
  -1 -11   3 7667.35 767.507  12
  -1 -11   3 4190.87 1399.76   5
  -1 -11   3 5928.93 687.949  13
  -1 -11   3 7080.98 690.003  25
  -1 -11   3 4177.25 565.700  17
  -1 -11   3 5692.22 709.466  22
  -1 -11   3 5160.59 648.660  16
  -1 -11   3 5029.91 666.374  21
  -1 -11   2 14887.8 1114.89  21
  -1 -11   2 20574.7 1241.69  12
  -1 -11   2 17168.9 1069.67   7
  -1 -11   2 15896.9 1105.95  27
  -1 -11   2 13645.7 980.470  17
  -1 -11   2 14891.1 2548.04   5
  -1 -11   2 16802.8 1197.07  22
  -1 -11   2 19989.0 1181.83  25
  -1 -11   2 15690.1 936.418  23
   1  11  -2 17550.8 2137.72   6
  -1 -11   2 14699.6 1096.38  16
  -1 -11   2 16318.8 1135.33  13
  -1 -11   1 823.729 253.167  12
  -1 -11   1 933.092 304.706  22
  -1 -11   1 960.453 304.275  21
  -1 -11   1 164.808 512.357   5
  -1 -11   1 803.187 283.272   7
  -1 -11   1 533.481 215.233  25
  -1 -11   1 711.126 240.975  17
  -1 -11   1 652.007 250.813  13
  -1 -11   1 704.242 291.507  16
  -1 -11   1 503.839 241.664  23
  -1 -11   1 910.091 296.275  27
  -1 -11   0 3613.15 530.664  16
  -1 -11   0 4072.36 553.761  27
  -1 -11   0 4212.59 559.682  25
  -1 -11   0 2972.35 399.865  23
  -1 -11   0 5689.98 573.566   7
  -1 -11   0 4518.10 629.325  22
  -1 -11   0 4382.77 522.893  17
  -1 -11   0 4951.30 634.158  21
  -1 -11   0 3719.07 1264.75   5
  -1 -11   0 4185.11 576.576  13
  -1 -11  -1 1780.86 383.142  27
  -1 -11  -1 1355.30 267.294  23
  -1 -11  -1 1334.90 347.929  13
  -1 -11  -1 1670.67 362.119   7
  -1 -11  -1 1064.38 288.727  21
  -1 -11  -1 1017.89 258.940  17
  -1 -11  -1 1420.48 328.869  16
  -1 -11  -1 774.494 529.300   5
  -1 -11  -1 1607.93 375.954  22
  -1 -11  -1 1496.88 347.619  25
  -1 -11  -2 21967.8 1256.64  25
  -1 -11  -2 22504.8 1167.12  17
  -1 -11  -2 29297.4 1214.55  24
  -1 -11  -2 22117.6 1278.21  27
  -1 -11  -2 20315.0 3002.14   5
  -1 -11  -2 20734.2 1299.31  21
  -1 -11  -2 19598.9 959.685  23
  -1 -11  -2 18551.0 1202.59  16
  -1 -11  -2 21298.8 1291.01  13
  -1 -11  -2 27665.8 1484.07  22
  -1 -11  -3 668.801 189.393  23
  -1 -11  -3 958.339 313.343  13
  -1 -11  -3 555.849 584.053   5
  -1 -11  -3 689.360 208.071  18
  -1 -11  -3 778.532 217.502  27
  -1 -11  -3 606.070 185.154  17
  -1 -11  -3 1035.77 340.536  21
  -1 -11  -3 799.656 279.521  16
  -1 -11  -3 1435.90 345.866  25
  -1 -11  -3 716.101 284.501  22
  -1 -11  -3 873.606 264.951  24
  -1 -11  -4 19402.6 974.357  23
  -1 -11  -4 25609.4 1149.35  18
  -1 -11  -4 31437.2 1538.00  22
  -1 -11  -4 25454.3 3238.31   5
  -1 -11  -4 25275.8 1158.42  24
  -1 -11  -4 22738.8 1284.31  25
  -1 -11  -4 24298.5 1214.51  17
  -1 -11  -4 20734.5 1320.24  21
  -1 -11  -4 21363.9 1302.57  16
  -1 -11  -4 22261.3 1315.64  13
  -1 -11  -4 23440.2 1281.77  27
  -1 -11  -4 32718.8 1448.23  12
  -1 -11  -5 31.2089 164.866  13
  -1 -11  -5 214.736 135.600  21
  -1 -11  -5 371.523 174.597  18
  -1 -11  -5 328.247 177.168  17
  -1 -11  -5 197.771 103.053  23
  -1 -11  -5 573.877 261.763  12
  -1 -11  -5 184.787 173.465  25
  -1 -11  -5 382.880 791.891   5
  -1 -11  -5 339.753 200.551  16
  -1 -11  -5 451.545 249.694  27
  -1 -11  -5 587.079 222.601  24
  -1 -11  -6 83531.4 2370.16  12
  -1 -11  -6 71824.7 2267.86  27
  -1 -11  -6 57011.0 2251.27  16
  -1 -11  -6 62635.0 1987.73  18
  -1 -11  -6 70767.4 2168.01  17
  -1 -11  -6 59270.9 1795.02  23
  -1 -11  -6 61403.4 2272.41  13
  -1 -11  -6 59317.6 2193.99  25
  -1 -11  -6 58260.5 2327.80  21
  -1 -11  -6 64482.7 2011.37  24
  -1 -11  -7 20716.5 1142.12  27
  -1 -11  -7 20799.4 1144.87  12
  -1 -11  -7 15975.7 857.882  23
  -1 -11  -7 14924.4 935.799  18
  -1 -11  -7 14949.6 1151.40  21
  -1 -11  -7 15994.5 974.393  17
  -1 -11  -7 15935.5 962.431  24
  -1 -11  -7 14749.1 1106.57  16
  -1 -11  -7 15266.4 1087.92  13
  -1 -11  -7 16433.3 1101.78  25
  -1 -11  -8 4109.20 486.065  17
  -1 -11  -8 3657.56 461.284  18
  -1 -11  -8 3177.84 502.671  16
  -1 -11  -8 3590.41 415.811  23
  -1 -11  -8 3606.27 527.206  25
  -1 -11  -8 4416.87 576.741  27
  -1 -11  -8 4818.62 554.580  12
  -1 -11  -8 4029.24 572.509  13
  -1 -11  -8 3733.89 587.348  21
  -1 -11  -9 16680.0 1126.84  25
  -1 -11  -9 17978.2 1061.23  18
  -1 -11  -9 15352.8 1195.44  21
  -1 -11  -9 18744.0 922.037  23
  -1 -11  -9 17020.7 1163.32  13
  -1 -11  -9 17946.1 1225.35  16
  -1 -11 -10 2850.19 345.490  23
  -1 -11 -10 1894.38 425.230  13
  -1 -11 -10 2000.07 390.331  25
  -1 -11 -10 1820.74 428.033  21
  -1 -11 -10 2359.54 382.276  18
  -1 -11 -10 3332.11 442.489  17
  -1 -11 -10 2381.55 460.610  16
  -1 -11 -11 237.315 163.401  16
  -1 -11 -11 353.174 180.157  18
  -1 -11 -11 438.349 222.128  15
  -1 -11 -11 272.789 273.063  21
  -1 -11 -11 310.760 220.101  25
  -1 -11 -11 222.699 123.304  19
  -1 -11 -11-20.0187 165.755  13
  -1 -11 -12 262.110 206.620  13
  -1 -11 -12 126.964 178.359  21
  -1 -11 -12 322.428 250.471  19
  -1 -11 -12 203.198 162.348  16
  -1 -11 -12 423.349 205.031  15
  -1 -11 -12 203.691 137.698  25
  -1 -11 -13 285.023 209.456  15
  -1 -11 -13-104.327 179.904  19
  -1 -11 -13 79.0194 152.637  25
  -1 -11 -13-174.835 205.051  21
  -1 -11 -13 267.273 206.409  13
  -1 -11 -13-28.5412 160.773  16
  -1 -11 -14 2360.52 476.983  21
  -1 -11 -14 2263.16 422.617  15
  -1 -11 -14 2119.24 401.368  25
  -1 -11 -14 2155.81 413.570  16
  -1 -11 -14 2109.01 373.663  19
  -1 -11 -14 2093.11 377.479  13
  -1 -11 -15 8433.02 804.022  15
  -1 -11 -15 7223.83 814.303  21
  -1 -11 -15 8241.05 822.285  16
  -1 -11 -15 8501.68 739.152  19
  -1 -11 -15 7337.01 702.274  25
  -1 -11 -15 7534.58 694.176  13
  -1 -11 -16 1815.83 375.364  16
  -1 -11 -16 1876.03 388.914  15
  -1 -11 -16 1492.12 365.154  21
  -1 -11 -16 1512.75 325.061  25
  -1 -11 -16 2078.49 372.839  19
  -1 -11 -17 13491.4 980.929  15
  -1 -11 -17 13220.5 974.190  16
  -1 -11 -17 13533.7 1023.46  21
  -1 -11 -17 16249.3 898.976  25
  -1 -11 -17 15416.7 944.588  19
  -1 -11 -18 877.121 256.957  16
  -1 -11 -18 1071.68 312.539  15
  -1 -11 -18 1032.86 249.181  19
  -1 -11 -18 629.368 231.485  21
  -1 -11 -19 192.594 184.137  21
  -1 -11 -19 10.0381 132.077  15
  -1 -11 -19-44.1132 101.506  16
  -1 -11 -20 2373.27 345.298  16
  -1 -11 -20 2438.60 366.189  15
  -1 -11 -20 2051.57 337.020  21
  -1 -11 -21 524.510 200.044  15
  -1 -11 -21 414.854 152.493  21
  -1 -11 -21 372.020 129.416  16
  -1 -11 -22 884.420 201.948  15
  -1 -11 -22 418.852 143.282  21
  -1 -12  19 551.706 142.110   7
   1  12 -19 349.037 130.655  19
  -1 -12  19 262.417 114.062  22
  -1 -12  18 413.959 165.681   7
  -1 -12  18 395.333 171.091  22
  -1 -12  18 326.701 130.955  12
   1  12 -18 308.998 119.994  19
  -1 -12  17 264.425 164.980  12
  -1 -12  17 262.986 171.773   7
   1  12 -17 280.470 166.492  19
  -1 -12  17 258.261 150.236  22
  -1 -12  17 45.6419 124.632  27
  -1 -12  16 3319.63 457.996   7
  -1 -12  16 2683.61 402.996  22
  -1 -12  16 3324.75 407.326  27
  -1 -12  16 2864.19 389.684  12
   1  12 -16 2753.99 391.843  19
  -1 -12  15 2080.11 379.911  12
  -1 -12  15 1493.87 322.841   7
  -1 -12  15 1601.82 359.814  22
  -1 -12  15 2043.55 357.632  27
  -1 -12  14 214.717 204.096  22
  -1 -12  14 234.015 239.407   7
  -1 -12  14 221.718 172.970  12
  -1 -12  14 1.87925 180.424  27
  -1 -12  13 4660.48 575.577  12
  -1 -12  13 4673.44 624.122  22
  -1 -12  13 4357.99 605.765   7
  -1 -12  13 4865.43 594.828  27
  -1 -12  12 293.503 249.315   7
  -1 -12  12 129.695 132.787  12
  -1 -12  12-47.5947 131.749  27
  -1 -12  12-17.7024 153.276  22
  -1 -12  11 19869.9 1356.77  22
  -1 -12  11 19072.2 1272.19   7
  -1 -12  11 21937.8 1350.76  27
  -1 -12  11 21677.3 1307.02  13
  -1 -12  11 20684.5 1296.92  12
   1  12 -10 680.091 201.378  26
  -1 -12  10 804.129 310.670  13
  -1 -12  10 760.162 296.550  22
  -1 -12  10 848.202 293.998  12
  -1 -12  10 286.779 178.461  27
  -1 -12  10 1013.50 356.183   7
  -1 -12   9 8516.93 908.647  22
  -1 -12   9 9986.65 926.651  13
  -1 -12   9 9499.61 912.491  27
  -1 -12   9 9080.72 887.502   7
  -1 -12   9 9834.69 887.231  12
  -1 -12   8 1823.97 442.162  22
  -1 -12   8 1582.13 408.626  12
  -1 -12   8 1292.59 393.071  21
  -1 -12   8 1950.06 457.298  27
  -1 -12   8 1886.96 418.156  13
  -1 -12   8 1864.85 410.975   7
  -1 -12   7 2001.59 484.757  22
  -1 -12   7 1699.97 375.510  13
  -1 -12   7 1495.90 368.211   7
  -1 -12   7 1602.71 374.472  27
  -1 -12   7 1821.91 391.463  12
  -1 -12   7 1440.41 391.516  21
  -1 -12   6 19168.3 1239.26  12
  -1 -12   6 17420.8 1240.75  27
  -1 -12   6 16277.1 1155.62   7
  -1 -12   6 15921.0 1217.93  21
  -1 -12   6 16112.0 1258.30  22
  -1 -12   6 17526.5 1239.56  13
  -1 -12   5 31076.4 1579.23  12
  -1 -12   5 25069.8 1479.03  27
  -1 -12   5 23151.1 1477.63  16
  -1 -12   5 26264.4 1561.58  21
  -1 -12   5 33449.4 4150.91   5
  -1 -12   5 25344.4 1421.92   7
  -1 -12   5 26728.8 1614.45  22
  -1 -12   5 28012.0 1567.21  13
  -1 -12   4 7403.24 1995.22   5
  -1 -12   4 7804.94 826.577  16
  -1 -12   4 8260.82 789.271  12
  -1 -12   4 8102.37 784.338   7
  -1 -12   4 7667.08 829.137  21
  -1 -12   4 7813.75 829.469  13
  -1 -12   4 10014.7 829.326  25
  -1 -12   4 8420.05 853.943  27
  -1 -12   4 7667.05 856.354  22
  -1 -12   3 12763.2 972.510  12
  -1 -12   3 9540.67 911.839  16
  -1 -12   3 10086.6 922.572  27
  -1 -12   3 10144.0 943.312  21
  -1 -12   3 10449.6 882.933   7
  -1 -12   3 13672.8 2624.79   5
  -1 -12   3 9952.37 956.895  22
  -1 -12   3 10169.6 945.188  13
  -1 -12   3 13450.0 977.768  25
  -1 -12   2 623.219 235.017   7
  -1 -12   2 400.893 218.393  27
  -1 -12   2 677.176 268.120  21
  -1 -12   2 907.183 330.296  17
  -1 -12   2 731.337 288.303  22
  -1 -12   2 396.213 183.654  25
  -1 -12   2 597.333 274.938  16
  -1 -12   2 448.127 222.858  12
  -1 -12   2 976.463 308.421  13
  -1 -12   2 692.781 632.663   5
  -1 -12   1 16433.0 1088.88  12
  -1 -12   1 12653.2 1058.06  21
  -1 -12   1 15539.5 1075.79  25
  -1 -12   1 16387.9 2865.45   5
  -1 -12   1 12431.4 935.779  17
  -1 -12   1 12641.7 1009.16  27
  -1 -12   1 13373.4 1102.00  22
  -1 -12   1 11577.3 1011.73  16
  -1 -12   1 13438.3 1067.56  13
  -1 -12   1 12241.2 926.955   7
  -1 -12   0 12329.0 919.325   7
  -1 -12   0 10844.7 887.792  17
  -1 -12   0 11492.3 983.176  13
  -1 -12   0 11945.8 972.266  27
  -1 -12   0 15713.7 1052.32  12
  -1 -12   0 14850.0 905.495  23
  -1 -12   0 10772.4 957.919  16
  -1 -12   0 12232.0 1036.45  21
  -1 -12   0 12422.4 1045.37  22
  -1 -12   0 13768.9 2580.39   5
  -1 -12   0 13225.9 989.906  25
  -1 -12  -1 8342.66 786.437  25
  -1 -12  -1 8772.63 864.628  22
  -1 -12  -1 8303.16 882.417  21
  -1 -12  -1 7727.79 722.349  17
  -1 -12  -1 9960.42 792.280   7
  -1 -12  -1 8002.61 798.335  27
  -1 -12  -1 7571.53 792.373  16
  -1 -12  -1 7602.12 688.342  23
  -1 -12  -1 7752.46 818.839  13
  -1 -12  -2 2154.82 406.745  27
  -1 -12  -2 1814.99 418.957  13
  -1 -12  -2 2142.38 836.404   5
  -1 -12  -2 1666.68 352.056  23
  -1 -12  -2 2714.10 410.084   7
  -1 -12  -2 2076.86 380.786  17
  -1 -12  -2 2028.24 414.253  16
  -1 -12  -2 1727.18 347.654  25
  -1 -12  -2 1632.42 407.121  21
  -1 -12  -2 2227.55 453.645  22
  -1 -12  -2 2748.17 390.850  24
  -1 -12  -3 16057.1 1184.78  21
  -1 -12  -3 20938.2 1295.94  22
  -1 -12  -3 25251.0 3392.14   5
  -1 -12  -3 14504.4 905.303  23
  -1 -12  -3 19053.8 1107.23  17
  -1 -12  -3 18153.1 1187.64  25
  -1 -12  -3 21442.9 1069.26  24
  -1 -12  -3 16098.1 1169.17  16
  -1 -12  -3 17727.8 1172.15  27
  -1 -12  -3 23876.0 1144.83  18
  -1 -12  -3 16100.3 1169.04  13
  -1 -12  -4 276.856 227.808  27
  -1 -12  -4 73.4420 192.109  22
  -1 -12  -4 243.656 184.574  23
  -1 -12  -4 65.3907 193.610  21
  -1 -12  -4 147.249 161.482  17
  -1 -12  -4-328.297 185.242  18
  -1 -12  -4 175.966 133.843  16
  -1 -12  -4 16.9816 152.123  13
  -1 -12  -4 258.605 204.880  25
  -1 -12  -4 346.765 186.384  24
  -1 -12  -5 26111.1 1385.02  27
  -1 -12  -5 21778.7 1085.71  23
  -1 -12  -5 22587.9 1450.86  21
  -1 -12  -5 25964.5 1251.28  18
  -1 -12  -5 23973.5 1422.78  16
  -1 -12  -5 25015.9 1415.52  25
  -1 -12  -5 24088.6 1431.29  13
  -1 -12  -5 25743.7 1290.33  17
  -1 -12  -5 25963.3 1220.69  24
  -1 -12  -6 2149.97 379.466  17
  -1 -12  -6 2349.45 426.081  27
  -1 -12  -6 1796.87 343.311  18
  -1 -12  -6 1923.45 432.222  21
  -1 -12  -6 2250.87 432.633  25
  -1 -12  -6 1892.04 323.695  23
  -1 -12  -6 2146.00 460.179  16
  -1 -12  -6 2435.03 400.301  24
  -1 -12  -6 2218.70 433.667  13
  -1 -12  -7 6180.85 671.071  27
  -1 -12  -7 5572.45 696.458  16
  -1 -12  -7 5337.65 580.643  18
  -1 -12  -7 6189.65 611.932  17
  -1 -12  -7 5238.63 523.064  23
  -1 -12  -7 5624.69 678.577  25
  -1 -12  -7 4774.70 671.863  21
  -1 -12  -7 4936.66 650.339  13
  -1 -12  -8 9250.93 871.924  13
  -1 -12  -8 8064.23 724.404  18
  -1 -12  -8 7660.93 790.608  25
  -1 -12  -8 8135.24 846.526  16
  -1 -12  -8 10002.2 762.103  17
  -1 -12  -8 7756.36 847.881  21
  -1 -12  -8 7982.76 810.160  27
  -1 -12  -8 7942.61 622.356  23
  -1 -12  -9 44.9593 147.220  21
  -1 -12  -9 85.9024 162.437  17
  -1 -12  -9 486.285 207.358  23
  -1 -12  -9 226.033 198.690  13
  -1 -12  -9-47.7515 139.921  16
  -1 -12  -9 237.710 258.280  25
  -1 -12 -10 16451.2 1142.13  25
  -1 -12 -10 16956.9 1213.50  16
  -1 -12 -10 19501.6 947.350  23
  -1 -12 -10 16526.4 1237.46  21
  -1 -12 -10 17259.5 1186.66  13
  -1 -12 -11 1226.96 342.640  16
  -1 -12 -11 759.370 305.400  21
  -1 -12 -11 750.770 288.020  13
  -1 -12 -11 836.559 257.597  25
  -1 -12 -12 284.875 195.323  21
  -1 -12 -12 417.237 224.937  16
  -1 -12 -12 269.244 168.690  13
  -1 -12 -12 468.067 234.430  25
  -1 -12 -12 927.905 329.783  15
  -1 -12 -13 5681.23 656.174  15
  -1 -12 -13 5412.11 668.114  16
  -1 -12 -13 5366.03 624.587  25
  -1 -12 -13 5567.12 710.584  21
  -1 -12 -13 5627.94 635.072  13
  -1 -12 -14 3840.75 547.809  15
  -1 -12 -14 3269.01 534.647  21
  -1 -12 -14 2745.83 437.538  25
  -1 -12 -14 3093.14 442.008  13
  -1 -12 -14 2860.28 465.438  16
  -1 -12 -15 4357.02 519.659  13
  -1 -12 -15 3661.28 474.966  25
  -1 -12 -15 3764.72 523.789  16
  -1 -12 -15 3970.41 532.363  15
  -1 -12 -15 3129.02 515.813  21
  -1 -12 -16 321.432 166.287  21
  -1 -12 -16 549.772 221.023  16
  -1 -12 -16 411.581 170.361  25
  -1 -12 -16 449.857 218.731  15
  -1 -12 -17 6166.50 660.342  21
  -1 -12 -17 6153.33 601.927  16
  -1 -12 -17 7432.90 566.306  25
  -1 -12 -17 7085.99 657.327  15
  -1 -12 -18 808.933 251.024  21
  -1 -12 -18 851.772 219.406  16
  -1 -12 -18 1000.36 271.638  15
  -1 -12 -19 3453.69 390.193  16
  -1 -12 -19 2690.62 382.268  21
  -1 -12 -19 3321.91 405.025  15
  -1 -12 -20 1210.37 240.552  15
  -1 -12 -20 999.221 220.649  21
  -1 -12 -20 1504.41 234.474  16
  -1 -12 -21 308.029 114.992  21
  -1 -13  18 2071.44 243.489  22
  -1 -13  17-113.479 109.708  22
  -1 -13  17 20.7592 91.5689   7
   1  13 -16 1568.65 250.894  19
  -1 -13  16 2368.89 269.381  12
  -1 -13  16 2004.41 322.600   7
  -1 -13  16 2428.29 294.438  27
  -1 -13  16 1439.24 268.138  22
  -1 -13  15 3497.04 371.596  12
  -1 -13  15 3308.19 389.805  27
  -1 -13  15 3104.17 427.851   7
  -1 -13  15 2909.40 411.004  22
   1  13 -15 3046.54 384.985  19
  -1 -13  14 2048.33 379.148   7
  -1 -13  14 1761.38 351.810  22
  -1 -13  14 1975.86 333.720  27
  -1 -13  14 1370.45 257.796  12
  -1 -13  13 1287.29 320.041   7
  -1 -13  13 1779.35 334.092  12
  -1 -13  13 1586.73 364.596  22
  -1 -13  13 1643.40 344.486  27
  -1 -13  12 3154.58 500.329  22
  -1 -13  12 3435.68 454.925  12
  -1 -13  12 3023.28 452.903  27
  -1 -13  12 3263.01 509.821   7
  -1 -13  11 15.2608 145.939  12
  -1 -13  11 359.871 267.594   7
  -1 -13  11-86.6761 132.407  13
  -1 -13  11 352.999 258.047  22
  -1 -13  11 44.4995 181.083  27
  -1 -13  10 2699.83 438.687  12
  -1 -13  10 3057.39 531.559  22
  -1 -13  10 3265.14 514.608   7
  -1 -13  10 2675.87 503.232  27
  -1 -13  10 3132.68 454.126  13
  -1 -13   9 3484.77 569.036  22
  -1 -13   9 3698.30 564.436  27
  -1 -13   9 3639.28 517.008  12
  -1 -13   9 4057.46 588.188   7
  -1 -13   9 4447.42 600.877  13
  -1 -13   8 150.492 178.840   7
  -1 -13   8 294.987 221.471  22
  -1 -13   8 81.4460 126.194  12
  -1 -13   8 79.8667 155.687  27
  -1 -13   8 187.080 159.930  13
  -1 -13   7 2360.54 490.607  22
  -1 -13   7 2801.57 523.089  21
  -1 -13   7 2582.69 471.719  13
  -1 -13   7 2775.12 458.633  12
  -1 -13   7 2170.52 427.929   7
  -1 -13   7 2317.59 490.320  27
  -1 -13   6 79.3760 214.031   7
  -1 -13   6 294.776 158.131  21
  -1 -13   6 328.574 210.262  12
  -1 -13   6 32.9435 194.172  27
  -1 -13   6 48.8762 199.259  13
  -1 -13   6 196.124 236.008  22
  -1 -13   5 8323.91 896.755  22
  -1 -13   5 8661.66 857.340   7
  -1 -13   5 7477.54 833.054  21
  -1 -13   5 8328.37 852.876  27
  -1 -13   5 10170.2 858.333  12
  -1 -13   5 8706.80 867.603  13
  -1 -13   4 1413.05 338.422   7
  -1 -13   4 1408.53 356.236  12
  -1 -13   4 471.824 265.856  22
  -1 -13   4 728.294 277.386  16
  -1 -13   4 905.395 344.684  13
  -1 -13   4 876.646 298.028  25
  -1 -13   4 911.572 329.545  27
  -1 -13   4 1019.46 330.301  21
  -1 -13   3 1392.21 316.229  12
  -1 -13   3 1563.31 354.770   7
  -1 -13   3 1737.44 434.595  21
  -1 -13   3 1788.79 355.642  25
  -1 -13   3 1004.75 361.963  16
  -1 -13   3 1234.53 320.962  22
  -1 -13   3 1188.42 336.354  27
  -1 -13   3 1325.38 330.016  13
  -1 -13   2-40.3330 208.423  13
  -1 -13   2 617.920 233.736   7
  -1 -13   2 411.889 189.377  25
  -1 -13   2 545.580 251.246  22
  -1 -13   2 346.678 240.867  21
  -1 -13   2 203.958 202.303  16
  -1 -13   2-2.41717 171.485  27
  -1 -13   1 210.977 240.248  13
  -1 -13   1 253.794 229.519   7
  -1 -13   1-72.0231 182.916  27
  -1 -13   1 168.279 192.133  16
  -1 -13   1-105.426 203.439  25
  -1 -13   1-110.591 178.586  21
  -1 -13   1-36.5133 198.829  22
  -1 -13   0 35337.0 1793.43  16
  -1 -13   0 39909.2 1788.43  25
  -1 -13   0 35474.9 1756.67  27
  -1 -13   0 37309.2 1862.21  21
  -1 -13   0 37358.5 1843.76  13
  -1 -13   0 37119.8 1843.54  22
  -1 -13   0 37301.3 1673.73  17
  -1 -13   0 36745.9 1636.84   7
  -1 -13  -1 16782.8 1201.72  22
  -1 -13  -1 15140.1 1164.05  13
  -1 -13  -1 16086.7 1147.16  27
  -1 -13  -1 15373.9 1028.05   7
  -1 -13  -1 14312.7 1111.28  16
  -1 -13  -1 15361.4 1174.89  21
  -1 -13  -1 15922.3 1126.05  25
  -1 -13  -1 15443.7 1028.37  17
  -1 -13  -2 3414.94 540.204  22
  -1 -13  -2 3304.74 550.950  13
  -1 -13  -2 3563.81 473.504   7
  -1 -13  -2 3292.70 567.714  21
  -1 -13  -2 3473.97 555.092  16
  -1 -13  -2 3383.24 525.950  27
  -1 -13  -2 3038.19 492.814  25
  -1 -13  -2 3623.99 505.081  17
  -1 -13  -3 731.977 293.733  25
  -1 -13  -3 828.081 299.176  21
  -1 -13  -3 505.390 262.794  22
  -1 -13  -3 478.768 222.923  13
  -1 -13  -3 398.275 196.356  17
  -1 -13  -3 575.761 217.231  24
  -1 -13  -3 569.476 263.410  16
  -1 -13  -3 299.105 206.929  27
  -1 -13  -4 15596.8 1168.45  16
  -1 -13  -4 16191.8 1221.76  21
  -1 -13  -4 21170.4 1288.86  22
  -1 -13  -4 19572.0 1045.65  24
  -1 -13  -4 17700.0 1203.15  25
  -1 -13  -4 18153.2 1091.90  17
  -1 -13  -4 15923.1 1125.96  27
  -1 -13  -4 16995.9 1219.61  13
  -1 -13  -5 3803.74 589.618  21
  -1 -13  -5 3965.49 603.244  13
  -1 -13  -5 4489.95 548.507  17
  -1 -13  -5 4239.36 607.781  16
  -1 -13  -5 4572.58 615.566  25
  -1 -13  -5 4482.44 596.495  27
  -1 -13  -6 47204.7 1625.07  23
  -1 -13  -6 41895.3 1880.34  25
  -1 -13  -6 41930.2 2001.31  21
  -1 -13  -6 42457.0 1922.44  13
  -1 -13  -6 40726.3 1928.45  16
  -1 -13  -6 48479.8 1783.69  17
  -1 -13  -6 43469.9 1825.95  27
  -1 -13  -7 10082.4 773.556  17
  -1 -13  -7 8603.95 795.316  27
  -1 -13  -7 7450.16 838.687  21
  -1 -13  -7 8183.33 846.100  16
  -1 -13  -7 8958.89 871.202  13
  -1 -13  -7 8187.11 809.247  25
  -1 -13  -8 3957.48 573.863  25
  -1 -13  -8 4602.03 509.009  17
  -1 -13  -8 4411.11 616.236  13
  -1 -13  -8 3990.87 578.645  16
  -1 -13  -8 4427.95 633.630  21
  -1 -13  -8 4767.69 592.063  27
  -1 -13  -9-103.449 138.411  16
  -1 -13  -9 23.5706 132.123  17
  -1 -13  -9 309.108 220.197  25
  -1 -13  -9 352.159 238.890  13
  -1 -13  -9 268.453 211.854  21
  -1 -13  -9 382.321 208.245  27
  -1 -13 -10 55.5034 169.147  13
  -1 -13 -10 13.2536 183.160  25
  -1 -13 -10 169.921 154.160  16
  -1 -13 -10-33.0700 162.251  21
  -1 -13 -11 366.009 261.743  16
  -1 -13 -11 260.188 168.273  13
  -1 -13 -11 106.492 161.806  21
  -1 -13 -11 406.585 209.524  25
  -1 -13 -12 964.187 296.959  25
  -1 -13 -12 1057.34 299.884  13
  -1 -13 -12 788.536 285.028  16
  -1 -13 -12 931.264 274.287  21
  -1 -13 -13 1778.14 397.225  21
  -1 -13 -13 2120.87 372.306  13
  -1 -13 -13 1450.15 325.044  25
  -1 -13 -13 1657.20 360.939  16
  -1 -13 -14 546.760 243.291  15
  -1 -13 -14 325.159 234.811  21
  -1 -13 -14 310.290 172.875  13
  -1 -13 -14 344.271 149.342  25
  -1 -13 -14 57.3155 167.426  16
  -1 -13 -15 1999.51 321.523  13
  -1 -13 -15 2220.60 374.327  16
  -1 -13 -15 2047.50 409.717  21
  -1 -13 -15 2053.64 350.248  15
  -1 -13 -15 2205.91 354.906  25
  -1 -13 -16 501.270 214.860  21
  -1 -13 -16 170.157 131.279  16
  -1 -13 -16 315.969 140.168  25
  -1 -13 -16 312.850 164.832  15
  -1 -13 -17 58.1872 119.400  21
  -1 -13 -17 287.297 120.307  25
  -1 -13 -17 386.251 156.244  16
  -1 -13 -17-40.1364 109.148  15
  -1 -13 -18 1057.36 210.949  15
  -1 -13 -18 642.236 203.733  21
  -1 -13 -18 1026.35 209.062  16
  -1 -13 -19 181.466 87.5446  16
  -1 -13 -19 250.073 127.833  21
  -1 -14  16 153.638 102.886   7
   1  14 -16 300.144 103.861  19
  -1 -14  15 2703.33 334.121   7
   1  14 -15 2218.69 264.159  19
  -1 -14  15 2536.16 330.144  22
  -1 -14  14 12264.0 697.118  27
   1  14 -14 10446.5 634.759  19
  -1 -14  14 11122.0 747.925  22
  -1 -14  14 11619.8 748.340   7
  -1 -14  13 84.0477 146.933   7
  -1 -14  13 120.492 185.290  22
  -1 -14  13 366.394 178.404  27
  -1 -14  12 3418.85 488.068  22
  -1 -14  12 3341.36 454.597   7
  -1 -14  12 3337.55 453.393  27
  -1 -14  11 322.871 203.723  22
  -1 -14  11 356.399 217.681  27
  -1 -14  11-23.2209 155.627   7
  -1 -14  10 3566.56 526.912  22
  -1 -14  10 3415.26 493.076   7
  -1 -14  10 3668.89 467.409  13
  -1 -14  10 3530.83 499.775  27
  -1 -14   9 584.770 216.170  27
  -1 -14   9 538.077 255.580   7
  -1 -14   9 670.908 241.761  13
  -1 -14   9 121.320 154.036  22
  -1 -14   8 71.2584 179.271  22
  -1 -14   8 229.253 166.639   7
  -1 -14   8-15.1982 179.955  13
  -1 -14   8 121.597 165.645  27
  -1 -14   7 1686.70 416.838  22
  -1 -14   7 1509.24 381.080  27
  -1 -14   7 1375.37 341.900  13
  -1 -14   7 1382.66 357.234   7
  -1 -14   6 303.969 165.432  21
  -1 -14   6 360.689 253.438  22
  -1 -14   6 329.564 205.097  27
  -1 -14   6-7.89630 152.311  13
  -1 -14   6 276.381 182.914   7
  -1 -14   5 1224.84 346.156  21
  -1 -14   5 1063.22 292.702  13
  -1 -14   5 1324.74 357.870  22
  -1 -14   5 1382.89 367.165   7
  -1 -14   5 1589.12 388.966  27
  -1 -14   4 9015.99 907.798  21
  -1 -14   4 9397.99 910.704  27
  -1 -14   4 10173.4 950.285  22
  -1 -14   4 9570.29 857.246   7
  -1 -14   4 9702.22 895.530  13
  -1 -14   3 20263.7 1310.93  13
  -1 -14   3 17658.4 1235.22  16
  -1 -14   3 19797.2 1291.73  27
  -1 -14   3 21758.4 1221.50  25
  -1 -14   3 20709.1 1365.86  22
  -1 -14   3 17936.1 1283.70  21
  -1 -14   3 19016.6 1194.49   7
  -1 -14   2 21530.2 1378.05  16
  -1 -14   2 23653.2 1300.30   7
  -1 -14   2 23413.6 1408.94  27
  -1 -14   2 25206.9 1469.44  13
  -1 -14   2 23008.5 1445.21  21
  -1 -14   2 27222.3 1393.97  25
  -1 -14   2 24824.3 1473.85  22
  -1 -14   1 2209.39 456.402  13
  -1 -14   1 2657.95 454.703  25
  -1 -14   1 2347.85 414.811   7
  -1 -14   1 2467.01 501.906  22
  -1 -14   1 1739.00 397.824  16
  -1 -14   1 2262.63 445.376  27
  -1 -14   1 2137.98 438.036  21
  -1 -14   0 5293.38 598.347   7
  -1 -14   0 5236.33 619.155  25
  -1 -14   0 4919.46 659.762  21
  -1 -14   0 5331.12 679.036  16
  -1 -14   0 5563.29 699.000  22
  -1 -14   0 5880.58 679.198  27
  -1 -14   0 5193.03 674.187  13
  -1 -14  -1 4315.09 611.748  22
  -1 -14  -1 3582.52 557.465  21
  -1 -14  -1 3306.12 523.546  25
  -1 -14  -1 3580.86 541.992  16
  -1 -14  -1 3958.87 579.598  27
  -1 -14  -1 4013.03 607.924  13
  -1 -14  -1 4343.64 522.665   7
  -1 -14  -2 583.669 271.189  13
  -1 -14  -2 979.221 297.985  22
  -1 -14  -2 1052.45 322.841  27
  -1 -14  -2 742.832 237.227   7
  -1 -14  -2 548.225 198.211  16
  -1 -14  -2 651.525 247.515  25
  -1 -14  -2 577.952 247.215  21
  -1 -14  -3 1253.94 349.800  13
  -1 -14  -3 701.433 264.456  25
  -1 -14  -3 1228.76 324.045  17
  -1 -14  -3 446.293 235.025  16
  -1 -14  -3 821.559 295.734  21
  -1 -14  -3 691.915 245.577  27
  -1 -14  -3 398.181 238.353  22
  -1 -14  -4 699.191 295.474  13
  -1 -14  -4 447.100 263.341  21
  -1 -14  -4 259.063 172.265  25
  -1 -14  -4 665.291 245.478  17
  -1 -14  -4 163.034 157.306  27
  -1 -14  -4 443.353 243.382  16
  -1 -14  -5 2414.80 449.323  13
  -1 -14  -5 2402.63 420.375  27
  -1 -14  -5 2231.84 455.055  21
  -1 -14  -5 2831.59 410.315  17
  -1 -14  -5 2349.60 453.506  16
  -1 -14  -5 2627.86 473.651  25
  -1 -14  -6 5051.14 696.250  21
  -1 -14  -6 6283.31 597.065  17
  -1 -14  -6 5836.18 630.852  27
  -1 -14  -6 5153.96 633.793  25
  -1 -14  -6 5040.33 651.744  13
  -1 -14  -6 4831.34 629.728  16
  -1 -14  -7 20814.8 1073.83  17
  -1 -14  -7 16375.1 1204.62  21
  -1 -14  -7 17424.6 1165.13  25
  -1 -14  -7 18217.0 1104.83  27
  -1 -14  -7 16558.5 1162.92  16
  -1 -14  -7 17526.1 1180.22  13
  -1 -14  -8 168.718 161.944  13
  -1 -14  -8 514.515 195.020  27
  -1 -14  -8 656.180 193.042  17
  -1 -14  -8 664.736 306.422  25
  -1 -14  -8 337.018 176.819  16
  -1 -14  -8 429.571 228.544  21
  -1 -14  -9 3599.40 559.399  21
  -1 -14  -9 3331.63 507.344  16
  -1 -14  -9 3779.87 528.754  13
  -1 -14  -9 3949.92 557.293  25
  -1 -14  -9 4858.95 514.460  27
  -1 -14 -10 3149.15 485.980  13
  -1 -14 -10 2683.20 436.621  25
  -1 -14 -10 2738.69 448.866  16
  -1 -14 -10 2489.23 460.229  21
  -1 -14 -11 532.450 254.697  21
  -1 -14 -11 740.577 250.540  13
  -1 -14 -11 472.855 245.272  16
  -1 -14 -11 488.839 180.843  25
  -1 -14 -12 3411.72 499.028  21
  -1 -14 -12 3705.60 493.083  16
  -1 -14 -12 3052.51 440.374  13
  -1 -14 -12 3618.05 483.994  25
  -1 -14 -13 2408.40 380.151  25
  -1 -14 -13 2240.53 344.173  13
  -1 -14 -13 2280.74 359.203  16
  -1 -14 -13 2049.40 380.677  21
  -1 -14 -14 524.226 221.619  21
  -1 -14 -14 112.091 129.022  16
  -1 -14 -14 408.013 177.219  13
  -1 -14 -14 304.977 170.995  25
  -1 -14 -15-151.307 111.736  13
  -1 -14 -15 250.042 149.560  25
  -1 -14 -15 65.2279 140.318  21
  -1 -14 -15 248.880 137.053  16
  -1 -14 -16 169.596 123.033  16
  -1 -14 -16-94.9981 127.219  21
  -1 -14 -16 131.457 89.8062  25
  -1 -14 -17 626.703 176.949  21
  -1 -14 -17 741.834 171.371  16
  -1 -14 -18 1382.22 211.702  21
  -1 -15  14 396.632 130.856   7
  -1 -15  14 110.968 103.010  22
  -1 -15  13 4214.81 408.345   7
   1  15 -13 3528.94 326.017  19
  -1 -15  13 4372.05 423.569  22
  -1 -15  13 4790.01 391.610  27
  -1 -15  12 161.341 121.576  27
  -1 -15  12 286.265 156.460  22
  -1 -15  12 321.730 156.114   7
  -1 -15  11 2711.35 388.123  22
  -1 -15  11 3185.31 404.113  27
  -1 -15  11 3265.47 420.902   7
  -1 -15  10 192.309 152.476   7
  -1 -15  10 71.2108 116.912  22
  -1 -15   9 1507.14 270.638  13
  -1 -15   9 2186.08 375.502  27
  -1 -15   9 1014.69 281.936  22
  -1 -15   9 1868.56 344.272   7
  -1 -15   8 199.816 164.948   7
  -1 -15   8 58.5076 171.549  22
  -1 -15   8 136.301 161.134  27
  -1 -15   8 181.229 155.202  13
  -1 -15   7 319.638 233.368   7
  -1 -15   7-17.2062 118.072  13
  -1 -15   7 307.587 234.901  27
  -1 -15   7 176.582 185.750  22
  -1 -15   6 233.316 187.108  27
  -1 -15   6 148.635 162.281  13
  -1 -15   6 245.881 191.983   7
  -1 -15   6 326.120 185.827  22
  -1 -15   5 883.103 298.126  27
  -1 -15   5 678.446 273.930  22
  -1 -15   5 799.026 276.838  21
  -1 -15   5 831.978 259.215   7
  -1 -15   5 914.011 320.637  13
  -1 -15   4 5952.89 671.719  22
  -1 -15   4 6302.23 651.652   7
  -1 -15   4 6903.17 715.677  13
  -1 -15   4 5784.95 669.440  27
  -1 -15   4 6395.15 677.718  21
  -1 -15   3 301.288 166.408  25
  -1 -15   3-63.8037 134.677  22
  -1 -15   3 157.981 138.776   7
  -1 -15   3 157.629 173.445  21
  -1 -15   3 452.002 255.564  13
  -1 -15   3 382.702 200.590  27
  -1 -15   2 788.774 294.145  22
  -1 -15   2 914.534 312.822  21
  -1 -15   2 818.652 239.054  25
  -1 -15   2 809.506 253.342  27
  -1 -15   2 903.663 272.299  13
  -1 -15   2 539.841 185.894   7
  -1 -15   1-121.049 131.377  22
  -1 -15   1 36.5670 190.791  27
  -1 -15   1-3.42463 163.665  21
  -1 -15   1-67.1444 160.647   7
  -1 -15   1 61.2717 177.308  16
  -1 -15   1-75.2143 162.188  25
  -1 -15   1 320.408 240.936  13
  -1 -15   0 1617.21 363.559  27
  -1 -15   0 1834.00 341.948   7
  -1 -15   0 1660.36 416.789  21
  -1 -15   0 1849.61 373.217  22
  -1 -15   0 1330.91 387.485  16
  -1 -15   0 1644.80 351.215  25
  -1 -15   0 1635.92 382.625  13
  -1 -15  -1 424.312 201.256   7
  -1 -15  -1 419.462 213.877  21
  -1 -15  -1 298.216 265.904  13
  -1 -15  -1 508.374 248.283  16
  -1 -15  -1 403.412 252.098  25
  -1 -15  -1 639.234 260.421  27
  -1 -15  -1 455.688 227.424  22
  -1 -15  -2 650.031 188.529  13
  -1 -15  -2 1131.02 271.106   7
  -1 -15  -2 968.989 247.787  22
  -1 -15  -2 1063.86 319.694  27
  -1 -15  -2 972.830 309.277  16
  -1 -15  -2 857.742 321.471  21
  -1 -15  -2 672.670 292.400  25
  -1 -15  -3 377.889 211.732  27
  -1 -15  -3 1155.63 327.399  13
  -1 -15  -3 613.553 241.301  25
  -1 -15  -3 866.140 291.028  16
  -1 -15  -3 773.565 247.007  21
  -1 -15  -4-35.5558 140.364  16
  -1 -15  -4-150.007 184.175  21
  -1 -15  -4 4.16674 153.592  27
  -1 -15  -4-97.3568 201.857  25
  -1 -15  -4-62.7323 182.649  13
  -1 -15  -5 821.690 288.374  21
  -1 -15  -5 1049.31 317.747  25
  -1 -15  -5 1353.18 347.063  16
  -1 -15  -5 1041.50 303.020  13
  -1 -15  -5 1243.35 303.594  27
  -1 -15  -6 2424.62 419.402  13
  -1 -15  -6 2699.08 469.013  25
  -1 -15  -6 2398.37 441.583  16
  -1 -15  -6 2844.76 420.246  27
  -1 -15  -6 2373.53 430.427  21
  -1 -15  -7-9.28654 145.929  21
  -1 -15  -7 23.0581 137.056  16
  -1 -15  -7-128.546 169.125  25
  -1 -15  -7-163.921 139.001  27
  -1 -15  -7-85.1846 133.960  13
  -1 -15  -8 1738.15 349.171  13
  -1 -15  -8 1334.97 344.338  21
  -1 -15  -8 1738.29 308.590  27
  -1 -15  -8 1518.53 321.303  16
  -1 -15  -8 1413.32 341.161  25
  -1 -15  -9 1782.26 350.504  16
  -1 -15  -9 1895.32 367.408  13
  -1 -15  -9 2376.60 418.214  21
  -1 -15  -9 1847.03 376.878  25
  -1 -15 -10 1697.07 322.682  13
  -1 -15 -10 2178.11 360.279  16
  -1 -15 -10 2163.12 369.189  25
  -1 -15 -10 1826.40 378.720  21
  -1 -15 -11 71.1477 123.763  13
  -1 -15 -11 423.059 188.306  21
  -1 -15 -11 362.512 178.504  16
  -1 -15 -12 213.535 158.537  13
  -1 -15 -12 55.6850 127.658  16
  -1 -15 -12-93.0078 135.808  21
  -1 -15 -12 55.7569 101.452  25
  -1 -15 -13 685.278 174.966  13
  -1 -15 -13 756.862 210.065  21
  -1 -15 -13 820.340 202.085  16
  -1 -15 -13 746.055 206.105  25
  -1 -15 -14 6447.72 499.171  16
  -1 -15 -14 6257.34 542.583  21
  -1 -15 -14 6179.61 469.949  25
  -1 -15 -14 6331.61 422.390  13
  -1 -15 -15 1294.24 227.402  21
  -1 -15 -15 1630.30 227.250  16
  -1 -15 -15 1587.09 213.680  25
  -1 -15 -16 2028.12 249.341  21
  -1 -16  12-99.4213 71.8842   7
  -1 -16  11 491.980 145.762  27
  -1 -16  11 306.995 124.233   7
  -1 -16  11 309.469 137.017  22
  -1 -16  10-45.3736 98.9893   7
  -1 -16  10 4.69438 100.122  22
  -1 -16  10-35.5521 101.241  27
  -1 -16   9 321.580 172.014  27
  -1 -16   9 320.072 164.210  22
  -1 -16   9 14.2780 112.894   7
  -1 -16   8 1150.73 261.476  22
  -1 -16   8 1259.47 259.087   7
  -1 -16   8 1216.08 253.227  27
  -1 -16   7 4677.27 498.194  22
  -1 -16   7 5071.13 505.809   7
  -1 -16   7 4746.74 508.919  27
  -1 -16   7 5100.10 474.037  13
  -1 -16   6 10.3684 135.715  22
  -1 -16   6-31.1634 118.874   7
  -1 -16   6-14.8230 122.506  27
  -1 -16   6 363.707 183.841  13
  -1 -16   5 1913.95 349.494  22
  -1 -16   5 1834.77 334.793  27
  -1 -16   5 1652.03 318.489  13
  -1 -16   5 2127.86 348.348   7
  -1 -16   4 1144.60 246.508   7
  -1 -16   4 1189.24 309.312  27
  -1 -16   4 1343.48 309.457  13
  -1 -16   4 975.790 254.514  21
  -1 -16   4 1322.89 298.454  22
  -1 -16   3 34.2450 128.125  22
  -1 -16   3 83.1960 148.076  21
  -1 -16   3 28.8281 114.160   7
  -1 -16   3 11.1961 129.248  13
  -1 -16   3-162.723 165.501  27
  -1 -16   2 1147.92 266.794   7
  -1 -16   2 787.062 264.912  27
  -1 -16   2 895.291 259.374  13
  -1 -16   2 1510.13 289.629  25
  -1 -16   2 843.745 254.642  21
  -1 -16   2 868.894 233.333  22
  -1 -16   1 651.677 232.020  21
  -1 -16   1 832.865 224.486   7
  -1 -16   1 782.697 270.576  27
  -1 -16   1 648.404 213.356  25
  -1 -16   1 463.949 187.249  22
  -1 -16   1 639.213 256.088  13
  -1 -16   0 1153.80 245.034   7
  -1 -16   0 910.983 244.849  22
  -1 -16   0 975.678 260.571  21
  -1 -16   0 1258.35 322.961  13
  -1 -16   0 1002.45 270.687  27
  -1 -16   0 1138.92 268.979  25
  -1 -16  -1 2287.03 370.709  25
  -1 -16  -1 3346.95 397.383   7
  -1 -16  -1 2796.47 425.777  27
  -1 -16  -1 2474.81 430.918  13
  -1 -16  -1 2229.72 381.059  16
  -1 -16  -1 2564.67 447.112  21
  -1 -16  -2 3438.14 457.170  25
  -1 -16  -2 2973.92 438.797  16
  -1 -16  -2 3031.46 452.678  13
  -1 -16  -2 3529.63 478.293  27
  -1 -16  -2 3203.79 462.639  21
  -1 -16  -3 173.147 226.676  13
  -1 -16  -3 515.937 216.735  27
  -1 -16  -3 75.0002 147.691  21
  -1 -16  -3 187.579 122.360  25
  -1 -16  -3 145.313 139.500  16
  -1 -16  -4 219.043 169.391  16
  -1 -16  -4 304.042 193.318  25
  -1 -16  -4 243.479 163.154  21
  -1 -16  -4 21.4201 126.467  27
  -1 -16  -4 171.286 178.523  13
  -1 -16  -5 689.618 222.290  21
  -1 -16  -5 762.355 194.485  27
  -1 -16  -5 769.360 244.727  13
  -1 -16  -5 1171.74 303.260  25
  -1 -16  -5 730.580 241.898  16
  -1 -16  -6 321.989 194.432  21
  -1 -16  -6 421.543 225.644  25
  -1 -16  -6 532.339 208.846  16
  -1 -16  -6 473.007 219.258  13
  -1 -16  -6 496.699 170.241  27
  -1 -16  -7 304.882 172.501  13
  -1 -16  -7 323.135 201.694  25
  -1 -16  -7 87.5074 120.046  27
  -1 -16  -7 283.954 181.472  16
  -1 -16  -7 293.238 201.811  21
  -1 -16  -8 167.469 147.871  16
  -1 -16  -8 158.561 132.196  13
  -1 -16  -8-114.547 135.670  21
  -1 -16  -8 142.941 162.904  25
  -1 -16  -9 362.066 171.533  16
  -1 -16  -9 461.417 176.708  13
  -1 -16  -9 170.869 153.627  21
  -1 -16  -9 347.981 178.290  25
  -1 -16 -10 384.006 183.376  21
  -1 -16 -10 436.914 205.450  16
  -1 -16 -10 454.504 171.314  25
  -1 -16 -10 437.351 161.946  13
  -1 -16 -11 3440.34 359.439  13
  -1 -16 -11 3574.68 390.750  25
  -1 -16 -11 3175.81 388.941  21
  -1 -16 -11 3890.99 388.192  16
  -1 -16 -12 1439.54 226.008  16
  -1 -16 -12 1310.79 232.663  21
  -1 -16 -12 1736.88 259.906  25
  -1 -16 -12 1509.93 227.983  13
  -1 -16 -13 3194.53 323.580  21
  -1 -16 -13 3347.23 315.337  25
  -1 -16 -13 3991.54 323.307  16
  -1 -17   8 2915.46 298.043  27
  -1 -17   7 450.989 147.995   7
  -1 -17   7 118.449 104.134  27
  -1 -17   7 412.105 133.053  22
  -1 -17   6 3028.92 347.647  27
  -1 -17   6 2944.66 310.654  22
  -1 -17   6 3483.10 332.793  13
  -1 -17   6 3176.74 319.889   7
  -1 -17   5 936.273 191.497  22
  -1 -17   5 421.468 121.925   7
  -1 -17   5 732.731 180.613  13
  -1 -17   5 936.594 229.651  27
  -1 -17   4 544.876 162.360   7
  -1 -17   4 484.514 165.212  22
  -1 -17   4 84.5079 115.287  27
  -1 -17   4 261.310 129.827  13
  -1 -17   3 210.354 123.771  22
  -1 -17   3 34.4262 114.121  27
  -1 -17   3 394.368 161.639   7
  -1 -17   3 16.7095 105.003  13
  -1 -17   2 1385.36 222.404   7
  -1 -17   2 815.618 219.465  13
  -1 -17   2 861.620 241.416  27
  -1 -17   1 1476.15 277.496  21
  -1 -17   1 1526.02 222.721   7
  -1 -17   1 853.649 227.557  27
  -1 -17   1 1981.72 260.560  25
  -1 -17   1 1272.59 283.877  13
  -1 -17   0 2230.19 293.858  25
  -1 -17   0 1673.77 291.932  13
  -1 -17   0 1616.94 297.381  21
  -1 -17   0 1763.29 301.531  27
  -1 -17  -1 2694.17 332.845  25
  -1 -17  -1 2578.07 370.933  13
  -1 -17  -1 2753.59 361.593  27
  -1 -17  -1 2620.86 374.291  21
  -1 -17  -2 2076.58 304.674  27
  -1 -17  -2 1796.73 327.536  13
  -1 -17  -2 2102.43 319.088  21
  -1 -17  -2 1903.18 276.946  25
  -1 -17  -3 3779.61 402.261  25
  -1 -17  -3 3682.41 399.067  27
  -1 -17  -3 3641.99 420.634  21
  -1 -17  -3 4157.71 449.859  13
  -1 -17  -4 9.81486 140.920  21
  -1 -17  -4 170.796 142.319  13
  -1 -17  -4-9.01502 110.237  27
  -1 -17  -4 30.9591 116.725  25
  -1 -17  -5 307.742 150.798  25
  -1 -17  -5 248.017 135.787  27
  -1 -17  -5 328.868 151.750  21
  -1 -17  -5 519.841 171.158  16
  -1 -17  -5 295.415 159.113  13
  -1 -17  -6 1442.46 247.439  25
  -1 -17  -6 1826.76 294.350  13
  -1 -17  -6 1432.33 263.887  21
  -1 -17  -6 1686.27 265.338  16
  -1 -17  -6 1603.21 214.538  27
  -1 -17  -7 119.302 148.058  21
  -1 -17  -7 128.656 97.3979  16
  -1 -17  -7 282.768 156.298  13
  -1 -17  -7 149.294 142.923  25
  -1 -17  -8-57.4640 103.307  21
  -1 -17  -8 15.3012 112.506  25
  -1 -17  -8-33.9061 77.9913  16
  -1 -17  -9 3432.30 336.229  25
  -1 -17  -9 3856.81 369.462  21
  -1 -17  -9 4060.60 347.824  16
  -1 -17  -9 3277.47 320.559  13
  -1 -17 -10 2162.54 252.746  25
  -1 -17 -10 1794.53 237.422  21
  -1 -17 -10 2648.03 258.041  16
  -1 -18   1 177.003 93.0031  13
  -1 -18   1 256.094 108.529  27
  -1 -18   0 3283.32 309.861  13
  -1 -18  -1 717.578 156.668  13
  -1 -18  -2 773.017 162.291  13
  -1 -18  -2 1229.26 189.786  21
  -1 -18  -3 1794.39 235.217  21
  -1 -18  -3 1748.25 241.014  13
  -1 -18  -4 5542.70 380.827  21
  -1 -18  -4 5012.53 373.579  13
   2 -17  -5 3158.58 295.034  13
   2 -17  -5 2989.01 307.211  27
   2 -17  -4 665.437 159.040  13
   2 -17  -4 287.185 120.762  27
   2 -17  -3-8.95929 83.4443  27
   2 -17  -3 204.739 116.935  13
   2 -17  -2 2576.21 268.183   7
   2 -17  -2 2538.89 309.263  27
   2 -17  -2 2840.32 290.816  13
   2 -17  -1 538.594 147.382   7
   2 -17  -1 431.993 156.829  27
   2 -17   0 322.279 136.522   7
   2 -17   0 497.296 153.068  27
   2 -17   1 378.539 149.111  27
   2 -17   1 282.605 118.372   7
   2 -17   2 280.522 142.126  27
   2 -17   2 364.500 129.799   7
   2 -17   3 79.6293 99.5534  27
   2 -17   3 436.698 168.663   7
   2 -17   4 702.504 164.472   7
   2 -17   4 738.754 167.362  27
   2 -17   5 3614.50 323.950  27
   2 -17   5 3435.37 326.785   7
  -2  17  -6 303.856 113.757  26
   2 -17   6 495.905 143.781   7
   2 -17   7 344.102 115.881   7
   2 -16 -10 1067.47 182.219  13
   2 -16 -10 1175.68 186.863  25
   2 -16  -9 318.839 133.089  13
  -2  16   9 334.377 117.747  29
   2 -16  -9-70.4372 91.1806  27
   2 -16  -9 121.389 105.029  25
  -2  16   8 3720.46 310.812  29
   2 -16  -8 4136.98 381.665  25
   2 -16  -8 4041.17 396.373  13
   2 -16  -8 3335.27 333.162  27
  -2  16   7 82.7216 85.8490  29
   2 -16  -7 193.750 133.756  13
   2 -16  -7 54.8606 102.016  25
   2 -16  -7-13.2649 106.910  27
   2 -16  -6 2679.40 329.828  25
   2 -16  -6 2466.98 332.283  13
  -2  16   6 2561.21 278.346  29
   2 -16  -6 2451.88 335.796  27
   2 -16  -6 2410.75 261.901   7
   2 -16  -5 4366.81 382.193   7
   2 -16  -5 5329.77 499.454  13
  -2  16   5 5936.34 409.277  29
   2 -16  -5 4645.00 468.543  27
   2 -16  -5 4816.48 433.086  25
   2 -16  -4-92.1380 103.836  13
   2 -16  -4 280.266 120.282  25
   2 -16  -4 51.0086 91.6857   7
   2 -16  -4 201.663 143.960  27
   2 -16  -3 2270.01 315.809   7
   2 -16  -3 2784.67 380.302  13
   2 -16  -3 2825.05 384.649  27
   2 -16  -3 2392.71 304.886  25
   2 -16  -2 1597.17 263.004   7
   2 -16  -2 1465.91 283.179  13
   2 -16  -2 1349.23 282.788  27
   2 -16  -2 1434.48 236.861  25
   2 -16  -1 8409.71 626.389  13
   2 -16  -1 7470.79 574.947   7
   2 -16  -1 7537.95 638.327  27
   2 -16   0 569.753 191.980   7
   2 -16   0 248.684 185.599  27
   2 -16   0 578.463 178.469  13
   2 -16   1 3512.40 400.552  13
   2 -16   1 3530.84 445.512  27
   2 -16   1 3546.14 413.791   7
   2 -16   2 1136.72 254.466  27
   2 -16   2 1147.84 260.113   7
   2 -16   2 1279.56 239.465  13
   2 -16   3 468.847 149.905  13
   2 -16   3 511.019 196.531   7
   2 -16   3 504.975 174.106  27
   2 -16   4 774.378 202.684  27
   2 -16   4 676.748 207.095   7
   2 -16   5-15.3369 119.421   7
   2 -16   5 80.3764 124.447  27
   2 -16   6 1020.03 233.393  27
   2 -16   6 826.003 206.727   7
   2 -16   7-3.82313 95.7150  27
   2 -16   7 112.857 137.913   7
   2 -16   8 110.681 109.140  27
   2 -16   8 139.203 116.464   7
  -2  16  -8 217.777 149.035  26
  -2  16  -9 423.025 146.008  26
   2 -16   9 807.782 194.007   7
   2 -16   9 687.494 148.742  27
  -2  16 -10 92.2228 96.9329  26
   2 -16  10 232.111 132.281   7
   2 -16  11 1054.44 182.501   7
  -2  16 -11 832.794 156.740  26
   2 -15 -13 36.1796 83.5348  25
  -2  15  13 144.210 91.7999  29
   2 -15 -13-18.2226 79.4852  13
   2 -15 -12 903.631 195.243  13
  -2  15  12 645.184 148.658  29
   2 -15 -12 778.010 167.753  25
   2 -15 -11 317.903 157.089  13
   2 -15 -11-46.2810 89.3616  21
   2 -15 -11 90.5953 96.7414  25
   2 -15 -11-82.1426 102.091  27
  -2  15  11 234.723 114.651  29
   2 -15 -10 112.070 88.2886  27
   2 -15 -10-22.9128 132.232  13
  -2  15  10 286.777 114.004  29
   2 -15 -10 5.53244 105.850  21
   2 -15 -10 355.736 157.148  25
   2 -15  -9 244.669 128.558  21
   2 -15  -9 286.684 152.480  25
  -2  15   9 99.6571 121.433  29
   2 -15  -9 236.149 124.335  27
   2 -15  -9 19.8271 118.339  13
   2 -15  -8 1157.05 251.520  21
   2 -15  -8 845.118 232.082  25
   2 -15  -8 998.209 186.349   7
   2 -15  -8 979.957 229.540  27
  -2  15   8 728.574 193.948  29
   2 -15  -8 840.049 240.100  13
   2 -15  -7 57.7630 95.3865  21
   2 -15  -7 205.574 142.139  25
   2 -15  -7 236.741 163.403  27
   2 -15  -7 281.966 187.400  13
  -2  15   7 421.182 181.312  29
   2 -15  -6 1823.39 302.142  21
   2 -15  -6 1258.07 289.410  27
   2 -15  -6 1066.57 259.595  25
   2 -15  -6 1242.09 295.176  13
  -2  15   6 1127.70 248.869  29
   2 -15  -5 66.9295 142.335  13
   2 -15  -5 52.4029 134.191  25
   2 -15  -5 43.4272 130.516  27
  -2  15   5 154.228 118.599  29
   2 -15  -4 6410.68 573.748  21
   2 -15  -4 4921.54 523.074  25
  -2  15   4 5331.68 504.983  29
   2 -15  -4 4722.33 558.391  27
   2 -15  -4 4806.89 555.403  13
   2 -15  -3 1077.80 283.919  13
   2 -15  -3 2039.24 328.022  21
   2 -15  -3 1416.46 324.215  27
  -2  15   3 1620.72 287.045  29
   2 -15  -3 1497.95 308.447  25
   2 -15  -2 3325.92 470.221  13
   2 -15  -2 3208.85 471.222  27
   2 -15  -2 4801.65 504.471  21
   2 -15  -2 3117.44 412.753  25
  -2  15   2 4258.85 429.340  29
   2 -15  -1 5611.56 596.785  13
   2 -15  -1 5201.24 553.958   7
   2 -15  -1 5365.12 527.919  25
   2 -15  -1 5121.63 591.047  27
   2 -15   0 156.865 164.947  27
   2 -15   0 67.6405 160.478   7
   2 -15   0 85.7159 143.682  13
   2 -15   0 222.226 145.391  25
   2 -15   1 475.910 193.292   7
   2 -15   1 657.147 269.946  27
   2 -15   1 510.524 192.253  13
   2 -15   2 87.1144 110.537  13
   2 -15   2 356.833 210.495  27
   2 -15   2 263.342 190.615   7
   2 -15   3 26.9401 164.881  27
   2 -15   3 43.6728 148.455   7
   2 -15   3 12.1896 133.090  13
   2 -15   4 2170.02 371.679  27
   2 -15   4 3081.70 405.407  13
   2 -15   4 2220.64 372.666   7
   2 -15   5 173.816 153.408   7
   2 -15   5 122.994 151.654  27
   2 -15   6 677.334 235.606  27
   2 -15   6 452.658 170.458   7
   2 -15   7 296.462 159.184  27
   2 -15   7 314.037 176.827   7
   2 -15   8 584.595 213.406   7
   2 -15   8 684.677 216.045  27
   2 -15   9 751.000 225.155   7
   2 -15   9 596.224 194.677  27
  -2  15 -10 199.505 114.344   8
   2 -15  10 234.393 135.513   7
   2 -15  10 400.024 146.715  27
  -2  15 -10 99.4964 126.650  26
  -2  15 -11 1016.41 211.595  26
   2 -15  11 1713.04 244.246  22
  -2  15 -11 1856.41 238.790   8
   2 -15  11 1325.96 256.100   7
  -2  15 -12 850.715 193.248  26
  -2  15 -12 1405.64 182.204   8
   2 -15  12 1299.87 208.635  22
   2 -15  12 960.545 204.815   7
   2 -15  13 2545.62 276.374   7
  -2  15 -13 1895.78 249.733  26
  -2  15 -14 597.818 129.094  26
  -2  14  15-132.042 81.8108  29
   2 -14 -15 231.065 120.951  13
   2 -14 -15 179.744 104.362  25
   2 -14 -14 2147.66 257.373  21
   2 -14 -14 1227.96 219.704  13
   2 -14 -14 1597.80 229.674  25
   2 -14 -14 1697.18 277.119  15
   2 -14 -13 518.955 166.575  21
   2 -14 -13 215.884 103.308  27
   2 -14 -13 213.580 143.663  13
   2 -14 -13 584.011 193.198  15
   2 -14 -13 480.451 166.402  25
   2 -14 -12 186.741 162.198  15
   2 -14 -12 84.9439 124.159  27
   2 -14 -12 115.112 134.258  13
   2 -14 -12 274.955 136.586  21
   2 -14 -12 110.167 97.3776  25
   2 -14 -11 2036.42 362.570  13
   2 -14 -11 1969.28 367.454  15
   2 -14 -11 2303.84 339.586  21
   2 -14 -11 1339.09 263.980  27
   2 -14 -11 2323.87 357.421  25
   2 -14 -10 2735.32 442.350  15
   2 -14 -10 4020.65 464.440  21
   2 -14 -10 2450.48 386.379  27
   2 -14 -10 3337.01 459.280  13
   2 -14 -10 2795.99 388.692  25
   2 -14  -9 982.123 291.032  13
   2 -14  -9 491.081 201.767  27
   2 -14  -9 209.021 123.165  25
   2 -14  -9 337.518 186.618  21
   2 -14  -9 622.380 251.337  15
   2 -14  -8 515.904 184.245  27
   2 -14  -8 917.115 280.281  21
   2 -14  -8 454.511 235.430  15
   2 -14  -8 664.724 227.994  13
   2 -14  -8 564.233 206.733  25
   2 -14  -7 1210.29 307.300  21
   2 -14  -7 1276.61 343.319  15
   2 -14  -7 1244.16 331.874  25
   2 -14  -7 1052.46 277.322  27
   2 -14  -7 1086.35 290.123  13
   2 -14  -6 794.270 296.307  13
   2 -14  -6 549.192 241.629  25
   2 -14  -6 647.002 251.153  21
   2 -14  -6 246.872 157.970  27
   2 -14  -5 9959.37 791.442  21
   2 -14  -5 7306.17 735.888  27
   2 -14  -5 8660.92 790.298  13
   2 -14  -5 7741.48 711.512  25
  -2  14   4 13718.5 934.850  29
   2 -14  -4 12891.5 984.644  27
   2 -14  -4 14387.5 1049.76  13
   2 -14  -4 17869.3 1005.21  16
   2 -14  -4 17173.8 1052.70  21
   2 -14  -4 13961.0 959.151  25
   2 -14  -3 1154.23 311.264  13
   2 -14  -3 1543.71 319.103  16
  -2  14   3 1155.70 264.341  29
   2 -14  -3 852.566 311.684  27
   2 -14  -3 1461.82 358.754  21
   2 -14  -3 1056.62 278.323  25
   2 -14  -2 18151.2 1082.46  21
   2 -14  -2 14070.0 1031.23  27
   2 -14  -2 14554.7 972.555  25
  -2  14   2 15122.8 945.146  29
   2 -14  -2 15257.0 1064.59  13
   2 -14  -2 17880.2 1051.70  16
  -2  14   1 5717.72 571.298  29
   2 -14  -1 6646.97 651.241  21
   2 -14  -1 4579.07 610.785  27
   2 -14  -1 5402.58 581.589  25
   2 -14  -1 5363.69 637.899  13
  -2  14   0 590.856 236.354  29
   2 -14   0 610.167 235.398  21
   2 -14   0 181.288 112.585  25
   2 -14   0 449.247 218.847  27
   2 -14   0 559.434 236.774  13
   2 -14   1 3640.35 524.753  27
   2 -14   1 4138.56 494.692  21
   2 -14   1 3844.14 538.998  13
   2 -14   1 3783.13 482.427  25
   2 -14   2 7166.96 594.524  11
   2 -14   2 7447.51 761.579  27
   2 -14   2 8193.89 754.309  13
   2 -14   3 198.324 153.499  13
   2 -14   3 23.1783 137.586  11
   2 -14   3-80.2057 186.160   7
   2 -14   3 145.901 221.401  27
   2 -14   4 70.7245 154.777  11
  -2  14  -4 120.395 100.579  10
   2 -14   4 21.3680 177.747   7
   2 -14   4-111.621 195.419  27
   2 -14   4 372.696 220.351  13
  -2  14  -5 2336.07 328.436  10
   2 -14   5 2272.35 368.734  13
   2 -14   5 1673.85 348.637   7
   2 -14   5 1658.06 357.472  27
   2 -14   5 1480.72 282.388  11
   2 -14   6 2004.72 346.955  11
  -2  14  -6 2570.12 333.108  10
   2 -14   6 1959.42 399.169   7
   2 -14   6 2744.76 452.472  27
   2 -14   7 1872.90 338.605  11
   2 -14   7 1559.30 345.588   7
   2 -14   7 1864.88 372.373  27
   2 -14   8 1560.06 311.997  11
   2 -14   8 1841.72 366.295   7
   2 -14   8 1807.99 336.176  22
   2 -14   8 2122.41 364.638  27
   2 -14   9 1134.38 262.956  22
   2 -14   9 777.246 256.968   7
   2 -14   9 1235.54 281.901  27
   2 -14  10 662.761 231.718   7
   2 -14  10 897.169 230.498  22
   2 -14  10 763.677 226.099  27
   2 -14  11 3717.18 452.234  22
  -2  14 -11 3181.05 414.980  26
   2 -14  11 3592.92 452.413   7
  -2  14 -11 4131.85 432.007   8
   2 -14  11 4578.29 456.904  27
  -2  14 -12 1015.57 250.708  26
  -2  14 -12 1190.57 238.577   8
   2 -14  12 821.135 214.976   7
   2 -14  12 1222.46 262.550  22
   2 -14  13 604.734 189.431  22
  -2  14 -13 827.066 214.133  26
  -2  14 -13 1007.82 206.469   8
   2 -14  13 738.652 210.360   7
   2 -14  14 4052.26 395.139   7
   2 -14  14 4036.72 422.888  22
  -2  14 -14 3471.55 375.060  26
  -2  14 -14 4404.29 369.579   8
   2 -14  15 970.731 185.860   7
   2 -14  15 520.601 155.573  22
  -2  14 -15 564.331 154.024  26
  -2  14 -15 773.211 151.961   8
   2 -14  16 1594.39 222.801  22
  -2  14 -16 943.023 175.172  19
  -2  14 -16 1473.11 212.609  26
  -2  13  17-2.76901 76.8234  29
   2 -13 -17-81.9516 95.3855  15
   2 -13 -16 2490.77 291.537  21
   2 -13 -16 1786.42 305.407  15
   2 -13 -16 2215.19 264.185  25
   2 -13 -15 2160.95 297.093  21
   2 -13 -15 1173.15 251.625  13
   2 -13 -15 1417.60 296.275  15
   2 -13 -15 1840.05 285.429  25
   2 -13 -14 160.437 112.550  21
   2 -13 -14 166.186 127.125  27
   2 -13 -14 145.305 120.811  25
   2 -13 -14-123.341 139.257  15
   2 -13 -13 513.851 225.440  13
   2 -13 -13 205.333 131.840  25
   2 -13 -13 596.613 211.320  21
   2 -13 -13 398.752 248.851  15
   2 -13 -12 2559.56 401.972  21
   2 -13 -12 2109.12 377.818  13
   2 -13 -12 2601.72 394.849  25
   2 -13 -12 2293.89 437.655  15
   2 -13 -11 209.346 170.974  13
   2 -13 -11 310.914 137.123  21
   2 -13 -11 536.649 262.872  15
   2 -13 -11 283.661 170.409  25
   2 -13 -10 291.482 177.675  25
   2 -13 -10 467.115 209.559  21
   2 -13 -10 236.457 215.441  15
   2 -13 -10-28.9345 160.445  13
   2 -13  -9 478.916 211.460  21
   2 -13  -9 574.157 270.620  15
   2 -13  -9 504.854 208.832  25
   2 -13  -9 457.854 221.117  13
   2 -13  -8 1277.13 343.335  25
   2 -13  -8 1206.51 340.037  15
   2 -13  -8 1375.84 335.312  21
   2 -13  -8 959.759 318.196  13
   2 -13  -7 11328.1 971.227  13
   2 -13  -7 11191.8 886.198  25
   2 -13  -7 10371.0 968.457  15
   2 -13  -7 13123.2 985.935  21
   2 -13  -6 11858.8 928.139  21
   2 -13  -6 9969.98 917.634  13
   2 -13  -6 8500.63 886.126  15
   2 -13  -6 10367.9 859.272  25
   2 -13  -5 802.365 314.605  13
   2 -13  -5 328.732 173.377  25
   2 -13  -5 1105.17 290.453  16
   2 -13  -5 661.216 311.251  15
   2 -13  -5 832.347 291.679  21
   2 -13  -4 9091.38 836.704  21
   2 -13  -4 7175.46 779.380  13
   2 -13  -4 9722.53 787.870  16
   2 -13  -4 7116.28 713.763  25
   2 -13  -3 1320.61 326.153  16
   2 -13  -3 1141.18 290.295  21
   2 -13  -3 861.159 301.582  13
   2 -13  -3 769.380 268.726  25
   2 -13  -2 849.815 288.617  13
   2 -13  -2 1295.30 318.449  16
   2 -13  -2 937.194 289.093  21
   2 -13  -2 917.274 269.895  25
   2 -13  -2 867.717 305.987  27
   2 -13  -1 11922.8 921.189  21
   2 -13  -1 10270.4 915.480  13
   2 -13  -1 10965.9 858.868  25
   2 -13  -1 12071.6 935.538  16
   2 -13  -1 9448.83 877.624  27
  -2  13   1 10903.4 836.936  29
   2 -13   0 314.481 192.526  13
  -2  13   0 332.418 181.832  29
   2 -13   0 245.132 178.985  16
   2 -13   0-17.1144 129.335  21
   2 -13   0 586.594 183.265  25
   2 -13   0 107.953 216.968  27
   2 -13   1 656.912 249.784  13
   2 -13   1 790.911 277.997  16
   2 -13   1 456.122 196.947  11
   2 -13   1 664.815 233.266  25
   2 -13   1 800.659 281.642  21
  -2  13  -1 765.236 252.850  29
   2 -13   1 525.587 268.966  27
   2 -13   2 4270.76 492.212  11
   2 -13   2 4349.78 612.757  27
   2 -13   2 4884.96 608.406  13
   2 -13   3 2406.20 435.488  13
   2 -13   3 1941.22 343.889  11
   2 -13   3 2667.13 472.418  27
   2 -13   4 17210.8 993.688  11
   2 -13   4 17190.5 1169.15  27
   2 -13   5 5070.98 635.904   7
   2 -13   5 5613.03 561.784  11
  -2  13  -5 6474.21 608.990  10
   2 -13   5 5414.67 654.975  27
   2 -13   5 6721.43 672.047  13
   2 -13   6 1686.54 382.411   7
   2 -13   6 1374.78 301.945  11
   2 -13   6 1935.18 398.709  27
  -2  13  -6 2215.71 347.748  10
   2 -13   7 5316.23 644.057   7
   2 -13   7 5988.33 664.748  27
   2 -13   7 5598.71 580.888  11
   2 -13   7 6247.08 679.255  22
  -2  13  -7 7305.73 623.501  10
   2 -13   8 692.646 245.670  22
   2 -13   8 591.846 278.651  27
   2 -13   8 788.572 237.360  11
   2 -13   8 653.284 251.530   7
  -2  13  -8 864.187 234.851  10
  -2  13  -9 6104.29 550.944  10
   2 -13   9 4970.94 596.519   7
   2 -13   9 4961.86 582.554  27
   2 -13   9 4801.69 554.721  11
   2 -13   9 4857.20 602.703  22
   2 -13  10 74.7662 115.780  22
   2 -13  10 186.545 186.024  11
   2 -13  10 231.061 311.246   7
   2 -13  10 175.714 193.818  27
  -2  13 -10 133.695 140.467  10
   2 -13  11 1648.87 348.793  22
   2 -13  11 1361.00 309.937   7
  -2  13 -11 2070.15 299.193  10
   2 -13  11 1961.95 354.954  27
   2 -13  12 3141.77 447.992   7
  -2  13 -12 4542.72 419.961  10
   2 -13  12 3770.34 507.932  22
  -2  13 -12 3387.96 511.766  26
   2 -13  13 2017.64 368.447  22
   2 -13  13 2407.71 381.635   7
  -2  13 -13 2270.07 345.188   8
  -2  13 -13 2092.57 382.643  26
  -2  13 -14 60.6524 132.887  26
   2 -13  14-92.3039 141.867  22
   2 -13  14 405.865 201.749   7
  -2  13 -14 65.5673 102.010   8
   2 -13  15-21.0922 111.650  22
  -2  13 -15 29.3392 92.6311   8
   2 -13  15 6.01373 104.958   7
  -2  13 -15 33.7173 120.782  26
  -2  13 -16 1173.55 207.946   8
   2 -13  16 862.052 190.164   7
  -2  13 -16 755.097 193.530  26
   2 -13  16 1116.28 239.658  22
  -2  13 -17 173.484 96.8617  26
   2 -13  17 75.5228 121.333  22
  -2  13 -17 223.934 107.142  19
  -2  13 -17 206.400 100.904   8
   2 -13  18 73.4850 97.0743  22
  -2  13 -18 96.3432 87.9645  19
  -2  13 -18 161.174 116.511  26
   2 -12 -18 659.306 150.531  21
   2 -12 -18 762.329 228.658  15
   2 -12 -18 480.128 130.453  13
   2 -12 -17 37.9056 139.621  15
   2 -12 -17 184.635 127.026  21
   2 -12 -17 81.1274 88.3093  13
   2 -12 -17 164.388 96.9815  25
   2 -12 -16 123.971 118.966  21
   2 -12 -16 56.7516 104.296  25
   2 -12 -16 201.145 140.553  13
   2 -12 -16 217.516 173.921  15
   2 -12 -15 182.874 147.735  13
   2 -12 -15-7.25047 196.624  15
   2 -12 -15-12.4069 100.017  25
   2 -12 -15 134.710 129.490  21
   2 -12 -14 2186.03 364.737  21
   2 -12 -14 1611.14 310.881  25
   2 -12 -14 1679.07 372.738  15
   2 -12 -14 1073.58 308.479  13
   2 -12 -13 235.610 183.985  13
   2 -12 -13 378.609 250.350  15
   2 -12 -13 500.489 216.433  25
   2 -12 -13 211.448 150.518  21
   2 -12 -12 5077.21 602.858  21
   2 -12 -12 4107.33 631.586  15
   2 -12 -12 4889.63 562.607  25
   2 -12 -12 3968.94 575.532  13
   2 -12 -11 993.969 304.617  21
   2 -12 -11 936.340 330.651  15
   2 -12 -11 611.357 238.573  13
   2 -12 -11 683.057 256.229  25
   2 -12 -10 1063.50 290.208  21
   2 -12 -10 880.595 291.287  13
   2 -12 -10 594.775 224.845  25
   2 -12 -10 707.145 321.748  15
   2 -12  -9 4071.94 640.363  15
   2 -12  -9 5757.37 690.441  21
   2 -12  -9 4810.97 628.870  13
   2 -12  -9 4711.93 570.417  25
   2 -12  -8 387.984 206.180  25
   2 -12  -8 670.124 286.332  21
   2 -12  -8 688.759 271.707  13
   2 -12  -8 778.085 360.046  15
   2 -12  -7 435.165 257.057  15
   2 -12  -7 810.367 261.446  21
   2 -12  -7 889.358 328.437  13
   2 -12  -7 786.579 284.187  25
   2 -12  -6-49.5257 149.707  25
   2 -12  -6 125.576 259.043  15
   2 -12  -6 35.6048 139.045  13
   2 -12  -6 182.346 233.366  21
   2 -12  -5 218.668 183.946  21
   2 -12  -5 282.525 189.646  15
   2 -12  -5 172.260 144.645  25
   2 -12  -5 448.595 208.450  13
   2 -12  -4 748.218 304.022  15
   2 -12  -4 928.584 319.908  21
   2 -12  -4 958.164 303.788  25
   2 -12  -4 1127.71 316.963  16
   2 -12  -4 461.364 227.861  13
   2 -12  -3 3330.39 533.565  13
   2 -12  -3 4528.42 594.853  21
   2 -12  -3 4223.63 542.266  16
   2 -12  -3 3543.37 522.858  25
   2 -12  -2 32526.1 1587.88  21
   2 -12  -2 28516.2 1422.95  25
   2 -12  -2 33204.4 1557.56  16
   2 -12  -2 30978.3 1286.04  20
   2 -12  -2 26193.6 1503.96  13
   2 -12  -1 799.848 426.533   1
   2 -12  -1 1333.80 273.181  20
   2 -12  -1 2097.68 417.844  21
   2 -12  -1 1559.26 315.923  16
   2 -12  -1 1004.05 312.847  13
   2 -12  -1 1232.44 314.377  25
   2 -12   0 5492.43 1471.55   1
   2 -12   0 5635.40 639.769  21
   2 -12   0 3868.51 512.854  25
   2 -12   0 3631.36 570.473  13
   2 -12   0 3874.92 558.097  16
   2 -12   0 4859.83 479.648  11
   2 -12   1 2541.56 894.098   1
   2 -12   1 3579.73 516.972  16
   2 -12   1 3837.67 500.931  25
   2 -12   1 3829.22 518.881  21
  -2  12  -1 3643.78 516.639  29
   2 -12   1 3008.05 517.996  13
   2 -12   1 3011.60 506.628  27
   2 -12   1 3728.95 432.678  11
   2 -12   2 5490.67 524.886  11
   2 -12   2 6310.36 1513.05   1
   2 -12   2 5705.42 666.606  16
   2 -12   2 5497.64 665.865  27
   2 -12   2 6269.06 693.308  13
   2 -12   3 1774.22 859.613   1
   2 -12   3 2044.52 399.764  13
   2 -12   3 2349.47 368.639  11
   2 -12   3 2206.53 426.239  27
   2 -12   4 6608.76 621.762  11
   2 -12   4 8472.81 770.872  13
   2 -12   4 7169.54 764.266  27
   2 -12   5 2109.35 380.035  11
   2 -12   5 1910.19 397.847  27
   2 -12   6 455.098 217.419  22
   2 -12   6 256.811 164.212  11
   2 -12   6 296.281 203.621  27
  -2  12  -6 320.672 151.358  10
   2 -12   7 4246.82 590.900   7
   2 -12   7 4688.30 602.332  22
  -2  12  -7 4748.18 539.248  10
   2 -12   7 4377.34 503.807  11
   2 -12   7 4486.91 594.788  27
   2 -12   8 13223.0 1040.51  22
  -2  12  -8 13780.0 905.882  10
   2 -12   8 13140.0 1000.86  27
   2 -12   8 12859.6 999.728   7
   2 -12   8 12581.0 887.449  11
   2 -12   9 334.883 218.784   7
  -2  12  -9 209.028 167.544  10
   2 -12   9 150.201 164.231  11
   2 -12   9 167.762 198.284  22
   2 -12   9 329.655 207.721  27
   2 -12  10-88.2180 173.409  22
   2 -12  10-49.3363 161.692  27
   2 -12  10 222.842 170.231  11
  -2  12 -10 137.970 136.024  10
   2 -12  10 153.878 156.421   7
   2 -12  11 32.9344 167.767  11
   2 -12  11 202.594 154.329   7
  -2  12 -11 176.640 103.831  10
   2 -12  11 600.122 299.053  22
   2 -12  11 699.971 260.497  27
  -2  12 -12 334.093 157.793  10
   2 -12  12-65.3894 168.226  22
   2 -12  12 165.087 152.165   7
   2 -12  12 179.293 174.590  11
   2 -12  13 669.228 238.276   7
  -2  12 -13 607.722 239.776  26
  -2  12 -13 1226.22 245.079  10
   2 -12  13 921.179 302.502  22
  -2  12 -14 47.8285 199.237  26
  -2  12 -14 220.644 132.363  10
  -2  12 -14 187.462 134.927   8
   2 -12  14 127.734 182.877   7
   2 -12  14 31.2120 160.811  22
  -2  12 -15 558.389 189.886   8
   2 -12  15 468.782 245.450  22
  -2  12 -15 409.738 141.975  10
   2 -12  15 434.508 171.267   7
  -2  12 -15 487.497 203.990  26
  -2  12 -16 603.448 216.850  26
  -2  12 -16 937.627 188.964  10
  -2  12 -16 639.179 201.708   8
   2 -12  16 382.938 175.772   7
   2 -12  16 496.923 199.112  22
   2 -12  17 8460.72 702.436  22
  -2  12 -17 9697.15 642.739   8
  -2  12 -17 9145.88 655.092  26
  -2  12 -18 131.280 107.148  19
   2 -12  18 129.777 138.224  22
  -2  12 -18 275.109 148.603   8
  -2  12 -18-121.926 133.046  26
   2 -12  19 448.242 167.046  22
  -2  12 -19 168.418 87.4626  19
  -2  12 -19 235.898 116.310  26
  -2  12 -19 592.835 156.298   8
   2 -12  20 277.384 111.100  22
   2 -11 -20 192.236 125.626  15
   2 -11 -19 340.937 118.846  13
   2 -11 -19 364.060 132.794  21
   2 -11 -19 280.956 153.181  15
   2 -11 -18 2597.06 406.610  15
   2 -11 -18 2647.13 288.049  25
   2 -11 -18 2586.18 342.210  21
   2 -11 -17 3273.52 412.730  21
   2 -11 -17 3077.75 349.372  25
   2 -11 -17 3457.91 442.513  19
   2 -11 -17 1991.55 309.985  13
   2 -11 -17 2611.37 468.523  15
   2 -11 -16 146.229 142.717  21
   2 -11 -16 28.9633 119.402  13
   2 -11 -16 269.597 131.880  19
   2 -11 -16 388.809 170.685  25
   2 -11 -16 290.582 218.881  15
   2 -11 -15 2172.19 459.991  15
   2 -11 -15 2168.90 420.095  19
   2 -11 -15 2474.37 450.939  21
   2 -11 -15 2300.07 348.682  25
   2 -11 -15 1902.17 382.351  13
   2 -11 -14 9549.45 846.793  21
   2 -11 -14 9731.93 825.615  19
   2 -11 -14 8033.51 714.518  25
   2 -11 -14 8727.06 886.164  15
   2 -11 -14 6693.71 752.635  13
   2 -11 -13 540.638 244.530  13
   2 -11 -13 512.518 208.829  21
   2 -11 -13 428.584 191.820  25
   2 -11 -13 876.889 271.671  19
   2 -11 -13 772.352 331.626  15
   2 -11 -12 153.749 226.835  15
   2 -11 -12 46.6539 132.029  21
   2 -11 -12 207.836 168.651  25
   2 -11 -12-66.2813 177.298  19
   2 -11 -11 22404.6 1373.45  21
   2 -11 -11 20700.0 1186.53  25
   2 -11 -11 20775.6 1322.67  19
   2 -11 -11 20636.2 1450.64  15
   2 -11 -10 6036.46 624.098  25
   2 -11 -10 5889.25 687.238  19
   2 -11 -10 6355.68 810.512  15
   2 -11 -10 6283.61 724.040  21
   2 -11  -9 315.819 204.520  19
   2 -11  -9 245.468 247.021  15
   2 -11  -9 194.252 206.989  21
   2 -11  -9 325.226 186.109  25
   2 -11  -8 792.196 325.875  15
   2 -11  -8 946.952 271.493  21
   2 -11  -8 883.766 287.675  19
   2 -11  -8 957.006 282.137  25
   2 -11  -7 3952.74 595.734  21
   2 -11  -7 3416.01 493.012  25
   2 -11  -7 3544.87 623.556  15
   2 -11  -7 3805.04 568.891  13
   2 -11  -6 37712.4 1772.76  13
   2 -11  -6 36183.1 1619.53  25
   2 -11  -6 33371.6 1863.99  15
   2 -11  -5 4101.07 548.798  25
   2 -11  -5 4550.47 601.594  21
   2 -11  -5 3660.37 557.486  13
   2 -11  -5 3732.70 654.520  15
   2 -11  -5 4388.62 1143.12   1
   2 -11  -4 44097.0 1873.88  21
   2 -11  -4 32397.4 1795.47  15
   2 -11  -4 47234.5 1618.76  20
   2 -11  -4 40805.6 3614.62   1
   2 -11  -4 34768.1 1579.64  25
   2 -11  -4 50736.8 1991.72  13
   2 -11  -3 18043.4 1313.36  15
   2 -11  -3 18031.0 1173.86  13
   2 -11  -3 22226.7 1076.89  20
   2 -11  -3 18207.3 1093.70  25
   2 -11  -3 17260.5 1155.49  21
   2 -11  -3 18727.2 2447.47   1
   2 -11  -2 19229.4 2516.78   1
   2 -11  -2 18829.7 1179.64  21
   2 -11  -2 21945.8 1398.22  15
   2 -11  -2 20948.2 1161.03  25
   2 -11  -2 20260.9 1239.90  13
   2 -11  -2 22899.2 1111.29  20
   2 -11  -1 494.828 213.583  21
   2 -11  -1-120.070 390.394   1
   2 -11  -1 350.235 185.930  25
   2 -11  -1 209.634 181.773  20
   2 -11  -1 183.461 201.964  16
   2 -11  -1 344.939 216.221  13
   2 -11   0 3883.78 456.427  20
   2 -11   0 3079.36 1028.68   1
   2 -11   0 2758.38 410.471  25
   2 -11   0 2855.77 453.452  16
   2 -11   0 5561.88 511.298  11
   2 -11   0 5467.90 625.306  21
   2 -11   0 3979.69 565.481  13
   2 -11   1 1970.95 352.024  20
   2 -11   1 2342.76 883.976   1
   2 -11   1 1469.19 336.651  16
   2 -11   1 2658.78 403.841  25
   2 -11   1 2227.61 329.209  11
   2 -11   1 1552.67 354.076  13
   2 -11   2 3462.77 1001.86   3
   2 -11   2 3550.55 415.780  11
   2 -11   2 3241.24 439.864  20
   2 -11   2 2960.56 988.037   1
  -2  11  -2 4748.02 535.735  29
   2 -11   2 3955.48 533.824  13
   2 -11   2 1987.73 402.238  16
   2 -11   3 64.5373 156.554  13
   2 -11   3 52.9255 370.262   3
   2 -11   3 18.9545 107.702  16
   2 -11   3 188.493 123.902  11
   2 -11   3-49.5215 151.118  27
   2 -11   3 390.136 465.396   1
   2 -11   4 2326.44 373.460  11
   2 -11   4 1181.44 671.231   1
   2 -11   4 3155.40 1075.58   3
   2 -11   4 3081.63 473.098  27
   2 -11   5 10712.0 1810.27   3
   2 -11   5 8272.05 808.924  27
   2 -11   5 8053.23 662.842  11
  -2  11  -5 9387.31 1914.39   6
   2 -11   5 8178.87 1608.82   1
   2 -11   6 1606.43 383.682  22
   2 -11   6 1127.43 293.556  11
  -2  11  -6 2086.80 938.210   6
   2 -11   6 890.348 298.345  27
   2 -11   6 1688.21 621.946   1
   2 -11   6 952.342 376.564   3
   2 -11   7 166.176 186.878  22
   2 -11   7 218.772 195.093  11
  -2  11  -7 179.063 141.348  10
   2 -11   7 173.322 175.875  27
   2 -11   7 303.687 304.958   1
  -2  11  -7-3.62479 469.354   6
   2 -11   7-387.804 489.925   3
   2 -11   7-248.952 463.215   5
   2 -11   8 2616.01 473.508  22
   2 -11   8 2089.05 396.307  11
   2 -11   8 2669.14 476.459  27
   2 -11   8 4629.91 1318.68   5
   2 -11   8 2676.87 462.802   7
  -2  11  -8 2510.52 405.383  10
   2 -11   8 3375.70 1144.77   1
   2 -11   8 5035.14 1337.92   3
   2 -11   9 1119.70 303.519  27
  -2  11  -9 1224.01 266.107  10
   2 -11   9 1272.42 297.093  11
   2 -11   9 1060.33 318.863  22
   2 -11   9 1087.20 314.898   7
   2 -11  10 3501.84 556.076  22
   2 -11  10 2899.31 451.720  11
  -2  11 -10 3824.15 475.535  10
   2 -11  10 3032.37 517.210   7
   2 -11  10 3860.65 547.035  27
   2 -11  11 1006.44 335.114  22
   2 -11  11 1207.09 310.024  11
  -2  11 -11 1587.13 311.390  10
   2 -11  11 1803.41 375.194  27
   2 -11  11 1242.47 348.639   7
   2 -11  12 162.507 200.738  11
   2 -11  12 309.567 171.236   7
  -2  11 -12 412.061 202.128  10
   2 -11  13 231.978 166.116   7
  -2  11 -13 56.4192 123.180  10
   2 -11  13 311.035 200.592  11
  -2  11 -13 17.3210 206.939  26
   2 -11  13 238.768 205.784  22
   2 -11  14 1590.56 360.608  22
  -2  11 -14 1512.22 323.236   8
  -2  11 -14 1691.11 315.467  10
   2 -11  14 1977.48 394.434   7
  -2  11 -14 1310.82 362.751  26
   2 -11  15 116.082 129.754   7
  -2  11 -15 200.353 202.345   8
  -2  11 -15 17.1350 182.465  26
  -2  11 -15 71.7273 106.714  10
   2 -11  15 15.3353 147.339  22
   2 -11  16 298.098 207.080  22
  -2  11 -16-14.9800 89.9884  10
   2 -11  16-137.825 144.685   7
  -2  11 -16 12.7396 174.413  26
  -2  11 -16 148.983 163.414   8
  -2  11 -17 2696.08 390.050   8
  -2  11 -17 2904.32 428.490  26
   2 -11  17 3680.20 421.564   7
  -2  11 -17 3091.18 355.249  10
   2 -11  17 2930.84 451.153  22
   2 -11  18 4281.33 516.746  22
  -2  11 -18 4766.23 488.807  26
  -2  11 -18 5889.49 443.566  10
  -2  11 -18 4127.11 472.999  19
  -2  11 -18 5058.61 498.641   8
  -2  11 -19 120.817 115.944  26
  -2  11 -19 219.254 109.763  10
  -2  11 -19-44.2293 91.9606  19
  -2  11 -19 7.62290 104.261   8
   2 -11  19-201.050 143.988  22
  -2  11 -20 1623.65 239.926  26
  -2  11 -20 1289.38 215.413  19
  -2  11 -20 1320.82 219.061   8
   2 -11  20 1316.19 266.175  22
   2 -11  21 1517.07 251.548  22
  -2  11 -21 1401.84 182.489  19
  -2  11 -21 1684.18 216.666   8
  -2  11 -21 1784.40 218.676  26
   2 -10 -21 57.3552 126.909  15
   2 -10 -21-24.3116 70.7078  21
   2 -10 -20 325.709 124.117  13
   2 -10 -20 647.548 178.154  19
   2 -10 -20 470.449 155.954  21
   2 -10 -20 912.121 238.077  15
   2 -10 -19 5103.64 569.701  15
   2 -10 -19 5546.40 508.675  19
   2 -10 -19 3916.99 444.143  21
   2 -10 -18 3790.35 371.202  25
   2 -10 -18 4043.18 507.683  21
   2 -10 -18 4907.51 530.248  19
   2 -10 -18 4109.57 557.390  15
   2 -10 -17 755.192 213.047  25
   2 -10 -17 1202.40 304.468  21
   2 -10 -17 763.517 219.895  19
   2 -10 -17 885.598 310.601  15
   2 -10 -17 682.547 250.773  13
   2 -10 -16 109.144 172.740  19
   2 -10 -16-19.2293 123.353  21
   2 -10 -16-115.142 114.013  25
   2 -10 -16-112.132 201.915  15
   2 -10 -15 130.410 199.542  21
   2 -10 -15-10.5696 163.803  19
   2 -10 -15 259.844 191.581  25
   2 -10 -15 140.235 208.506  15
   2 -10 -14 534.552 293.365  15
   2 -10 -14 315.879 172.826  21
   2 -10 -14 441.706 201.640  19
   2 -10 -14 675.954 236.311  25
   2 -10 -13 235.476 184.198  19
   2 -10 -13-42.5815 141.149  21
   2 -10 -13-10.4920 223.393  15
   2 -10 -13 105.914 169.291  25
   2 -10 -12 467.594 266.957  21
   2 -10 -12 360.689 174.379  19
   2 -10 -12 266.182 264.446  15
   2 -10 -12 290.025 169.866  25
   2 -10 -11 4607.71 708.632  15
   2 -10 -11 4472.78 610.424  21
   2 -10 -11 4712.25 645.429  19
   2 -10 -10 5509.05 687.936  19
   2 -10 -10 7253.34 782.973  21
   2 -10 -10 6098.59 805.241  15
   2 -10  -9 7288.49 781.823  21
   2 -10  -9 8052.25 1483.19   4
   2 -10  -9 6668.54 798.725  15
   2 -10  -9 6816.71 745.672  19
   2 -10  -8 1.50405 174.200  21
   2 -10  -8 411.529 352.080   4
   2 -10  -8-70.5985 210.307  15
   2 -10  -8 16.1398 181.761  19
   2 -10  -7 47974.1 2003.41  19
   2 -10  -7 48974.3 2207.84  15
   2 -10  -7 53467.5 2094.57  21
   2 -10  -7 51573.7 3562.21   4
   2 -10  -6 6230.32 1412.87   1
   2 -10  -6 7502.33 759.980  21
   2 -10  -6 6045.04 672.061  19
   2 -10  -6 5542.91 737.940  15
   2 -10  -6 6511.94 1196.60   4
   2 -10  -5 20456.7 1267.96  19
   2 -10  -5 21614.7 2116.90   4
   2 -10  -5 22142.3 2470.59   1
   2 -10  -5 22360.8 1437.36  15
   2 -10  -4 1560.55 289.029  20
   2 -10  -4 2279.98 407.511  21
   2 -10  -4 513.864 252.344   4
[truncated: 1,021,808 more chars]
